# Supplementary material for: Spatial distribution of marker gene activity in the mouse lung during alveolarization
Source: Data Brief. 2018 Nov 3;22:365–72. doi: 10.1016/j.dib.2018.10.150 (PMC6307338; doi:10.1016/j.dib.2018.10.150)
Supplement: Supplementary file 2 — Supplementary material [file mmc2.xls]

## Sheet: GeneProbeList
Gene Symbol	Accession Number	Template Sequence	Primer Forward	Primer Reverse	Gene Link	Probe Link
1110032A03Rik	NM_023483	CTTCACCTTTGTGCGCCTCCAAAGGCTCGTTTTCTTTTCAGTACTCGGACGGCCCAACACGGACGGCCCTGAGCGTCTTCGCCATTCTTGCTTGAAGCATAACTGTCACTAACTGAGGGGTGAGACGAGTCCTGCGTATTCCAGAGGCTCAGGACGCTGTAACTGCACCATCTCCTGACATGGCTGTCTCCTGTTCTCTCAACCACTCAACATATCTCCAGAGACAAAACCTTGTCTGTTATCTTAGAAACCCACACTATGGCAGCCTTATTTATGCTGATGGTCATGGAGAAGTGTGGACAGACTGGAATGACATGTCCAAGTTTTTACAGTACGGATGGAGATGCACCACTAATGAGAACTCCTATTCGAACCGTACCCTGGTAGGCAACTGGAACC…	CTTCACCTTTGTGCGCCT	AGCAGCCATGTTGAGAGTGA	https://www.lungmap.net/breath-entity-page/?entityType=gene&entityId=Gene_ID_68721&entityLabel=1110032A03Rik	https://www.lungmap.net/breath-entity-page/?entityType=nucleotide_probe&entityId=LMPN0000001172&entityLabel=1110032A03Rik
1810010H24Rik	XM_286373	CCGGAAGCAGGTATATTGTGATGGGCCACATCTACCATAAGAGACGGCAGCTCCCCAGTGCGCTGCTCCAGGTCCTAAGGGGGCGCCTGCGTCCAGGAGACGGGCTGATCCGGGGTAGCAGCAGCTACGTGAAGAGGTTTAACCGAAAGCGGGAGTGGCAAGTTCGAGGTGCCACCCACACCCAGTGCATTTGAACTTGGCACTTGGGGTCGGTCTTCACGTGACGGGAAGCTTCTGTGAAACCGGGCTACCTTATGGACTCCGTGTGCGGCTTAGCTGTCACTTTATCTACAAAATGCTGACAGGTGTGCTTCAGGACACTGTGCGAAAGTCCCTCGAGGGCAGTCATGCACACAACCCAGACACCAGACCCCGTGGGCCAACAGATCACACCATTTT…	CCGGAAGCAGGTATATTGTGAT	GTACAGCAGGAACACACCTTGA	https://www.lungmap.net/breath-entity-page/?entityType=gene&entityId=Gene_ID_69066&entityLabel=1810010H24Rik	https://www.lungmap.net/breath-entity-page/?entityType=nucleotide_probe&entityId=LMPN0000000740&entityLabel=1810010H24Rik
Aars	NM_146217	GGATCAAGTCCGGCTGTTTATTGATGAGCCCCGGCGGAGACCCGTCATGAGCAACCACACAGCTACACACATCCTCAACTTCGCCTTGCGCTCGGTGCTTGGGGAAGCGGACCAGAAAGGTTCACTGGTTGCTCCTGACCGCCTTCGGTTTGACTTCACTGCCAAGGGAGCCATGTCCACCCAGCAAATCAAGAAGGCTGAAGAGATTGTCAATGGCATGATTGAGGCAGCTAAGCCTGTCTACACCCAGGATTGTCCCCTGGCAGCAGCAAAAGCCATCCAGGGCCTTCGAGCTGTGTTTGATGAGACCTATCCTGACCCCGTTCGAGTCGTCTCCATTGGGGTCCCCGTGTCAGAGCTGCTGGATGACCCGTGTGGGCCTGCTGGCTCCCTTACTTC…	GGATCAAGTCCGGCTGTTTA	GCACCTGTGACAGCAACAAT	https://www.lungmap.net/breath-entity-page/?entityType=gene&entityId=Gene_ID_234734&entityLabel=Aars	https://www.lungmap.net/breath-entity-page/?entityType=nucleotide_probe&entityId=LMPN0000001031&entityLabel=Aars
Aass	NM_013930	TTACAGTCATTGGTGAGTTGGGATTAGACCCTGGTCTTGATCACATGTTGGCAATGGAAACAATTGATACTGCCAAAGAGCTGGGAGCCACGGTTGAGTCTTATGTTTCCTACTGTGGTGGCCTTCCGGCCCCTGAACATTCAGATAATCCCTTGCGATACAAATTCAGCTGGAGTCCAGTGGGAGTCTTGATGAACATAATGCAGCCTGCTAGCTATCTGCTCAATGGGAAGGTTGTGAATGTGACAGGGGGAGTCTCTTTTCTCAACTCTGTCACACCCATGGATTACTTCCCAGGTCTAAACTTGGAAGGCTATCCTAACAGAGATAGCATAAAATATGCTGAGATTTATGGAATTTCATCTGCCCATACATTATTAAGGGGAACACTGAGATATA…	TTACAGTCATTGGTGAGTTGGG	GCTTCATGCTTTAGCACATCAG	https://www.lungmap.net/breath-entity-page/?entityType=gene&entityId=Gene_ID_30956&entityLabel=Aass	https://www.lungmap.net/breath-entity-page/?entityType=nucleotide_probe&entityId=LMPN0000001032&entityLabel=Aass
Abcb8	NM_029020	GCACAACCTCTGACCCGCACCTGACTTCAGGCCACTGAGCAAATAGCTAGAGCTGCTTCTGCTCGGTCCCGCCTACAGCCAACATTTTATCCAATCACAGCTTGCAGCAAGACTGATGTGTCTTTTCTCCAATCATCGCTGAGAATGGGAAGGGGTTGTCGGGATGGGGCCATAGCGAACATGGAACCCTCGGTAGGATAAGTGTGAGATTGCCGTTGCTGGCTGCCCCTATCTTATTGCCTCAACATGTTGGTGCACTTATTTCGGTTCGGAATCCGGGGTGGCCCAGTTCCAGGATGGTCGCTACAATCCCTGCGCTTCCAGACGTTCTCTGCCGCCAGGTCCTCAGATGACCGGCTCAGCTCACACCTCCTGCGGACTGTAGCCCAGCTCCGTGTA…	GCACAACCTCTGACCCGCAC	GGCCATGCGCTCACCAATGT	https://www.lungmap.net/breath-entity-page/?entityType=gene&entityId=Gene_ID_74610&entityLabel=Abcb8	https://www.lungmap.net/breath-entity-page/?entityType=nucleotide_probe&entityId=LMPN0000001143&entityLabel=Abcb8
Abcc5	NM_013790	CTCACACGACCATTCAGGATTAGCTGTGTGTTTCACTTTTAAGGGAAAGTCATATTGTGATTGTGGTATTTATTCCCTATTCACTTAAATGGAATGTAGTTTTTGTTCTTGAGTGCACTCTTAAGAGGTTCAGGGAACCATTACTATAAATGTTATCAGTGGCCTATAATGAAGCTTTATATGTGTAGCTATGTCTATATATAATTCTGTACATAGCCTATATTTACAGTAAAATGTAAGCGGTTTATTTTCTATTAAAGTGAGCACTGTGCTAACAGCAGTGCACACTCATTTCTATCGTTTTTGTACAGCTGACTGCACTACAGGTCATTTTGCTCTTAGCTGTAGCAAAGGCAGATTCCGTCTCTAGCTGGTCGTTTCACGGTGCTGGGCTCTCTA…	CTCACACGACCATTCAGGATTA	CTCTGAGGAATGCAGAGGTTCT	https://www.lungmap.net/breath-entity-page/?entityType=gene&entityId=Gene_ID_27416&entityLabel=Abcc5	https://www.lungmap.net/breath-entity-page/?entityType=nucleotide_probe&entityId=LMPN0000001033&entityLabel=Abcc5
Abcc9	NM_021042	GTATTCCCAGCCATGCATCTCTGTGGGAAGATAGAAGAATCTCATGCTCTGCAGTTACATAGGTAGCAAGGGTTTATTTTTACTTGGGCAAATTTCAGTGATAGGCATTGAGATCATGCATTCGACCATTTGTCCTGTTCTAATTATGAAGAGCGTACCAGAAGTCTGTATGATATTAGTGTCATATTTCATTCAAATGCCAATTAATAAAGCAAAGCTGACTGAAGTTGCCTCCCCTGGTGTTCCACCATCCACAGTTTCTGTAACATTTACCCAGTGGACATGAGCGCTGCTGAATTTCATATAAGGGTCTTCACAGAAAATACATGTTCCTTCCCCGTGGTTCCTGTACTCATTTTAACGTGTTGTTTATTCTGTTTCACGACCTACATACAGTTC…	GTATTCCCAGCCATGCATCT	TTCTGTCATCGGAGGTAGCC	https://www.lungmap.net/breath-entity-page/?entityType=gene&entityId=Gene_ID_20928&entityLabel=Abcc9	https://www.lungmap.net/breath-entity-page/?entityType=nucleotide_probe&entityId=LMPN0000001034&entityLabel=Abcc9
Abcd1	NM_007435	ATGCCACCGAAAGGATCATGTCATCTTATAAGGAGGTGACAGAGCTGGCTGGCTACACAGCCAGGGTGTACGAGATGTTCCAGGTATTTGAAGATGTCAAACACTGTCGTTTTAAGAGGACAGGAGATCTAGAGGAGGCTCAGGCTGGGCCTGGGGTCATGGTACAGTCTGGTGTCCATGTAGAGGGGCCCCTGAAGATCCAAGGCCAAGTTGTGGATGTGGAGCAGGGGATCATCTGTGAGAACATCCCTATCATCACACCCACTGGAGAGGTGGTGGTGGCCAGCCTCAACATCAGGGTGGAGGAAGGCATGCACCTGCTCATCACAGGCCCCAATGGCTGTGGCAAGAGTTCTCTGTTCCGAATCCTAGGTGGACTCTGGCCCACATACAGTGGTG…	ATGCCACCGAAAGGATCA	AGGCGCTGCTTCTCTTCA	https://www.lungmap.net/breath-entity-page/?entityType=gene&entityId=Gene_ID_11666&entityLabel=Abcd1	https://www.lungmap.net/breath-entity-page/?entityType=nucleotide_probe&entityId=LMPN0000001035&entityLabel=Abcd1
Abcd3	NM_008991	CAGGACTGGATGGATGTACTCAGCGGAGGAGAGAAACAAAGAATGGCGATGGCAAGACTGTTTTATCATAAACCCCAGTTTGCCATTTTGGATGAATGCACAAGTGCGGTCAGTGTGGATGTGGAGGACTACATTTACAGCCACTGTCGAAAGGTTGGCATCACCCTCTTTACCGTTTCACACAGAAAGTCCCTTTGGAAGCACCACGAGTACTACCTGCATATGGATGGGAGAGGCAATTATGAATTCAAAAAGATCACAGAAGATACAGTTGAGTTCGGATCATAGAGACCATCTCAAGAACTTCATTTGCTTCAAAACAAGATAATGAACAGAATGCATTTGTAAATGCAAGATGCATTGTAAAATAAAGTTAAGCTTGTTTTTTTTTAAAAAAAA…	CAGGACTGGATGGATGTACTCA	ACTGTGTACCGAACGCTATCCT	https://www.lungmap.net/breath-entity-page/?entityType=gene&entityId=Gene_ID_19299&entityLabel=Abcd3	https://www.lungmap.net/breath-entity-page/?entityType=nucleotide_probe&entityId=LMPN0000001036&entityLabel=Abcd3
Acadl	NM_007381	CGCCCGATGTTCTCATTCTGGAGCAGAAGCGCGTCTAGAAACTCCTTCTGCTAAAAAATTAACTGACGTTGGAATCAGGAGAATCTTTTCCTCGGAGCATGACATTTTCCGGGAGAGTGTAAGGAAGTTTTTCCAAGAAGAAGTGATTCCTCACCACACAGAATGGGAGAAAGCTGGAGAAGTGAGTAGAGAGGTCTGGGAAAAAGCTGGCAAGCAGGGCTTGCTTGGCATCAACATCGCAGAGAAACATGGCGGCATTGGTGGGGACTTGCTCTCAACAGCAGTTACTTGGGAAGAGCAAGCGTACTCCAATTGCACAGGCCCTGGCTTCAGCCTCCACTCAGATATTGTCATGCCCTATATTGCGAATTACGGCACAAAAGAACAGATCGAGAAGTT…	CGCCCGATGTTCTCATTC	TCCTGTGGGAGCTCTTGC	https://www.lungmap.net/breath-entity-page/?entityType=gene&entityId=Gene_ID_11363&entityLabel=Acadl	https://www.lungmap.net/breath-entity-page/?entityType=nucleotide_probe&entityId=LMPN0000000958&entityLabel=Acadl
Acadsb	NM_025826	TTGCGCAAGGGTTCGTGGAAAGCCTTGCGAGCTTAACAGGGCCACCCTGCCCGAAGCGAGGATGGCGGTCTCTGCGCTCCAGCTGTGGCGTATGGGCGGGCTGCTGAGAAGACGCTTCCCAACCTGCTTGTCTCCTTGGAAGATTCCTCCTCGTGTCCTCAAATCCTCACAACCGGAAGCTCTAGTCAGTCTGACAAACAATGCAGTAGCCTTTGCACCTCTGCAGACACTTACTGATGAGGAAATTATGATGAAGCAGACAGTCAAAAAATTTGCACAGGAGCACGTTGCTCCTCTGGTTTCCTCTATGGATGAGAACTCAAAAATGGAGAAATCGGTGATCCAGGGATTGTTCCAGCAAGGGCTGATGGGCATTGAAGTTGAAGCACAATATGGAGG…	TTGCGCAAGGGTTCGTGGAA	CACAGGAGAGCCACCGAAGC	https://www.lungmap.net/breath-entity-page/?entityType=gene&entityId=Gene_ID_66885&entityLabel=Acadsb	https://www.lungmap.net/breath-entity-page/?entityType=nucleotide_probe&entityId=LMPN0000001144&entityLabel=Acadsb
Acat2	NM_009338	AGATGAATGCGGGCTCAGACCCCGTGGTCATCGTCTCAGCGGCGCGCACCGCTATAGGCTCCTTCAATGGTGCCCTGTCCACCGTGCCTGTCCACGAGATGGGGACAACTGTCATCAAAGAAGTCCTGCAGAGGGCCAAGGTGGCTCCAGAAGAGGTGTCCGAGGTCATATTTGGACATGTCTTGACGGCAGGTTGTGGGCAGAATCCTACTCGACAAGCCAGTGTGGGTGCAGGGATCCCCTATTCGGTTCCAGCATGGAGCTGCCAGATGATCTGTGGCTCGGGCCTAAAAGCCGTGTGTCTTGCAGCCCAGTCCATAGCCATGGGCGACTCCACCATTGTGGTAGCTGGAGGCATGGAGAATATGAGCAAGGCTCCTCACTTGACTCACCTGAGAA…	AGATGAATGCGGGCTCAG	TTTCAGCATCCGCCTCTC	https://www.lungmap.net/breath-entity-page/?entityType=gene&entityId=Gene_ID_110460&entityLabel=Acat2	https://www.lungmap.net/breath-entity-page/?entityType=nucleotide_probe&entityId=LMPN0000000007&entityLabel=Acat2
Ace	NM_207624	GGATCTGCCCACCAGTTGCCCGGAATGAAACCCATTTTGATGCTGGAGCCAAGTTTCACATCCCAAACGTGACACCGTACATCAGGTACTTCGTGAGCTTTGTGCTGCAGTTCCAGTTCCATCAAGCACTGTGCAAGGAGGCAGGCCACCAGGGCCCACTACACCAGTGTGACATCTACCAGTCCGCCCAGGCGGGGGCCAAGCTCAAGCAGGTGTTGCAGGCTGGCTGCTCCAGGCCCTGGCAGGAGGTACTGAAGGACCTGGTAGGCTCAGATGCCCTGGATGCCAAGGCACTGCTGGAGTACTTCCAACCGGTCAGCCAGTGGCTGGAAGAGCAGAATCAGCGGAATGGCGAAGTCCTAGGCTGGCCAGAGAATCAGTGGCGTCCACCGTTACCCG…	GGATCTGCCCACCAGTTG	TCAGGTTCCAGGGGCATA	https://www.lungmap.net/breath-entity-page/?entityType=gene&entityId=Gene_ID_11421&entityLabel=Ace	https://www.lungmap.net/breath-entity-page/?entityType=nucleotide_probe&entityId=LMPN0000000741&entityLabel=Ace
Acer2	NM_139306	GCGATTTACAAGGCAGGAATACTTGGTTTTGAATGATTGTATATGTCATTTTACTGTAGCTTAAAATATGTTTAAAATGACTTTGAGTGAAATGTTTGTGGCAACCTAGGGGTTTATGGATCAGAATTGCGGCTGAGTCCTTTGGTTTTTGAGTCTAGAAGTTTTCAGAGGGCAAAATCAAACTAGCCTTGTTTCTGGTTCATCTTACCAGGCTCGGGAGCTGCCCTTATATATTCTACATAAGGACTTATTATACATAAGTCTGTATAAATGTCCTGAAGATGACACCTAGCTGCCTTCATCTGGAAGGGTCGTCTGGGGCTGGAGAGTTGGTTCAACAGTTAAGAACCCGTGTTGCTCTCTCCCAGACGACCCAGCGACTTGTGAGGCTCATAACCA…	GCGATTTACAAGGCAGGAATAC	ATGTCATCTCTACCAGAAGGGAG	https://www.lungmap.net/breath-entity-page/?entityType=gene&entityId=Gene_ID_230379&entityLabel=Acer2	https://www.lungmap.net/breath-entity-page/?entityType=nucleotide_probe&entityId=LMPN0000001173&entityLabel=Acer2
Aco2	NM_080633	ACGATCAGCAGCTGTGGCTAAGCAGGCATTGGCCCACGGACTCAAGTGCAAGTCCCAGTTCACCATCACCCCAGGCTCTGAGCAGATCCGTGCCACTATTGAGCGGGATGGCTATGCACAGATCTTAAGGGATGTGGGTGGAATCGTTTTGGCCAATGCCTGTGGCCCTTGCATCGGCCAGTGGGACAGAAAAGACATCAAGAAGGGGGAGAAGAATACAATCGTCACCTCTTACAACAGGAACTTCACAGGCCGTAATGATGCAAACCCTGAGACCCATGCCTTTGTCACATCCCCAGAGATTGTCACAGCTCTGGCCATTGCAGGAACCCTGAAGTTCAATCCAGAAACTGACTTCTTAACAGGCAAGGACGGCAAGAAGTTCAAGTTGGAGGCTCC…	ACGATCAGCAGCTGTGGCTA	CAATCACCACCCACCTGATGCC	https://www.lungmap.net/breath-entity-page/?entityType=gene&entityId=Gene_ID_11429&entityLabel=Aco2	https://www.lungmap.net/breath-entity-page/?entityType=nucleotide_probe&entityId=LMPN0000001145&entityLabel=Aco2
Acot1	NM_012006	GGGGGTGAACTTGGCCTTGCTATGGCCTCCTTCCTGAAGGGCATCACAGCTGCTGTGGTCATCAATGGCTCCGTGGCTGCTGTTGGGAACACCATCTCCTACAAGGATGAGACTATACCCCCTGTGACTATCCTGAGAAATCAGGTCAAAATGACCAAGGATGGCCTCAAGGATGTTGTAGATGCTTTGCAAAGCCCTCTGGTAGACAAGAAGAGCTTCATTCCCGTGGAAAGGTCTGACACGACCTTCCTGTTCCTCGTAGGTCAGGACGACCACAACTGGAAGAGCGAGTTCTATGCTGATGAGATCTCCAAACGCCTGCAGGCGCACGGGAAGGAGAAGCCCCAGATCATCTGCTACCCAGCAGCAGGGCATTACATCGAGCCCCCTTACTTCCCG…	GGGGGTGAACTTGGCCTTGC	TTCCCAGCCCTTGAATCAGCAC	https://www.lungmap.net/breath-entity-page/?entityType=gene&entityId=Gene_ID_26897&entityLabel=Acot1	https://www.lungmap.net/breath-entity-page/?entityType=nucleotide_probe&entityId=LMPN0000001037&entityLabel=Acot1
Acot4	NM_134247	AAGGGGCCCATCCTCTTTGTGGCTGGCCAGGATGATCATTGCTGGAGGAGTGAGTTATATACTCAGATAGCCTCGGACCGGTTACAGGCTCATGGAAAGGAAAGGCCCCAGGTACTCTCTTACCCTGGGACTGGGCATTACATCGAACCACCTTACTTTCCCATGTGCCCAGCTTCCCTGCACAAAATAGTGAACGAAGCTGTGATTTGGGGAGGGGAGGTCAAGGCTCACTCCAAAGCCCAGATAGATGCATGGAAGCAAATTCTATTCTTCTTTGGCAAACACCTGGGCAGTACCCACAGCAGAGCCTCCTGTAGACTGTAGTGGGTTTGCCTGTAACAGACATGGTAGATTCAAGGTCAAATTTTAATGATCAGTAACTATGTGAATCAGTTTTCT…	AAGGGGCCCATCCTCTTTGT	CATGGCAAGTTCCAGGATGG	https://www.lungmap.net/breath-entity-page/?entityType=gene&entityId=Gene_ID_171282&entityLabel=Acot4	https://www.lungmap.net/breath-entity-page/?entityType=nucleotide_probe&entityId=LMPN0000001038&entityLabel=Acot4
Acsl1	NM_007981	TCTTCCCTGTGGTTCCCAGGCTGCTGAACCGGATGTTCGACAGAATTTTTGGACAAGCAAACACTTCCTTGAAGCGATGGCTGTTGGACTTTGCCTCCAAAAGGAAAGAGGCGGAGCTTCGCAGTGGCATCGTCAGAAACAACAGCCTGTGGGATAAACTCATCTTCCACAAGATACAGTCGAGCCTGGGTGGGAAAGTCCGGCTGATGATCACAGGAGCAGCCCCGGTGTCTGCCACAGTGCTGACGTTTCTGAGGACAGCGCTCGGCTGCCAGTTCTATGAAGGCTACGGACAGACCGAGTGCACTGCTGGTTGCTGCCTGAGCTTGCCCGGAGACTGGACGGCAGGCCATGTTGGAGCCCCCATGCCTTGCAATTATGTAAAGCTTGTGGATGTGG…	TCTTCCCTGTGGTTCCCA	CGGCTTCCTTCCCAAGTT	https://www.lungmap.net/breath-entity-page/?entityType=gene&entityId=Gene_ID_14081&entityLabel=Acsl1	https://www.lungmap.net/breath-entity-page/?entityType=nucleotide_probe&entityId=LMPN0000000001&entityLabel=Acsl1
Acsl3	NM_028817	CGAGCCCTTGACTTTGGAAATGGGTTACAAATGTTGGGCCAGAAACCAAAGGCCAACATCGCCATCTTCTGTGAGACCAGGGCTGAGTGGATGATCGCTGCACAGGCGTGTTTTATGTATAACTTCCAGCTTGTTACACTGTATGCTACTCTGGGAGGTCCAGCCATTGTTCATGGACTGAATGAGACAGAGGTGACCAACATCATTACTAGCAAAGAACTCTTGCAAACAAAGCTGAAGGATATAGTCTCTTTGGTCCCACGTCTGCGGCATATCATTACTGTTGATGGGAAGCCTCCAACCTGGTCTGAGTTCCCCAAAGGTGTCATTGTACACACCATGGCTGCAGTGCAGGCTCTAGGAGTGAAGGCCAACGTGGAAAAGAAAGCTCACAGCAAA…	CGAGCCCTTGACTTTGGA	CAGCAGCCTTCGGACATT	https://www.lungmap.net/breath-entity-page/?entityType=gene&entityId=Gene_ID_74205&entityLabel=Acsl3	https://www.lungmap.net/breath-entity-page/?entityType=nucleotide_probe&entityId=LMPN0000000006&entityLabel=Acsl3
Acta2	NM_007392	GAAGTATCCCATAGAACACCGCCTCCTCCCCAACTGGGACCACATGGAAAAGATCTGGGACCACCCCTTCCATAACGAGCCTCCTGTGGCCCCCGAAGAGCCTCCCACACCGCCGACAGAGGCCCCCCTGAACCCCAAGGGCCAACGGGAGAAAATGACCCAGATTATGTTTGAGACCTTCAATGTCCCCCGCATGTATGTGGCCATTTCGGCTGTGCCGTTCCCCTATGCTCTGGACCGTAAAATGGTATTGTGCTGACTCTGGAGATGGTGTACTCACACGTGCTATCTATGAGGGCTATGCCCTGCCTCATGCCATCATGCGTCTGGACTTGGCTGGCCGAGATCTCACCGACTACCTCATGAAGATCCTGACTGAGCGTGGCTATTCCTTCGTGA…	GAAGTATCCCATAGAACACCGC	TGCTGTTATAGGTGGTTTCGTG	https://www.lungmap.net/breath-entity-page/?entityType=gene&entityId=Gene_ID_11475&entityLabel=Acta2	https://www.lungmap.net/breath-entity-page/?entityType=nucleotide_probe&entityId=LMPN0000001174&entityLabel=Acta2
Actc1	NM_009608	CCCAGAGGAACACCCAACCCTGCTCACTGAAGCCCCGCTGAACCCCAAGGCCAACCGTGAGAAGATGACCCAGATCATGTTTGAGACCTTCAATGTGCCTGCCATGTATGTCGCCATCCAGGCAGTGCTGTCTCTGTATGCTTCTGGAAGAACCACAGGCATTGTTCTGGATTCTGGCGATGGTGTAACTCATAATGTTCCCATCTATGAGGGTTATGCCTTACCCCATGCCATCATGCGCCTGGATCTAGCTGGTCGGGACCTCACTGACTACCTCATGAAGATCCTCACTGAGCGCGGGTACTCCTTTGTCACCACTGCTGAACGTGAAATTGTCCGTGACATAAAAGAAAAACTGTGTTACGTCGCCCTGGATTTTGAGAACGAGATGGCCACAGC…	CCCAGAGGAACACCCAACCCT	CAGAAGCACTTGCGGTGGAC	https://www.lungmap.net/breath-entity-page/?entityType=gene&entityId=Gene_ID_11464&entityLabel=Actc1	https://www.lungmap.net/breath-entity-page/?entityType=nucleotide_probe&entityId=LMPN0000001175&entityLabel=Actc1
Actg2	NM_009610	AAGAAGAGACCACCGCCCTTGTGTGTGACAATGGCTCTGGCCTGTGCAAGGCAGGCTTTGCAGGAGATGATGCCCCCAGGGCTGTCTTCCCCTCCATTGTGGGCCGCCCTAGACATCAGGGTGTGATGGTGGGAATGGGCCAGAAAGACAGCTATGTGGGGGACGAGGCTCAGAGCAAGCGTGGGATCCTAACTCTCAAGTACCCTATTGAACATGGCATCATCACCAACTGGGATGACATGGAGAAGATCTGGCACCACTCCTTCTACAATGAGCTTCGAGTAGCACTAGAAGAGCACCCCACCCTGCTCACAGAGGCCCCCCTAAACCCCAAAGCAAACAGAGAGAAGATGACCCAGATCATGTTCGAAACCTTCAATGTCCCTGCCATGTATGTTG…	AAGAAGAGACCACCGCCC	AGCCAGGTCAAGACGCAT	https://www.lungmap.net/breath-entity-page/?entityType=gene&entityId=Gene_ID_11468&entityLabel=Actg2	https://www.lungmap.net/breath-entity-page/?entityType=nucleotide_probe&entityId=LMPN0000000742&entityLabel=Actg2
Adam10	NM_007399	CATGCTGCTAGTAGTGGTCCTGAGCTCCTGAGGAAAAAACGCACAACTCTGGCTGAAAGAAATACTTGTCAGCTCTATATCCAGACAGATCACCTGTTCTTTAAATACTATGGAACACGAGAAGCTGTGATTGCTCAGATATCCAGTCATGTTAAAGCAATTGATACAATTTACCAGACTACAGACTTCTCCGGAATCCGTAACATCAGCTTCATGGTGAAACGCATAAGAATCAATACAACCTCTGATGAAAAAGACCCTACAAATCCTTTCCGTTTCCCAAATATTGGTGTGGAGAAGTTCCTGGAGTTGAATTCTGAGCAGAATCATGATGACTACTGCCTGGCCTATGTCTTCACAGACCGGGATTTTGATGATGGTGTTCTTGGTCTGGCCTGG…	CATGCTGCTAGTAGTGGTCCTG	ACCATCCCGTTTCCACAGATA	https://www.lungmap.net/breath-entity-page/?entityType=gene&entityId=Gene_ID_11487&entityLabel=Adam10	https://www.lungmap.net/breath-entity-page/?entityType=nucleotide_probe&entityId=LMPN0000001176&entityLabel=Adam10
Adam12	NM_007400	AGAAAGTCCAGTCGGTCAAGAGCCTTGCCAGGTGGCGTGGCTGGACGTCCTCCTTTTGTTCCTGCACTGAGGAATAGTTATAGGTTATGTGACCCCACTTCACAGGCAAGTGGGAGGCGAACCTTGCAGGCATGCCCCTTAAAAGCTGGTCTCAGACCTACAATAGTCCTGAGTCTGTTTTCCCAGCACACAGAGAGCAACAATGCAGTTTTCCATTTCAAAATATGCATGCCGAGTTTGCGCTCTGTGTGAGTGTTTCCAGGTTACACATATGGGATGACATCACAGAAACCACACAAGCAACAAATTAAATTCTACGGGAAGAAATCCTCCTGACTGGTCTCTGAGGAGACATTTTTATGCCTTCTTAACTTTATTAGGAACTCTCAGGCTGAAGCT…	AGAAAGTCCAGTCGGTCAAGAG	GTTTCTTAGTCTGGGGCATTTG	https://www.lungmap.net/breath-entity-page/?entityType=gene&entityId=Gene_ID_11489&entityLabel=Adam12	https://www.lungmap.net/breath-entity-page/?entityType=nucleotide_probe&entityId=LMPN0000000012&entityLabel=Adam12
Adamts1	NM_009621	AAGCAGAAGCCCTGCTCCGACATGGGGGACGTCCAGCGGGCAGCGAGATCTCGGGGCTCTCTGTCCGCACACATGCTGTTGCTGCTCCTCGCTTCCATAACAATGCTGCTATGTGCGCGGGGCGCACACGGGCGCCCCACGGAGGAAGATGAGGAGCTGGTCCTGCCCTCGCTGGAGCGCGCCCCGGGCCACGATTCCACCACCACACGCCTTCGTCTGGACGCCTTTGGCCAGCAGCTACATCTGAAGTTGCAGCCGGACAGCGGTTTCTTGGCGCCTGGCTTCACCCTGCAGACTGTGGGGCGCAGTCCCGGGTCCGAGGCACAACATCTGGACCCCACCGGGGACCTGGCTCACTGCTTCTACTCTGGCACGGTGAACGGTGATCCCGGCTCTGCC…	AAGCAGAAGCCCTGCTCCGA	GGGTGTTCTGGCTCTCGGGT	https://www.lungmap.net/breath-entity-page/?entityType=gene&entityId=Gene_ID_233332&entityLabel=Adamts17	https://www.lungmap.net/breath-entity-page/?entityType=nucleotide_probe&entityId=LMPN0000001177&entityLabel=Adamts1
Adamts17	NM_001033877	CTGGAGAGTGTGTGAGCAAGACGCCCATCCCAGAGCACGTGGACGGGGACTGGAGTCTGTGGAGCGCCTGGAGCATGTGCAGCCGAACCTGTGGTACAGGAGCGCGATTCCGGCAGAGGAAATGTGACAACCCCCCCCCTGGACCTGGTGGCACACACTGCCAGGGTGCCAGCGTAGAACATGCTGCCTGTGAGAAGCTGCCCTGCCCCAAGGGTGTGCCCAGCTTCCGGGACCAGCAGTGCCAAGCCCATGACCGACTGAGCAGCAAGAAGAGAGGCCTGTTGACAGCAGTGGTGGTTGATGATAAACCCTGTGAACTCTACTGTTCACCCCTCGGGAAGGAGTCCCCGCTGCTGGTGGCTGACAGGGTCCTGGATGGCACACCCTGTGGACCCTACG…	CTGGAGAGTGTGTGAGCAAGAC	TCTATCTTCCAGTCGCTGTTGA	https://www.lungmap.net/breath-entity-page/?entityType=gene&entityId=Gene_ID_11504&entityLabel=Adamts1	https://www.lungmap.net/breath-entity-page/?entityType=nucleotide_probe&entityId=LMPN0000000743&entityLabel=Adamts17
Adamtsl2	NM_029981	GCTATGATGGTGTTGAAGTGGATGACAGCTACTGCGATGCCCTCACCCGTCCTGAGCCTGTCCACGAATTCTGCGCTGGGAGGGAGTGCCAGCCCAGGTGGGAGACCAGCAGCTGGAGTGAGTGCTCACGTACCTGTGGTGAGGGCCATCAGTTCCGCATCGTGCGCTGCTGGAAGATGCTGTCCCCTGGATTTGACAGCTCCGTGTACAGTGACCTCTGTGAAGCCACGGAGGCTGTCCGGCCGGAGGAACGCAAGACATGCCGCAACCCAGCCTGCGGACCACAGTGGGAGATGTCTGAGTGGTCAGAGTGCACTGCCAAGTGTGGAGAGCGCAGTGTAGTGACCAGAGACATCCGCTGTTCCGAGGACGAGAAACTGTGTGACCCCAGCACCAAGC…	GCTATGATGGTGTTGAAGTGGA	GAACTAACCGCTTTTTCACACC	https://www.lungmap.net/breath-entity-page/?entityType=gene&entityId=Gene_ID_77794&entityLabel=Adamtsl2	https://www.lungmap.net/breath-entity-page/?entityType=nucleotide_probe&entityId=LMPN0000001178&entityLabel=Adamtsl2
Adi1	NM_134052	CAGTTAGTGGAAGCCGCCGCCGCCACCATGGTGCAGGCCTGGTATATGGACGAGTCCACCGCCGACCCGCGGAAGCCCCACCGCGCACAGCCCGACCGCCCCGTGAGCCTGGAGCAGCTGCGCACGCTCGGAGTGCTCTATTGGAAGCTAGATGCTGACAAGTATGAGAACGATCCAGAACTGGAAAAGATCCGGAAAATGAGAAACTACTCCTGGATGGACATCATCACCATATGCAAAGATACACTTCCCAATTACGAGGAGAAGATCAAGATGTTCTTTGAGGAACATCTGCATCTGGATGAGGAGATCCGCTACATCCTGGAGGGCAGTGGGTACTTCGATGTCAGGGACAAGGAGGACAAGTGGATCCGGATTTCCATGGAGAAGGGGGACATG…	CAGTTAGTGGAAGCCGCC	AACCCCACTTCCCCAATC	https://www.lungmap.net/breath-entity-page/?entityType=gene&entityId=Gene_ID_104923&entityLabel=Adi1	https://www.lungmap.net/breath-entity-page/?entityType=nucleotide_probe&entityId=LMPN0000001039&entityLabel=Adi1
Adprh	NM_007414	GGCCGACGGCTATAGGATTCCCTTCAACAGTCACGAGGGTGGCTGCGGGGCTGCCATGCGCGCCATGTGCATCGGGCTGAGGTTCCCCCACCCCAGCCAACTGGATCTGCTGATCCAAGTGAGCATCGAGAGCGGCCGGATGACCCACCACCACCCCACGGGCTACCTCGGCAGCCTTGCGTCCGCTCTTTTTACGGCATATGCCGTGAATGGCAAGTCACCATGGCAGTGGGGAAAAGGGCTAATGGAGGTGCTGCCTGAAGCCAAAAAGTACATCACTCAGTCAGGCTACTTTGTGAAGGAGAATCTTCAACACTGGTCCTACTTCGAGAAAGAATGGGAAAAGTACCTGGAGCTTAGAGGAATTTTGGACGGCAACTCGGCTCCCGTCTTCCCGCA…	GGCCGACGGCTATAGGAT	AACTCGGGGAGAACAGGG	https://www.lungmap.net/breath-entity-page/?entityType=gene&entityId=Gene_ID_11544&entityLabel=Adprh	https://www.lungmap.net/breath-entity-page/?entityType=nucleotide_probe&entityId=LMPN0000001164&entityLabel=Adprh
Aff3	NM_010678	ATGGCACCCTCCATAGCAAGTCACGGCCCCAGACGGAGCCATGGTCTCCAGGTTCCAATGGCCACAGGGACTGCAAGAGACAGAAACTGATCTTCGATGACATGCCTCGAAGTGCAGATTATTTTATGCGAGAAGCCAAGCGGATGAAACATAAAGCAGACGCCATGGTGGAGAAGTTCGGGAAGGCCCTGAACTATGCCGAAGCTGCCTTGTCCTTCATCGAGTGCGGAAACGCAATGGAACAAGGGCCAATGGAATCCAAGTCTCCCTACACCATGTACTCGGAGACAGTGGAGCTCATCAGGTATGCTATGAGACTAAAAACCCACTCAGGCCCCAATGCCACACCAGAGGACAAACAGTTAGCTGCGCTTTGTTACCGATGCCTGGCTCTCCTAT…	ATGGCACCCTCCATAGCA	TGGGCTGGGAATGTCAGT	https://www.lungmap.net/breath-entity-page/?entityType=gene&entityId=Gene_ID_16764&entityLabel=Aff3	https://www.lungmap.net/breath-entity-page/?entityType=nucleotide_probe&entityId=LMPN0000001040&entityLabel=Aff3
Aff4	NM_033565	CTGCTGAAGGGAGAAGGTTGACCACTACTGATTTAATTCTCCACTGTCAAAGCAATTCAGAGTAATGTGTGCATGCGTCCACAGTTGCTGTTTTTTCTGGGAAGCTCTTGCACTAGGGATTTACAGGCACCTGGGCTGCACTTTGAATGACACACTTGTGGCTTTAGAGTAGCTGTTATTGTTTTGTTTTAAAATTGTTCTTCGTTTCTTTTCATTAATGGTTTAATCAGCTAGATTAGAAGCATCATTTGTATTTAACAGCTGAAACTTTGGTACGTTGACGGTTATCGAGTGAGCTTGCATTGTGTAGCCAGGGCCTACAGAGGCTCTTGTCAGGAATACAAGCACTGCCTGGAGCTGGTGCTCAGAGGAGCTTCTAGTGCAACCAGGAATAGCTCC…	CTGCTGAAGGGAGAAGGTTG	GCTCTGGCTTTCCAAGTCAC	https://www.lungmap.net/breath-entity-page/?entityType=gene&entityId=Gene_ID_93736&entityLabel=Aff4	https://www.lungmap.net/breath-entity-page/?entityType=nucleotide_probe&entityId=LMPN0000001041&entityLabel=Aff4
Afmid	NM_027827	GAGTTCTACGAGACACTTCTCCGCGTGGGATGGAAGGCCTCTTTCCAGCAGCTGCGTGGTGTGGATCACTTTGACATCATAGAGAATCTGACCCGGGAGGATGACGTGCTCACCCAGATCATTTTGAAAACAGTCTTCCAGAAGCTGTGAGGACACCCAGTCCCCATTCTGTATGCACCTCAGAGAGCCTTCAGAAAAGAGGCTCCATCTCACACTGCCTTGCCTGTCCACCCTGTACAGTCTCCCTGCTGTGAACACAATCTCCTCTCCTGCCATTCTTCACCCCACCCAGATGGAGGCCCAGGGAAAGCCTGCAGATTGTTACTGGAAAATGCACACAGCCACCACCTGGCCAAGTCTGCCCCACCCTCCACCCCACCCCTGCCTGCTGACAGGGAG…	GAGTTCTACGAGACACTTCTCCGC	GGCACTCTGATCTGCCAAGCC	https://www.lungmap.net/breath-entity-page/?entityType=gene&entityId=Gene_ID_71562&entityLabel=Afmid	https://www.lungmap.net/breath-entity-page/?entityType=nucleotide_probe&entityId=LMPN0000001146&entityLabel=Afmid
Ager	NM_007425	ACTTGTGCTAAGCTGTAAGGGGGCCCCTAAGAAGCCGCCCCAGCAGCTAGAATGGAAACTGAACACAGGAAGAACTGAAGCTTGGAAGGTCCTCTCTCCCCAGGGAGGCCCCTGGGACAGCGTGGCTCAAATCCTCCCCAATGGTTCCCTCCTCCTTCCAGCCACTGGAATTGTCGATGAGGGGACGTTCCGGTGTCGGGCAACTAACAGGCGAGGGAAGGAGGTCAAGTCCAACTACCGAGTCCGAGTCTACCAGATTCCTGGGAAGCCAGAAATTGTGGATCCTGCCTCTGAACTCACAGCCAGTGTCCCTAATAAGGTGGGGACATGTGTGTCTGAGGGAAGCTACCCTGCAGGGACCCTTAGCTGGCACTTAGATGGGAAACTTCTGATTCCCGA…	ACTTGTGCTAAGCTGTAAGGGG	ATCCTTTATCCAGTGGACCTGA	https://www.lungmap.net/breath-entity-page/?entityType=gene&entityId=Gene_ID_11596&entityLabel=Ager	https://www.lungmap.net/breath-entity-page/?entityType=nucleotide_probe&entityId=LMPN0000000745&entityLabel=Ager
Ahcy	NM_016661	CTGGCTAAAGAATGGGCGCCGCATCATCTTGCTGGCTGAAGGCCGTCTGGTCAACCTGGGTTGTGCTATGGGACACCCCAGCTTTGTGATGAGCAACTCCTTCACAAACCAGGTGATGGCACAGATTGAGCTGTGGACCCACCCAGATAAATACCCTGTTGGGGTTCACTTCCTGCCTAAGAAGCTGGATGAGGCGGTGGCTGAAGCCCACCTGGGCAAGCTGAATGTGAAGCTGACCAAGCTGACTGAGAAGCAGGCCCAGTACCTGGGCATGCCCATCAACGGCCCCTTCAAGCCTGATCACTACCGCTACTGAGTGCTGGGGCTGTCCTTCACCTTCCAGCTGCCATCCTTGTTCCGGGCCCTATCTCTCGTTCCCAAGAGCAAATGTCACCAACT…	CTGGCTAAAGAATGGGCG	TGTGACCTGGGCTTGTGA	https://www.lungmap.net/breath-entity-page/?entityType=gene&entityId=Gene_ID_269378&entityLabel=Ahcy	https://www.lungmap.net/breath-entity-page/?entityType=nucleotide_probe&entityId=LMPN0000000091&entityLabel=Ahcy
Ak3	NM_021299	GCCGCGGAGCCTGTGAGCGCGCAGGCCAGGCCACAGACCAGCGTCTGCGCAGCTCGGACCACCGCCAGCCACCATGGGGGCGTCGGGGCGGCTGCTGCGCGCCGTGATCATGGGGGCCCCGGGCTCCGGCAAGGGCACCGTGTCGTCACGCATCACCAAACACTTCGAGCTGAAGCACCTCTCCAGCGGGGACCTGCTCCGCCAGAACATGCTGCAGGGCACAGAAATCGGTGTGTTGGCCAAGACTTTCATTGACCAAGGAAAGCTGATCCCAGATGACGTCATGACTCGGCTGGCCCTTCACGAGCTCAAAACCCTTACCCAGTGTAGCTGGCTGTTGGATGGATTTCCAAGGACACTTCCACAGGCAGAAGCCCTGGATAAAGTTTATCAGATAGA…	CACCATGGGGGCGTCGG	GCGCTGAATCAGAGGTTCTCCG	https://www.lungmap.net/breath-entity-page/?entityType=gene&entityId=Gene_ID_56248&entityLabel=Ak3	https://www.lungmap.net/breath-entity-page/?entityType=nucleotide_probe&entityId=LMPN0000001147&entityLabel=Ak3
Aldh18a1	NM_019698	GGAGGAGGCAGAGGGAAGACTTGCCAGCCCCCTGCTGAAGCGCCTTAGCCTCTCCACGTCCAAACTGAACAGCCTGGCCATCGGGCTGCGGCAGATCGCAGCCTCCTCACAAGAGAGTGTAGGCCGCGTCCTGCGCCGGACTCGGATTGCCAAAAACCTGGAGTTAGAACAAGTGACTGTCCCAATAGGTGTTTTACTGGTGATCTTTGAGTCTCGCCCTGACTGTCTACCCCAGGTGGCAGCCTTGGCTATTGCCAGTGGCAATGGCTTGTTGCTCAAAGGTGGGAAGGAGGCCGCACACAGCAACCGCATTCTTCACCTCCTGACCCAGGAGGCCCTCTCCATCCACGGAGTCAAGGAGGCCATACAGCTGGTAAACACCAGAGAAGAGGTTGAGGA…	GGAGGAGGCAGAGGGAAG	AAGACACAGGCGCTGTCC	https://www.lungmap.net/breath-entity-page/?entityType=gene&entityId=Gene_ID_56454&entityLabel=Aldh18a1	https://www.lungmap.net/breath-entity-page/?entityType=nucleotide_probe&entityId=LMPN0000001042&entityLabel=Aldh18a1
Aldh1a2	NM_009022	TGTGGTAACACCGTGGTCATCAAACCCGCTGAGCAGACACCGCTCAGTGCACTGTATATGGGAGCCCTCATCAAGGAGGCTGGCTTTCCACCCGGAGTCGTCAATATCCTGCCAGGGTATGGGCCAACAGCAGGGGCAGCAATCGCTTCTCACATCGGCATAGACAAGATTGCATTCACAGGCTCTACTGAGGTTGGAAAGCTTATTCAAGAAGCAGCTGGAAGAAGTAACCTGAAGAGAGTGACCCTGGAACTCGGAGGGAAGAGCCCTAATATTATTTTTGCAGATGCTGACTTGGACTACGCTGTGGAGCAGGCTCACCAGGGTGTGTTCTTCAACCAAGGCCAGTGCTGCACCGCAGGGTCTCGCATCTTTGTGGAAGAATCCATCTATGAGGAA…	TGTGGTAACACCGTGGTCAT	CTCCCGTAAGCCAAACTCAC	https://www.lungmap.net/breath-entity-page/?entityType=gene&entityId=Gene_ID_19378&entityLabel=Aldh1a2	https://www.lungmap.net/breath-entity-page/?entityType=nucleotide_probe&entityId=LMPN0000000100&entityLabel=Aldh1a2
Aldh2	NM_009656	CGGATCTCATTGAACGGGACCGGACCTACCTAGCGGCCTTGGAGACCCTGGACAACGGCAAGCCTTATGTCATCTCGTACCTGGTGGATTTGGACATGGTCCTGAAATGTCTCCGCTATTACGCTGGCTGGGCTGACAAGTACCATGGGAAAACCATTCCCATCGACGGCGACTTCTTCAGCTATACCCGCCATGAGCCTGTGGGCGTGTGTGGACAGATCATTCCGTGGAACTTCCCGCTCCTGATGCAAGCATGGAAACTGGGCCCAGCCCTGGCAACCGGGAACGTGGTGGTGATGAAGGTGGCCGAGCAGACACCGCTCACCGCGCTCTACGTGGCCAACTTGATCAAGGAGGCAGGCTTTCCCCCTGGCGTGGTCAATATCGTTCCCGGATTCG…	CGGATCTCATTGAACGGG	AGCTTCGCCCCTTCTTGT	https://www.lungmap.net/breath-entity-page/?entityType=gene&entityId=Gene_ID_11669&entityLabel=Aldh2	https://www.lungmap.net/breath-entity-page/?entityType=nucleotide_probe&entityId=LMPN0000000912&entityLabel=Aldh2
Aldh7a1	NM_138600	GGACCCACCTTGCCTTCTGAAAGACCCGGCCATGCTCTCATCGAAATGTGGAATCCCTTAGGCTTGGTGGGAATCATCACTGCCTTCAATTTCCCCGTGGCTGTGTTTGGCTGGAACAATGCCATAGCCCTGATCACAGGGAATGTCTGCCTTTGGAAAGGAGCACCGACTACGTCCCTCGTTAGTGTGGCTGTCACAAAGATCATAGCCCAGGTTTTGGAGGACAACCTGCTGCCCGGTGCCATTTGTTCCCTGGTTTGTGGTGGAGCAGATATCGGCACAACGATGGCCAGAGATGAGCGTGTGAACCTGCTGTCCTTCACTGGGAGCACTCAGGTGGGGAAGGAGGTGGCCCTCATGGTGCAGGAGAGGTTTGGGAAAAGCTTGTTGGAGCTTGGA…	GGACCCACCTTGCCTTCT	CACCACCAATCTCAGCCC	https://www.lungmap.net/breath-entity-page/?entityType=gene&entityId=Gene_ID_110695&entityLabel=Aldh7a1	https://www.lungmap.net/breath-entity-page/?entityType=nucleotide_probe&entityId=LMPN0000000103&entityLabel=Aldh7a1
Alg8	NM_199035	TGGTGGCCATTGGTTCTCTGCTTTGGCTCTTGGGGTGACTCTCCTTAAGTGCCTTCTCATCCCCACCTACCATTCCACGGATTTTGAAGTACACCGAAATTGGCTTGCAATCACTCACAGCCTCCCAATATCTCAGTGGTATTATGAGGCAACTTCAGAGTGGACCTTGGATTACCCCCCCTTTTTTGCATGGTTTGAGTACGCCTTATCACATATTGCCAAATACTTTGATCAAGAGATGCTCAATATTCATAACCTGAACTATTACAGTTCAAGGACATTGCTTTTCCAGAGGTTTTCTGTCATCTTGACAGATGCACTCTTTGTGTATGCTGTCCATGAGTGCTGTAAATGCATTGATGGAAAAAGAACAGGCAAAGACCTCACAGAGAAACCAAA…	TGGTGGCCATTGGTTCTCTG	CGTGCAATGGACAACAGCAG	https://www.lungmap.net/breath-entity-page/?entityType=gene&entityId=Gene_ID_381903&entityLabel=Alg8	https://www.lungmap.net/breath-entity-page/?entityType=nucleotide_probe&entityId=LMPN0000001043&entityLabel=Alg8
Amd1	NM_009665	TCGTCGACTCGGACCAGTTCTACATGAAAGATGGTGTTACTGCAAAGGATGTCACTCGTGAGAGTGGAATTCGTGACCTGATACCAGGTTCTGTCATTGATGCCACACTGTTCAATCCTTGTGGCTACTCGATGAATGGAATGAAATCGGATGGAACATATTGGACTATTCACATCACTCCAGAACCAGAATTTTCTTATGTTAGCTTTGAAACAAACCTAAGTCAGACCTCCTATGACGACCTGATCAGGAAAGTTGTGGAAGTCTTCAAGCCAGGAAAATTTGTGACCACCTTGTTTGTTAATCAGAGTTCTAAATGTCGCACAGTGCTTTCTTCGCCCCAGAAGATTGACGGCTTTAAACGTCTTGATTGCCAGAGTGCTATGTTCAACGATTACA…	TCGTCGACTCGGACCAGTTC	GAAAGCAGCCACCACCTCCT	https://www.lungmap.net/breath-entity-page/?entityType=gene&entityId=Gene_ID_11702&entityLabel=Amd1	https://www.lungmap.net/breath-entity-page/?entityType=nucleotide_probe&entityId=LMPN0000001044&entityLabel=Amd1
Ank3	NM_170728	GTGGGTGACCAGAGACGGAAAGAATGCCACAACTGATGCCTTAACTTCGGTCTTAACGAAGATTAACCGGATAGACATTGTAACTCTGCTGGAAGGACCAATATTTGATTATGGGAATATTTCAGGCACCAGAAGCTTTGCAGATGAAAACAATGTTTTCCATGACCCAGTTGATGGTTGGCAGAACGAGACGCCAAGTGGAAGCCTAGAGTCCCCAGCGCAAGCTCGAAGACTAACTGGTGGGTTACTGGACCGTCTGGATGACAGCTCTGACCAGGCTCGGGATTCTATTACCTCATACCTCACGGGAGAACCTGGGAAGATCGAAGCAAATGGAAACCACACAGCGGAAGTCATTCCAGAAGCAAAGGCAAAACCCTACTTCCCGGAATCCCAAAA…	GTGGGTGACCAGAGACGG	GCCGGGAATGAATGTGAG	https://www.lungmap.net/breath-entity-page/?entityType=gene&entityId=Gene_ID_11735&entityLabel=Ank3	https://www.lungmap.net/breath-entity-page/?entityType=nucleotide_probe&entityId=LMPN0000000746&entityLabel=Ank3
Anxa1	NM_010730	GCCCCTACCCTTCCTTCAATGTATCCTCGGATGTTGCTGCCTTGCACAAAGCTATCATGGTTAAAGGTGTGGATGAAGCAACCATCATTGACATTCTTACCAAGAGGACCAATGCTCAGCGCCAGCAGATCAAGGCCGCGTACTTACAGGAGAATGGAAAGCCCTTGGATGAAGTCTTGAGAAAAGCCCTTACAGGCCACCTGGAGGAGGTTGTTTTGGCTATGCTAAAAACTCCAGCTCAGTTTGATGCAGATGAACTCCGTGGTGCCATGAAGGGACTTGGAACAGATGAAGACACTCTCATTGAGATTTTGACAACAAGATCTAACGAACAAATCAGAGAGATTAATAGAGTCTACAGAGAAGAACTGAAAAGAGATCTGGCCAAAGACATCACTT…	GCCCCTACCCTTCCTTCA	TCCGAACGGGAGACCATA	https://www.lungmap.net/breath-entity-page/?entityType=gene&entityId=Gene_ID_16952&entityLabel=Anxa1	https://www.lungmap.net/breath-entity-page/?entityType=nucleotide_probe&entityId=LMPN0000000747&entityLabel=Anxa1
Aplnr	NM_011784	AAAGGGATGGAGCCTTGCAAACAGCTCAGCTGTTCAACATTTCTGAGGTTGAGCTTGCACAAGTCTCTTAACTTCCTTAAACTTCAGTTTCTTTGTTTATAATAAATGAGGGAAGGTTATATGGACCCTAAAATGTTGAAGTATGAGTCCTGATCTAATTTGCTTCATTCTGCCATTTTTTCCCTCAGCTCTCTAGCACCCCTTTTTGCTTTCTCTGCTGGAGAAATTATTTCTGTCAACTACTCACTTTCTAGATCTAACTCTTTCTCTTCTAGTGGGTCCCTTCCCCTCAAACCTTCCTGTCTGTACCCCAGTGCCTTCTTCCCTGCTGGACTCTTAAGGGTTAAGTACCCTGAAACTTGAAGAGTAACTTATCCTTTGAGTTCTTGTCCTGTTTTC…	AAAGGGATGGAGCCTTGC	GGGGGAGGAGACAGGAGA	https://www.lungmap.net/breath-entity-page/?entityType=gene&entityId=Gene_ID_23796&entityLabel=Aplnr	https://www.lungmap.net/breath-entity-page/?entityType=nucleotide_probe&entityId=LMPN0000001179&entityLabel=Aplnr
Aprt	NM_009698	AGTTGAAACTGGTGGCGCGGCGCATCCGCAGCTTCCCCGACTTCCCAATCCCGGGCGTGCTGTTCAGGGATATCTCGCCCCTCTTGAAAGACCCGGACTCCTTCCGAGCTTCCATCCGCCTCTTGGCCAGTCACCTGAAGTCCACGCACAGCGGCAAGATCGACTACATCGCAGGTCTAGACTCCAGGGGCTTCCTGTTTGGCCCTTCCCTAGCTCAGGAGCTGGGCGTGGGCTGTGTGCTCATCCGGAAACAGGGGAAGCTGCCGGGCCCCACTGTGTCAGCCTCCTATTCTCTGGAGTATGGGAAGGCTGAGCTGGAAATCCAGAAAGATGCCTTGGAACCCGGGCAGAGAGTGGTCATTGTGGATGACCTCCTGGCCACAGGAGGAACCATGTTTG…	AGTTGAAACTGGTGGCGCGG	TATAGGTCCTAGCCTCTCCCTGCC	https://www.lungmap.net/breath-entity-page/?entityType=gene&entityId=Gene_ID_11821&entityLabel=Aprt	https://www.lungmap.net/breath-entity-page/?entityType=nucleotide_probe&entityId=LMPN0000001148&entityLabel=Aprt
Aqp1	NM_007472	CCTGGGATTCTGCCAATGTCGCTTTGTGCCTTTGACCGCAGCCTTCCTTGGGGTAGGCACCTTATCTCCAAAGGCACTTTGAGGGAGAGGAGGTCCCCTAACTTTCCCCTTTGGTCTGACTTACCTCCAGGACCCTTCCCCTTGAACTCACTCTAAGACCTTGGAATTGTCCCTGTGCTGAGGCCTCAGTGATCACATCTGTAAAGTGGCAAGGAAGGGACAGCTTTGGGGATTCTGTAAGTGTGGACATGCCACAGGTTCTAGAAGGGACAGTCTTGACAGCACTGCTTTGTGTACCCGGCCTATACTCTTTCCCAGCGTCCACAGCCCACGAGCACACGTGGATGGGCCACGGATCAGAGAATCAGTGTGGGATGCAAGACGTGCCTGTTCACACAC…	CCTGGGATTCTGCCAATG	TGTGGCTCTCGGTTCACA	https://www.lungmap.net/breath-entity-page/?entityType=gene&entityId=Gene_ID_11826&entityLabel=Aqp1	https://www.lungmap.net/breath-entity-page/?entityType=nucleotide_probe&entityId=LMPN0000001180&entityLabel=Aqp1
Arg2	NM_009705	TGCCAATCATGTTCCTGAGGAGCAGCGCCTCCCGTCTCCTCCACGGGCAAATTCCTTGCGTCCTGACGAGATCCGTCCACTCTGTAGCTATAGTCGGAGCCCCTTTCTCTCGGGGACAGAAGAAGCTAGGAGTGGAATATGGTCCAGCTGCCATTCGAGAAGCTGGCTTGCTGAAGAGGCTCTCCAGGTTGGGATGCCACCTAAAAGACTTTGGAGACTTGAGTTTTACTAATGTCCCACAAGATGATCCCTACAATAATCTGGTTGTGTATCCTCGTTCAGTGGGCCTTGCCAACCAGGAACTGGCTGAAGTGGTTAGTAGAGCTGTGTCAGGTGGCTACAGCTGTGTCACCATGGGAGGAGACCACAGCCTGGCAATAGGTACCATTATCGGTCACG…	TGCCAATCATGTTCCTGAG	AAGTGGCCAAATGAGGATTG	https://www.lungmap.net/breath-entity-page/?entityType=gene&entityId=Gene_ID_11847&entityLabel=Arg2	https://www.lungmap.net/breath-entity-page/?entityType=nucleotide_probe&entityId=LMPN0000001160&entityLabel=Arg2
Arhgdib	NM_007486	ACGACCTGGACAGCAAGCTCAATTATAAGCCACCCCCTCAGAAGTCCTTGAAGGAGCTGCAGGAGATGGACAAGGATGACGAGAGTCTAACCAAGTACAAGAAAACACTGCTGGGAGATGTCCCTGTGGTAGCAGACCCAACAGTTCCCAATGTGACTGTTACCCGGCTTAGCCTTGTATGTGACAGTGCACCAGGACCCATCACCATGGACCTTACTGGGGATCTCGAGGCCCTCAAAAAGGATACATTTGTGCTAAAGGAAGGCATTGAATACAGGGTGAAAATTAACTTCAAAGTGAATAAGGATATTGTGTCTGGCCTGAAGTATGTTCAACACACATACCGGACTGGCATGAGAGTGGATAAAGCCACATTCATGGTTGGCAGCTATGGGCCCC…	ACGACCTGGACAGCAAGC	ATCGAACCGGAAGAACCC	https://www.lungmap.net/breath-entity-page/?entityType=gene&entityId=Gene_ID_11857&entityLabel=Arhgdib	https://www.lungmap.net/breath-entity-page/?entityType=nucleotide_probe&entityId=LMPN0000001165&entityLabel=Arhgdib
Arhgef15	NM_177566	AGGAGCTATGTTCAGAGCCATCCACACCTTCCAAGACTGAGGGGCAAAGTCTGGAGTCCAAGGCCCCCCGAAAGCATCTGCACAAGAATCCAGAAGGTTGGCTTAAGGGGCTTCCTGGAGCCTTCCCTGCCCAACTGGTGTGTGAAGTCACAGGAGAACACGAGAGGAGGAAGCATCTTCGCCAGCACCAGAAGCTCCTTGAGGCTGTAGGACCCTCTTCAGGCACTCCTGACACCCCTCAACCTTAAGGCAGGCTAGGGAGGAGCACAGATTGGGATACTGGCAGCAGCATGGGGAAGAAAAAGTCTATCCATCCATCTGTCCAACCGTCCAACCGTCCATCCATCCATCCATCCATCTACTTGCTGTCAGTGGAAACACTACCTCTAGAGGCAACCA…	AGGAGCTATGTTCAGAGCCATC	GCTTCTGTAAAACCAACAAGGG	https://www.lungmap.net/breath-entity-page/?entityType=gene&entityId=Gene_ID_442801&entityLabel=Arhgef15	https://www.lungmap.net/breath-entity-page/?entityType=nucleotide_probe&entityId=LMPN0000000749&entityLabel=Arhgef15
Asah1	NM_019734	CACCGGCCAAGAAGTGTCTAAATCACACCACACAGAAGAATCTCTCCTTTGCTACCATCTATGATGTCCTATCAACAAAACCTGTCCTCAACAAGCTGACTGTATTCACAACCTTGATGGATGTTACCAAAGGTCAATTTGAAAGTCACCTTCGAGATTGCCCAGACCCTTGTATAGGCTGGTGAGCACACGTTGGCCAGCCTCGAGGACGTACTGAGACCCGAAGATGTGTTGTGCAGCGAGCGTGCCTGGTCTCCTTCCATAGGCTAAGGCTCAAGGCCTCTTGTCTTTAGTCAGGACTGTCCTCATCATGTTACATTGTTTACAGGCTGTTTTGTTGTTTGTTTGTTCTGATGATCATCATCACTTCGACTCACAGGTAAATTCTTTAAGGGACAC…	CACCGGCCAAGAAGTGTC	TTCCTGGGGTTACTGGCA	https://www.lungmap.net/breath-entity-page/?entityType=gene&entityId=Gene_ID_11886&entityLabel=Asah1	https://www.lungmap.net/breath-entity-page/?entityType=nucleotide_probe&entityId=LMPN0000000115&entityLabel=Asah1
Asb4	NM_023048	GGCTATTGGTTGCCCAGTTATAAGCTGAAGTCTTCCTGGGCCACAGGCCTGCATCTGTCAGTTTTGCTTGGTCATGTGGAGTGCCTGATGGTACTGCTGGACCACAATGCTACCATCAACTGTCGTCCCAACGGGAAGACCCCTCTGCACGTGGCTTGTGAAATCGCCAACCTCGAGTGCGTGAAGATTCTCTGTGACCGTGGCGCAAAGCTCAACTGCTACTCCCTGAGTGGGCACACTGCTTTGCACTTCTGCACCACACCGAGCTCCATCCTCTGTGCCAAGCAGTTGGTGTTGAGAGGTGCAAACGTAAACATGAAAACCAACAACCAGGATGAAGAGACACCCCTGCACACGGCGGCCCACTTCGGCCTCTCTGAGCTGGTTGCCTTCTACGTG…	GGCTATTGGTTGCCCAGTTA	GTTGCAGCACACCTTGAAGA	https://www.lungmap.net/breath-entity-page/?entityType=gene&entityId=Gene_ID_65255&entityLabel=Asb4	https://www.lungmap.net/breath-entity-page/?entityType=nucleotide_probe&entityId=LMPN0000001181&entityLabel=Asb4
Ascc2	NM_029291.1	ACAGCAAGCTCCTGGGTGACATGTGGCAGAGGCTCTCCCATTCCAAGAAGAAGCTAATGGAGGTGTTTCACATCATCCTGAACCAGATCTGCCTGCTTCCCATTCTAGAGAGCAGCTGTGACAACATTCAAGGCTTCATTGAAGAATTCCTTCAAATCTTCAGCTCTTTACTGCAGGAAAAAAGATTCCTCCGTGACTACGACACATTCTCCCCTGTAGCTGAAGATATCAGCTTGCTGCAGCAAGCTTCATCAGCCTTGGATGAGACCCGGACTGCCTACATCCTCCAGGCTGTGGAAAGTGCCTGGGAAGGGGTTGACAGACAGAAAATCAAGGACATTAAAGACCCACCAAGGGCCAAGGGTTCTAATAATGAAGTCACAGTGACAGCAGAGCCGG…	ACAGCAAGCTCCTGGGTG	GCAGGGGGACCTCCTCTA	https://www.lungmap.net/breath-entity-page/?entityType=gene&entityId=Gene_ID_75452&entityLabel=Ascc2	https://www.lungmap.net/breath-entity-page/?entityType=nucleotide_probe&entityId=LMPN0000000010&entityLabel=Ascc2
Asns	NM_012055	TATGCTGGACGGGGTGTTTGCATTCATCTTACTGGACACTGCCAATAAGAAAGTATTTCTGGGCAGAGACACCTATGGAGTCAGGCCCTTGTTTAAAGCCATGACAGAAGATGGGTTTCTGGCTGTGTGTTCAGAAGCTAAAGGCCTTGTTTCCTTAAAACACTCCACCACTCCCTTCTTAAAAGTGGAGCCCTTCCTTCCTGGACACTATGAAGTTTTGGATTTAAAACCAAATGGCAAAGTTGCGTCTGTGGAAATGGTCAAATACCATCACTGTACGGATGAACCATTGCATGCCATCTATGACAGCGTGGAGAAACTCTTCCCAGGCTTTGACCTAGAGACCGTGAAGAACAATCTGCGTATCCTTTTTGACAACGCTATCAAGAAACGCTTGAT…	TATGCTGGACGGGGTGTT	CTCCTCCTCGGCCTTCTC	https://www.lungmap.net/breath-entity-page/?entityType=gene&entityId=Gene_ID_27053&entityLabel=Asns	https://www.lungmap.net/breath-entity-page/?entityType=nucleotide_probe&entityId=LMPN0000000925&entityLabel=Asns
Asrgl1	NM_025610	CAGCGGTGAAGAATGGCAAGCTGCAGGCCGGCATTGACCTCTGTGAGACCAGGACAAGGGACCTACCTTGCTAGCCTGGACGTGAAGCTGAGCTACCTGGTGTGAAGACCTAACTTAATCAATTAGATGTAGACATGGAAAACTTACGCAGTCTGTCCCTCCTTTTGTTGCCTTGATCAGTAAATCAATGAATGCTTGGTTGAGGGTCGGGTTCTGAAGCGATGAGAGATGCCTGCCTGTATTAAGACCAGGGAAAATGGAAGCCTTGAGGAGCCTACATCTCCATCATGTAAGGCTAGAAAGGAGGTGTTAGATTTTGACCCACGGAACTGCCTCTGAGCTATAGAAGTGCCATTTGGATTGGGAGAATGGCACTTTGCAGAGGCTAGGCTAGGGGAG…	CAGCGGTGAAGAATGGCAAG	TCACCTGGACCTGGGTCTTTC	https://www.lungmap.net/breath-entity-page/?entityType=gene&entityId=Gene_ID_66514&entityLabel=Asrgl1	https://www.lungmap.net/breath-entity-page/?entityType=nucleotide_probe&entityId=LMPN0000001045&entityLabel=Asrgl1
Atf6b	NM_017406	AGCCAGGTCCCTGGTGTAGGCGAGGTGCTGCATGTGAAGATGGAGTCCCTGGCACCCCCACTCTGCCTGCTGGGGGATGATCCAGCATCCCCCTTTGAAACGGTCCAGATCACTGTGGGCTCTGCCTCTGATGATCTTTCAGATATCCAGACCAAGCTGGAACCTGCCTCTCCGTCTTCTTCTGTCCACTCTGAGGCCTCCTTGCTGTCAGCAGACTCTCCCAGTCAGCCTTTTATAGGAGAGGAGGTTCTGGAAGTGAAGACAGAGTCTCCGTCCCCTCCAGGGTGCCTCCTGTGGGATGTCCCAGCCTCTTCGCTCGGAGCTGTCCAGATCAGCATGGGTCCATCCCCTGATAGTTCCTCAGGGAAAGCTCCGGCCACTCGGAAGCCTCCACTGCAG…	AGCCAGGTCCCTGGTGTAGG	GCAGGCCGACTCTCGATTCT	https://www.lungmap.net/breath-entity-page/?entityType=gene&entityId=Gene_ID_12915&entityLabel=Atf6b	https://www.lungmap.net/breath-entity-page/?entityType=nucleotide_probe&entityId=LMPN0000001046&entityLabel=Atf6b
Atic	NM_026195	AACCCCCATCAGACTCCTGCCCAGTTGTATACGCTGAAGCCCAAACTTCCCATCACAGTTCTCAATGGAGCCCCAGGATTCATAAACTTGTGTGACGCTTTGAACGCCTGGCAGCTGGTGACAGAGCTGAGAGGAGCAGTAGACATCCCAGCGGCTGCTTCTTTCAAGCACGTCAGCCCGGCAGGTGCTGCTGTTGGGGTTCCACTCAGTGAGGACGAGGCCAGAGTCTGCATGGTCTATGACCTCTACCCGACCCTCACGCCCCTGGCCGTTGCATATGCAAGAGCAAGAGGAGCTGATAGGATGTCTTCATTTGGTGATTTTGTTGCATTGTCTGACATTTGTGATGTCCCAACTGCAAAAATTATCTCCAGAGAAGTGTCGGATGGTATTGTTGCC…	AACCCCCATCAGACTCCTGCC	AGGACTGGTCCATCTGAAGAACAC	https://www.lungmap.net/breath-entity-page/?entityType=gene&entityId=Gene_ID_108147&entityLabel=Atic	https://www.lungmap.net/breath-entity-page/?entityType=nucleotide_probe&entityId=LMPN0000001149&entityLabel=Atic
Atp1b1	NM_009721	GCCTTGGGACGTGCCCATTTTTACTGTAAATTAGATTCCGTAACTGACTTGTAGTGAGCAGTGTTCTGGCCCCTAAGTATTGCCGCCTTGTCTATTTTATTTAGTGTACAGTACTATAGGTGCGCACTCTGGTCATTTTTCAAGCCATGTTTTATCATATCTGTTTTCTACTTTACGTGAGCAAGGTTTGCTGTCCAAGGTGTAAATACTCAACGGGAATAAAACTGGCATGGTACTTTTTCCTTTCTTTCTTATTTTCTTGGCTCTGAAATTTCAAAGGTAACGGCCCATCGATGAGCATTTTTAACACACTCCATAGTCTCTTCCTGTGGTATCAGGTCTTTATTATTATTTTTTTTTTTTCTTTATTTCCTGGGGCTGGGGGGTGGGCTGTCATGG…	GCCTTGGGACGTGCCCATTT	CCAGCGCATGATGCCTCCAG	https://www.lungmap.net/breath-entity-page/?entityType=gene&entityId=Gene_ID_11931&entityLabel=Atp1b1	https://www.lungmap.net/breath-entity-page/?entityType=nucleotide_probe&entityId=LMPN0000000901&entityLabel=Atp1b1
Atp1b3	NM_007502	CACCTCGACTTCCACACGCCCATCATGACGAAGACTGAGAAGAAATCCTTCCACCAGAGCCTGGCCGAGTGGAAGCTGTTCATCTACAACCCGAGCAGCGGAGAGTTTCTGGGGCGCACCTCCAAGAGCTGGGGTCTGATCTTGCTCTTCTACCTAGTTTTTTATGGGTTCTTGGCTGCACTCTTCACATTCACAATGTGGGCCATGCTCCAGACTCTGAATGATGAAGTTCCGAAATATCGAGACCAGATTCCTAGTCCAGGACTTATGGTTTTTCCCAAACCGCAGACTGCCTTGGAAT	CACCTCGACTTCCACACGCC	ATTCCAAGGCAGTCTGCGGTTT	https://www.lungmap.net/breath-entity-page/?entityType=gene&entityId=Gene_ID_11933&entityLabel=Atp1b3	https://www.lungmap.net/breath-entity-page/?entityType=nucleotide_probe&entityId=LMPN0000001047&entityLabel=Atp1b3
Atp5f1	NM_009725	CCGCTCTTCGCAGACAATGCTGTCCCGGGTGGTGCTTTCTGCTGCCGCCACAGCGGCCCCGTGTCTGAAGAACGCGGCCGCCCTAGGTCCAGGGGTATTACAGGCAACAAGGGCCTTTCACACAGGACAGCCTCGCCTTGCCCCTCTACCACCTCTTCCTGAATATGGAGGAAAAGTGCGTCTTGGGCTGATTCCTGAGGACTTAGCTTGTATTTTCTATCCAAAGAAATATATGTGATTACCCCAGAGACCTTCTCTACCATATCAGTAGTAGGGTTGATAGTCTATGTGATTAAGAAATATGGCGCCTCTTTTGGAGAATTTATTGACAAACTTAATGAGGAAAAAATTGCTCAACTAGAAGAAGTAAAGCAGTCGAGCATGAAACAAATCCAGGAT…	CCGCTCTTCGCAGACAAT	CTCCGCATACAGAGCAAGG	https://www.lungmap.net/breath-entity-page/?entityType=gene&entityId=Gene_ID_11950&entityLabel=Atp5f1	https://www.lungmap.net/breath-entity-page/?entityType=nucleotide_probe&entityId=LMPN0000001048&entityLabel=Atp5f1
Atp6v1a	NM_007508	TTTCTTCCCTCTTCCACGGCAAGCTCATACGTGTATATTTTCCTGAATTTCTCATCTCCAACCCTTAGCTTCCATATTGTGCAGCTTTGAGACTAGTGCCTATGTGTGTTCTTGTTCATTTTGCTGTTTCTTTGGTAGGTCTTATAAAACAAACATTCCTTTGTTCCAGTGTTTGAAGGAGCTAGCTCCCTTACCTTTATCTGAAGTGATGAATGTAGTGCATATGATATACATTGTAAGATACACATTGTAACATGATCCATACTGTAAACTTGTATGTAAGGTGACTACCCCTTCCCTCATCTCCAGTAAACTGTAAACAGGACTACTGCATGTACTCTGTTGGGAATGGAAGGCCAGAACTCCATACCGTGGATGGATGGGTACTTAGGAAACAAC…	TTTCTTCCCTCTTCCACGG	AAATAGTTCCCAAGTGCCCC	https://www.lungmap.net/breath-entity-page/?entityType=gene&entityId=Gene_ID_11964&entityLabel=Atp6v1a	https://www.lungmap.net/breath-entity-page/?entityType=nucleotide_probe&entityId=LMPN0000001049&entityLabel=Atp6v1a
Atp6v1c1	NM_025494	GGCCTACTGGACTTGCTCTGGGCGCAGGGGTCGAGGAAGCCGAAAGGCCGGAGCTTAGGTCCGGGAGGGATGGAGCGCTGAGCGGTTAACGTCTACCAGGCTTCCTGCCTCCGCACCTGTCGCCGCCGCCGCCTCCTGAGACACCTCGGCTTCTCCCTTGCTTGCCAAAGAGGTAACAAACATGACTGAGTTCTGGCTCATATCTGCTCCTGGGGAGAAAACCTGTCAGCAAACATGGGAGAAACTACATGCAGCGACCACCAAGAACAATAATCTTGCCGTCTCTTCCAAGTTCAACATTCCTGACCTAAAGGTTGGCACGTTGGATGTCTTGGTTGGCTTGTCGGATGAACTGGCTAAACTGGATGCATTTGTAGAAGGTGTGGTCAAGAAAGTGGC…	GGCCTACTGGACTTGCTCTGG	TGGCCAGCAAGTTCTCCTGA	https://www.lungmap.net/breath-entity-page/?entityType=gene&entityId=Gene_ID_66335&entityLabel=Atp6v1c1	https://www.lungmap.net/breath-entity-page/?entityType=nucleotide_probe&entityId=LMPN0000000920&entityLabel=Atp6v1c1
Atp6v1c2	NM_133699	CAAATTGATCGCCGAGGACAACGAAGGTGGCCTCTTCACGGTGACTCTCTTCCGAAAAGTGATCGAAGATTTCAAAGTCAAAGCCAAAGAAAACAAGTTCATTGTCCGGGAATTTTACTATGATGAAAAAGAAATTAAACGAGAAAGGGAGGAGATGACCAGGTTGCTGTCTGATAAGAAACAACAGTATCCAACTTCCTGTGTTGCTCTAAAAAAGGGATCAGCCACCTACCGTGACCACAAGGTTAAGGTAGCCCCGCTAGGTAACCCTGCTAGGCCTGCTGCGGGGCAGACCGACAGAGACAGAGAGAGTGAGGGCGAGGGTGAGGGACCTCTGCTGCGCTGGCTCAAGGTGAACTTCAGCGAGGCCTTTATTGCCTGGATCCACATTAAGGCCCT…	CAAATTGATCGCCGAGGACA	TTGTGGGGCTGTAGGAGCAC	https://www.lungmap.net/breath-entity-page/?entityType=gene&entityId=Gene_ID_68775&entityLabel=Atp6v1c2	https://www.lungmap.net/breath-entity-page/?entityType=nucleotide_probe&entityId=LMPN0000000921&entityLabel=Atp6v1c2
Atp6v1d	NM_023721	CCAAATTCACAGCAGGGGACTTCAGCACCACAGTTATCCAAAATGTAAATAAAGCCCAAGTGAAGATCAGAGCAAAGAAAGACAATGTAGCAGGTGTTACCTTGCCAGTGTTTGAACATTACCACGAAGGAACTGACAGCTATGAACTGACCGGTTTAGCCAGAGGTGGGGAACAGCTGGCTAAACTAAAGCGGAATTATGCCAAAGCAGTGGAACTACTGGTGGAACTGGCTTCCCTGCAGACTTCCTTTGTTACCCTGGATGAAGCCATTAAAATCACCAACAGGCGTGTTAATGCCATTGAGCATGTCATTATTCCCCGGATTGAACGCACCCTTGCCTATATCATCACAGAACTGGATGAGAGAGAGCGAGAAGAATTCTATAGGTTAAAGAAAA…	CCAAATTCACAGCAGGGG	ACAGCCTCGGACAACAGC	https://www.lungmap.net/breath-entity-page/?entityType=gene&entityId=Gene_ID_73834&entityLabel=Atp6v1d	https://www.lungmap.net/breath-entity-page/?entityType=nucleotide_probe&entityId=LMPN0000001050&entityLabel=Atp6v1d
Atp8a1	NM_001038999	CCGTCGTTGCTGGACAATCTCCAGAATAACCACCCAACCGCACCTATCATCTGTGAATTTCTCACAATGATGGCCGTCTGCCACACAGCTGTACCGGAGAGAGAAGGGGACAAGATCATTTATCAGGCTGCATCGCCAGATGAGGGTGCACTGGTCAGAGCCGCCAAGCAGTTGAATTTTGTCTTCACTGGAAGAACTCCTGACTCTGTCATCATAGATTCACTGGGGCAGGAAGAAAGATATGAATTGCTCAATGTCCTAGAGTTCACCAGTGCTAGGAAGAGGATGTCGGTGGTGGTTCGCACTCCATCCGGGAAGTTACGGCTCTACTGCAAAGGAGCTGACACAGTAATTTATGAACGACTTGCAGAGACCTCAAAGTACAAAGAAATCACCCTA…	CCGTCGTTGCTGGACAATCT	CCTCAATGGCTGTAGCTCCAAGT	https://www.lungmap.net/breath-entity-page/?entityType=gene&entityId=Gene_ID_11980&entityLabel=Atp8a1	https://www.lungmap.net/breath-entity-page/?entityType=nucleotide_probe&entityId=LMPN0000000922&entityLabel=Atp8a1
B3gnt5	NM_054052	CAGCCTGAGTGAGCCAAGACCCTTAATCAGGCCCGCCCCTCTCAGCCGGCTCTAGCCGGCTCCAGCGGGGTCTCTCTTGGAGCCCTGCCCTAGCTTCCTCGCTTACAACCGAAATTTAGTTTGCAACTTTTGTTCTTGAGACTTTTCCCCCAGGGCTTCTAGGAGGACAGCGGACCTCTGGGACATTTAAGGACTTGGGTTCCTCGGCTCCCAGGAGCTCAAGTCCTAAGTGTCCTGACAGAAGACCGGCGGGCTCTTAGGGTTTGCTAGGAAACTACGAGACGATGGGAGAACCGCTGTCCACTCAAAACCTTCAGCTCGGAAATGACTAACTGAAACGTGGTTTGGATGAATGGGTCTCCAGTCTTAACCAACGCCGCTCCTGGATGAAAGGTCGAG…	CAGCCTGAGTGAGCCAAGA	CGAGGTATCTGTAGGAGTAGGACTTC	https://www.lungmap.net/breath-entity-page/?entityType=gene&entityId=Gene_ID_108105&entityLabel=B3gnt5	https://www.lungmap.net/breath-entity-page/?entityType=nucleotide_probe&entityId=LMPN0000000923&entityLabel=B3gnt5
B4galt3	NM_020579	TGGTCCCAGATTGGCTGTTGGAATGCTTTTTTCTGGCCCCTGTGACAGTTCCAATTTGAGATAATGCCTCATATCTCTGCTCCCCGGGGACCTCCTGGAGCCCCCACGATCCGGAAAAAGGCAGCGTGAACACAGAAATCCCTTCACTCCTTACCTAGCTCTCAAGTCAGGATGTTGCGGAGGCTGCTGGAGAGACCCTGTACATTGGCCCTGCTTGTGGGCTCCCAACTGGCAGTGATGATGTATCTGTCACTAGGGGGCTTCCGAAGTCTTAGTGCCCTGTTTGGTCGAGATCCGGGCCCAACATTCGACTATTCTCATCCCCACGATGTCTATAGTAACCTCAGTCACCTGCCCGCAGCCCCTGGAGCTGCAGGGGCTCCTCCGGCTCAAGCATTG…	TGGTCCCAGATTGGCTGT	CGGGAGGCTGTATCCAAA	https://www.lungmap.net/breath-entity-page/?entityType=gene&entityId=Gene_ID_57370&entityLabel=B4galt3	https://www.lungmap.net/breath-entity-page/?entityType=nucleotide_probe&entityId=LMPN0000000924&entityLabel=B4galt3
B9d1	NM_013717	GAGCGCACAGTTTCCAGAGTATGATGACCTCTACTGCAAGTACTGCTTTGTGTATGGCCAGGACTGGGCCCCAACAGCGGGTCTGGAGGAGGGGATCTCACAGATAGCATCTAAGAGCCAAGATGTACGGCAAGCACTGGTGTGGAACTTCCCCATCGATGTGACCTTTAAAAGTACCAACCCCTATGGCTGGCCACAGATTGTACTCAGTGTCTATGGGCCGGATGTGTTTGGGAATGATGTCGTCCGAGGCTATGGAGCAGTGCATGTGCCCCTCTCTCCAGGACGGCACAAAAGGACCATCCCCATGTTTGTGCCAGAGTCTACATCTACACTACAGAAGTTCACAAGCTGGTTCATGGGACGGCGACCCGAGTACACAGACCCCAAGGTGGTGGC…	GAGCGCACAGTTTCCAGAGTAT	GTCCACAGGCCCAGTATCATAG	https://www.lungmap.net/breath-entity-page/?entityType=gene&entityId=Gene_ID_27078&entityLabel=B9d1	https://www.lungmap.net/breath-entity-page/?entityType=nucleotide_probe&entityId=LMPN0000001182&entityLabel=B9d1
Bcam	NM_020486	AACATGTAGAATTCTGGGTGGGGAGCCCGTCCACCACGGAGGGCTGGGTCCGTGAGGGTGATGCTGTCCAGCTGCTCTGCCAGGGCGATGGCAGCCCCAGCCCAGAGTATTCTTTTTTCCGCCAGCAGGGTACCCAGGAGGAACAGCTGAATGTCAACCTCAAGGGAAACTTGACCCTAGAACGGGTGCATCGGAACCAGAGCGGGATCTACGGCTGCAGAGTGGAGGATTACGATGCCGACGAGGAAGTGCAACTTGTCAAGAAGCTAAAGCTGCACGTGGCCTACCTGGATCCATTGGAGCTGAGCGTGCCTGAGGAGCTCTTCGTATTCCTGAACAGCAGCAGCACGGTGGTGAACTGCTCCGCTAGAGGCCTGCCTACTCCTACTGTGCGATGGA…	AACATGTAGAATTCTGGGTGGG	GATGAGCTGGAAACTCTGTGTG	https://www.lungmap.net/breath-entity-page/?entityType=gene&entityId=Gene_ID_57278&entityLabel=Bcam	https://www.lungmap.net/breath-entity-page/?entityType=nucleotide_probe&entityId=LMPN0000000750&entityLabel=Bcam
Bcl10	NM_009740	GAAAACGGGCTGGGAAGTTGTTAGACTACTTACAGGAGAACCCCAGGGGCCTGGACACCCTGGTGGAATCCATCCGCAGGGAGAAAACACAGAGCTTCCTGATTCAGAAGATAACGGATGAGGTGCTAAAGCTTCGGAATATAAAACTGGAGCACCTCAAAGGCCTGAAGTGCAGCAGCTGTGAGCCCTTTGCAGCCGGAGCCACCAACAACCTCTCTAGGTGCAATTCCGATGAGAGCAATCTCTCTGAGAAACAGAGAGCATCCACTGTCATGTACCACCCGGAGGGAGAGTCCAGCACGGCTCCCTTCTTCTCTATGGCGTCGTCCCTGAACTTGCCAGTCCTGGAAGTTGGCAGGACTGAAAACAGCAGCTTCTCTTCAGCCACTCTTCCTCGAC…	GAAAACGGGCTGGGAAGT	CCCCAGAGCGCTTCTTTA	https://www.lungmap.net/breath-entity-page/?entityType=gene&entityId=Gene_ID_12042&entityLabel=Bcl10	https://www.lungmap.net/breath-entity-page/?entityType=nucleotide_probe&entityId=LMPN0000001183&entityLabel=Bcl10
Bdh2	NM_027208	TCCGGTGACTTCTCCTGCGCAGAGATCTGAAGTTTGTCTCCTGAAGGAATCTGGAGGACTGTGTGGACTCACTCTTCTAAAGATCCACTATGGGCCGACTGGACGGCAAAGTTATTGTCCTGACAGCTGCCGCTCAAGGGATTGGACGGGCATCCGCATTAGCTTTTGCAAGAGAAGGAGCCAAAGTCATAGCCACAGATATCAACGAGTCCAAACTCCAGGAGCTGGAAAGTTACCGAGGTATTCAAACTCGAGTCCTTGATGTCACAAAGAAGAGACAGATTGATCAGTTTGCCTCAGAAATCGAGAGAATTGATGTTCTCTTTAATGTTGCTGGTTTTGTCCACCACGGAACCATCCTGGATTGCGAGGAAAAAGACTGGGACTTCTCAATGAATC…	TCCGGTGACTTCTCCTGC	GATGATCACCCAGGCAGC	https://www.lungmap.net/breath-entity-page/?entityType=gene&entityId=Gene_ID_69772&entityLabel=Bdh2	https://www.lungmap.net/breath-entity-page/?entityType=nucleotide_probe&entityId=LMPN0000001051&entityLabel=Bdh2
Bdp1	NM_001081061	CAAGAACAGCAGCCACTTCAAGTTAAACCAGCTCCCTTTCTGAGAAGTCGATTCAAAAAACCAAAACCAAACCTGTCAAGAGCAGCTTTAAAGAGAGCAACCATAGAAGCAGAGCACTGTGTGCCTGGGAAGAAATCCGAAGCCTGCAAAGTGGAGGCCGCCATGCTACAGCAGGACAGTGACCAAGCTGCTCTCTCTCCTCAACATAATGTACCTTCCCTGATGGCATCAAGAGAAAATGATAAATCCGGTCATGAGGAGGAGGAGGAGGCTGCGATACTACCATGTACACAGACTGAAAAGGATGCTTCACCGCCAAATTCAAGTGAACCTAAAGAGGGTTCTCAGTTAACCCCAAACCAGGAAAATGGCTTACTTGTTCCTATTGGGACTCCCATG…	CAAGAACAGCAGCCACTTCA	GCTCTTTCGCAGTCTCATCC	https://www.lungmap.net/breath-entity-page/?entityType=gene&entityId=Gene_ID_544971&entityLabel=Bdp1	https://www.lungmap.net/breath-entity-page/?entityType=nucleotide_probe&entityId=LMPN0000000926&entityLabel=Bdp1
Bhlhb9	NM_198161	ATCCAGGCTCGTGCTGAGGAGCCCGCACCTAGGACCAGCCACAAGTCTAGGTCAGGTGCTGAGGAGGAGGAGGAAGAGAACGTTATTGGGAACTGGTTTTGGGAAGGCGATGACACTGGTTTTGATACTGATCCTAAACCTGTGTTCAAAATAGTTAAACCTCAGCCAGTGGATGAAATTAATGAAAAAGATAGGCCAAAGGACTGGTCCGAGGTAACTATATGGCCCAAAGCTCCTGCTGTAACTCCAGCAGTGTTAGGTTATAGATCCCAGGATTCATCTGAGGCAAGGTCCTCTTCATACATTGTTCTGGCCTCAAATGAAGAGGAAACTTCAACAGCCTGTACTAAGAATACTCGTTCAAGCCTACAGTCTATACCTGAGTATCCATTTGGTTCT…	ATCCAGGCTCGTGCTGAG	GCTGCCTTGGGATTTTCA	https://www.lungmap.net/breath-entity-page/?entityType=gene&entityId=Gene_ID_70237&entityLabel=Bhlhb9	https://www.lungmap.net/breath-entity-page/?entityType=nucleotide_probe&entityId=LMPN0000000751&entityLabel=Bhlhb9
Blvrb	NM_144923	AGGCGGAGAGTGGAACCTTGTCTGGTCCCGCCCCCTCCTTCTGGGTCGAGGAGGACCCGCAGCGCGCCTCCTCGCAGCCACTGTGTTCCCGCGCGTCCTCAGAGTTCTCAGCTTTTCCGGCCCTGGACCCCGCAGCATGACTGTCAAGAAGATCGCGATCTTCGGTGCCACCGGCAGGACCGGGCTCACCACACTGGCGCAGGCGGTGCAAGCAGGTTATGAGGTGACGGTGCTGGTTCGAGACTCCAGCAGGCTGCCATCAGAAGGACCCCAGCCAGCCCATGTGGTGGTGGGAGATGTTCGGCAGGCGGCCGATGTGGACAAGACTGTGGCTGGGCAGGAAGCTGTCATCGTGCTACTGGGCACTGGCAACGACCTCAGTCCCACTACAGTAATGTC…	AGGCGGAGAGTGGAACCTTG	GGCACCGTAGCATGAAGTGG	https://www.lungmap.net/breath-entity-page/?entityType=gene&entityId=Gene_ID_233016&entityLabel=Blvrb	https://www.lungmap.net/breath-entity-page/?entityType=nucleotide_probe&entityId=LMPN0000000927&entityLabel=Blvrb
Bmi1	NM_007552	TATGCAGCTCACCCGTCAGCTGATGCTGCCAATGGCTCCAATGAAGACCGAGGAGAAGTTGCGGATGAGGAGAAGAGGATTATAACTGATGATGAGATAATAAGCTTGTCTATTGAGTTCTTTGATCAGAGCAGATTGGATCGGAAAGTAAATAAAGAGAAGCCTAAGGAAGAGGTGAATGATAAAAGGTACTTACGATGCCCAGCAGCAATGACTGTGATGCACTTGAGAAAGTTTCTCAGGAGTAAAATGGACATACCCAATACTTTCCAGATTGACGTCATGTATGAAGAGGAACCTTTAAAGGATTACTACACGCTAATGGACATTGCCTACATTTATACCTGGAGAAGAAATGGCCCACTACCTTTGAAATACAGAGTTCGGCCAACTTGCAAA…	TATGCAGCTCACCCGTCA	GGCTGTTGCTGGTTCCAT	https://www.lungmap.net/breath-entity-page/?entityType=gene&entityId=Gene_ID_12151&entityLabel=Bmi1	https://www.lungmap.net/breath-entity-page/?entityType=nucleotide_probe&entityId=LMPN0000001060&entityLabel=Bmi1
Bmp3	NM_173404	GCTGCTCTGTCTATGGCTAGGTTACTTCTGCCTGAACCTGGCACAGGGACAGAGACCAAACTTGCACCTCCCGGGACTCCGTGAGACTGAGCCAAGCGACCGCGCGACAGGTGGTAGCCCGAGTCCGGACCTGAGGCCGCACGACAAGGTGTCGGAGCATATGCTGTGGCTCTATGACAGGTACAGCGGCAGCAGTAGAGTCCAGGCTACCCGGACACCGGGCTCGCAGCTCCCGGGTCCTCAGCCCCTGCGCGGTGGTAACACGGTCCGCAGCTTCAGAGCCGCAGCCGCAGGAACTCCTCAAACGAAGGGGTTACACACCTTCAATCTGACTTCTCTAACCAAGTCGGAGAACATTTTGTCAGCCACACTGTATTTCTACGTTGGAGAATTAGTGAA…	GCTGCTCTGTCTATGGCTAGGT	GGACCCTTTCCTCTGTTTCTTT	https://www.lungmap.net/breath-entity-page/?entityType=gene&entityId=Gene_ID_110075&entityLabel=Bmp3	https://www.lungmap.net/breath-entity-page/?entityType=nucleotide_probe&entityId=LMPN0000000048&entityLabel=Bmp3
Bmp4	NM_007554	CCTGCAGCGATCCAGTCTCTGGCCCTCGACCAGGTTCATTGCAGCTGTCTAGAGGTCCCCAGAAGCAGCTGCTGGCGAGCCCGCTTCTGCAGGAACCAATGAGACACCATGATTCCTGGTAACCGAATGCTGATGGTCGTTTTATTATGCCAAGTCCTGCTAGGAGGCGCGAGCCATGCTAGTTTGATACCTGAGACCGGGAAGAAAAAAGTCGCCGAGATTCAGGGCCACGCGGGAGGACGCCGCTCAGGGCAGAGCCATGAGCTCCTGCGGGACTTCGAGGCGACACTTCTACAGATGTTTGGGCTGCGCCGCCGTCCGCAGCCTAGCAAGAGCGCCGTCATTCCGGATTACATGAGGGATCTTTACCGGCTCCAGTCTGGGGAGGAGGAGGAGGAA…	CCTGCAGCGATCCAGTCT	GCCCAATCTCCACTCCCT	https://www.lungmap.net/breath-entity-page/?entityType=gene&entityId=Gene_ID_12159&entityLabel=Bmp4	https://www.lungmap.net/breath-entity-page/?entityType=nucleotide_probe&entityId=LMPN0000001184&entityLabel=Bmp4
Bmper	NM_028472	AACCCGCAGAGCATCAAGGAGCCTGCTGCCCTACCTGCCCAGGCTGTGTGTTTGAAGGTGTGCAATACCGGGAAGGAGAAGAATTTCAGCCAGAAGGAAACAAATGTATTACATGCTCCTGCGTTGGAGGCAGGACACAGTGCGTGAGAGAAGTCTGTCCCATTCTCTCTTGTCCCCAGCACCTTAGTCACACACCCTCAGGACAGTGCTGCCCCAAATGTTTGGGTCAGAGAAAAGTATTCGACCTTCCCTTTGGGAGCTGCCTGTTTCGCAGTGATGTTTATGACAATGGAGCCTCATTTGTCTATGATAACTGCACAGTATGCACTTGCAAGGACTCAACAATGGTTTGTAAGAAGAAGTGCTCCCACCCTGGTGTCTGTAACAGTGATGAGGATG…	AACCCGCAGAGCATCAAG	CCAGGAGAAGGAACGGGT	https://www.lungmap.net/breath-entity-page/?entityType=gene&entityId=Gene_ID_73230&entityLabel=Bmper	https://www.lungmap.net/breath-entity-page/?entityType=nucleotide_probe&entityId=LMPN0000000752&entityLabel=Bmper
Boc	NM_172506	AAGACCCCCACCCTTGACTCTAGCTCCACCACAGCCTCCGCCCCTAGAAACCATGGAACGGCCGGTGGGCACTGGAGCCATGGTGGCACGGGCCAGCGACCTGCCCTATCTGATTGTCGGGGTTGTTCTGGGCTCTATAGTCCTCATCATCGTCACCTTCATCCCCTTCTGCCTATGGAGGGCCTGGTCTAAGCAGAAACACACAACAGATCTGGGTTTTCCTCGGAGTGCCCTCCTGTCTTCTTCATGCCAGTACACAATGGTGCCATTGGAGGGACTTCCAGGTCACCAAGCCAACGGGCAGCCCTACCTTGGTGGCGTCAGTGGACGGGCCTGTGTCAGTCGAGTGCACGGAAGCAGGGGCTGCCCTGCTGCTACAGTGGGCTGCCCAGGCAGGAA…	AAGACCCCCACCCTTGAC	CCGTTGCTAACAATGGGC	https://www.lungmap.net/breath-entity-page/?entityType=gene&entityId=Gene_ID_117606&entityLabel=Boc	https://www.lungmap.net/breath-entity-page/?entityType=nucleotide_probe&entityId=LMPN0000000049&entityLabel=Boc
Bpgm	NM_007563	GGCCATCCAGGCAGCCATTAAGAAAGTGGATGATCAAGGGAAAGTGAAACAAGGCAAACAATAAAGTGTGGCCAGGAACGAGTTTGGGGTGGCATGCAGTGTGTTCCGAGCGGGCTTCTCCCCCTCCTCCGACGGGCCCCCTCTCCCTAAGTCTAGGCTGTGTGGTAGAGTTTGTGTAGGTAACTAGGTAATTTATCGTGGCCCAGACGTGACCTTCGAATGCTGAAGAGCTTTGTCTGAAGCCTGAATGAACTTTTCTGCTCCTCCCGTTTGAATTAACTTTGCAAAGTAGTAGCCAGCGGGGGGATTTGACCAGGGTGGTTTTGTGTTTTGGAGACAGGAGAGTAACAAGTGGAGATGAAATTGTTTATCCTTAACAAGTCATTGCAGAGTCACCAC…	GGCCATCCAGGCAGCCATTAAG	AAACGGTGACCTGCTCACTGGA	https://www.lungmap.net/breath-entity-page/?entityType=gene&entityId=Gene_ID_12183&entityLabel=Bpgm	https://www.lungmap.net/breath-entity-page/?entityType=nucleotide_probe&entityId=LMPN0000000902&entityLabel=Bpgm
Bub1	NM_009772	CCAACCTGCCAGCTCTTCCTGTTCCTGTAAGTGGCCAGTCATTGACAGACTCCAGATGTGTGAATCAAAGTGTTCATGAATTCATGCCACAGTGTGGACCAGAAACAAAAGAAGTGTGTGAAACAAATAAAGTTGCCAGCATTAATGATTTTCATACAACTCCAAACACATCATTGGGAATGGTTCAAGGAACACCATGCAAAGTGCAGCCATCACCAACTGTCCACACCAAGGAAGCATTAGGTTTCATCATGGACATGTTTCAGGCTCCAACACTTCCTGACATTTCTGATGATAAAGATGAATGGCCATCTCTGGACCAAAATGAAGATGCATTTGAAGCCCAGTTTCAAAAAAATGCAGTATCTTCGGGAGATTGGGGAGTTAAAAAAATTATGA…	CCAACCTGCCAGCTCTTC	GCATTGGCATCGGATAGG	https://www.lungmap.net/breath-entity-page/?entityType=gene&entityId=Gene_ID_12235&entityLabel=Bub1	https://www.lungmap.net/breath-entity-page/?entityType=nucleotide_probe&entityId=LMPN0000000754&entityLabel=Bub1
C1galt1	NM_052993	TGCAGATTCCAGCCAACATAAAGATGAGAACATAGACGTTGCTGAGAACCTCTATCAGAAAGTTAAAATTCTTTGTTGGGTTATGACAAGTCCTCAAAATCTAGAGAAAAAGGCCAAACATGTCAAAGCTACGTGGGCCCAGCGTTGTAATAAAGTGTTATTTATGAGTTCGGAAGAAAATCAGGACTTCCCTACTGTGGGATTGAAAACCAAAGAAGGCAGAGAGCAACTATATTGGAAAACAATTAAAGCTTTCCAGTATGTACATGACCATTATTTAGAAGATGCTGACTGGTTTATGAAAGCAGATGACGACACATACGTCATTGTGGACAACCTGAGATGGCTTCTATCAAAGTATGACCCTGAACAACCCATTTACTTTGGGCGAAGATTTAA…	TGCAGATTCCAGCCAACA	TCTGCTTTCAGGGGTTGC	https://www.lungmap.net/breath-entity-page/?entityType=gene&entityId=Gene_ID_94192&entityLabel=C1galt1	https://www.lungmap.net/breath-entity-page/?entityType=nucleotide_probe&entityId=LMPN0000001052&entityLabel=C1galt1
C1qb	NM_009777	GGAATCCACTGCTGTCCGGCCTAGAAGCATCACAGAACACCAGGATTCCATACACAGGAAGCCCCTGAGGCTGAGCTGATGAAGACACAGTGGGGTGAGGTCTGGACACACCTGTTACTGCTGCTTCTAGGTTTTCTCCATGTGTCCTGGGCCCAAAGCAGCTGCACCGGGCCCCCTGGCATCCCTGGCATCCCTGGGGTCCCTGGGGTTCCTGGCTCTGATGGCCAACCAGGCACTCCAGGGATAAAGGGGGAGAAAGGGCTCCCTGGACTGGCTGGAGACCTTGGTGAGTTTGGAGAGAAAGGGGACCCAGGGATCCCTGGGACTCCAGGCAAAGTTGGCCCTAAGGGTCCCGTCGGCCCTAAGGGTACTCCAGGCCCCTCTGGACCCCGCGGTCCC…	GGAATCCACTGCTGTCCGGC	GAACTTGCCGTTGCGTGGCT	https://www.lungmap.net/breath-entity-page/?entityType=gene&entityId=Gene_ID_12260&entityLabel=C1qb	https://www.lungmap.net/breath-entity-page/?entityType=nucleotide_probe&entityId=LMPN0000001185&entityLabel=C1qb
C7	NM_001243837	AGCCCTGTGTGGTTGCTATACTTAGTATCATCCCTCTGGAGAAAATATGTTTTCCTTTGTTAGTGGGTATAGATTGCAAATAGCTTCTTCATTAGGAATGGGACCTTGTGTCTATTTTTTCCTTCTCAGTGCTGAGACCCCATTTGACCTGAGCTTATGTGGATCTTGTGCATATATATGTATGTTGTCATATACATATGTTGTCATATATACATATGTTTATTAGCTTTTTTTCTATCTGGAAAATGCTATTTGCTGGAGTAATTCACCATATCTAGTTCTTACAGTTTTTTTTTTTTCACCTCCTCTTCTGCATAGATCTCTGAGCCTTGAGGAGAGGGTTGTGGTAAAGACATCTCATTTAGGATTGAGTGCATCCAGGCCTACAGCTGTTCTTCA…	AGCCCTGTGTGGTTGCTATACT	AAAAGTGCAGAGAGATGTACAGG	https://www.lungmap.net/breath-entity-page/?entityType=gene&entityId=Gene_ID_109828&entityLabel=C7	https://www.lungmap.net/breath-entity-page/?entityType=nucleotide_probe&entityId=LMPN0000001192&entityLabel=C7
Cad	NM_023525	GAGTTCGGCCTGAGCAAGTGGTTTGAATCCTCGGAGATCCACGTGGCGGGACTTGTAGTGGGAGAATGCTGTCCCACACCCAGCCACTGGAGTGCCAACTGCACCCTGCATGAGTGGCTGCAACAGCGTGGCATCCCCGGCCTGCAAGGAGTGGACACTCGGGAGCTGACTAAGAAGTTGCGGGAGCAAGGGTCTCTTTTGGGGAAGCTGGTCCAGAAAGGGACAGAGCCGTCAGCCCTGCCATTCGTGGACCCCAATGCCAGGCCCCTGGCACCAGAGGTCTCTATTAAGACTCCACGGGTATTCAATGCAGGGGGTGCCCCTCGGATCTGTGCTCTGGATTGTGGCCTCAAGTATAATCAGATCCGATGTCTCTGCCAGCTTGGGGCTGAAGTTACC…	GAGTTCGGCCTGAGCAAGTG	ATCTGCGTCCACTGCAAACC	https://www.lungmap.net/breath-entity-page/?entityType=gene&entityId=Gene_ID_69719&entityLabel=Cad	https://www.lungmap.net/breath-entity-page/?entityType=nucleotide_probe&entityId=LMPN0000001053&entityLabel=Cad
Camk1g	NM_144817	GTGGCCGCTCACTCAACTGCCTGGTCAACGGCTCCCTGCGCATCAGCAGTAGCCTAGTGCCCATGCAACAGGGCCCCCTAGCCACGGGGCCCTGTGGCTGCTGCTCCAGCTGTCTAAATATTGGGAACAAGGGAAAGTCTTCCTACTGCTCTGAGCCTACCCTCTTCAGAAAGGCCAATAAAAAACAGAACTTCAAGTCAGAGGTCATGGTACCAGTGAAGGCTGGTGGCAGCACCCACTGCCGGGGTGGGCAGACTGGGGTGTGTCTCGTTATGTGATCCCAGGAGCCCATGTGGTTTTCAGGAGACATTCCTGGCTCTTCTCTGCCTCTCTGAGCTGGCATCTGCCCTGAGGAAGGGGGGCAGTGGAATAGAGATAGCCAAAGCAGCTGGTCTGAGG…	GTGGCCGCTCACTCAACT	TGCTGTGAGATGGAGGCA	https://www.lungmap.net/breath-entity-page/?entityType=gene&entityId=Gene_ID_215303&entityLabel=Camk1g	https://www.lungmap.net/breath-entity-page/?entityType=nucleotide_probe&entityId=LMPN0000001186&entityLabel=Camk1g
Car8	NM_007592	ATTGAGGATGCAGTCGCCTTCCCCGAGAAGGAGGAAGACGAGGAAGAGGAGGAGGAGGAGGGCGTGGAGTGGGGTTACGAGGAAGGTGTTGAGTGGGGCTTAGTGTTTCCTGATGCTAATGGGGAGTACCAGTCACCTATCAACCTAAACTCCAGAGAAGCCAGGTATGACCCCTCACTGCTGGATGTCCGCCTGTCTCCAAATTATGTGGTGTGCCGGGACTGTGAAGTCACCAACGATGGACACACCATTCAAGTCATCCTGAAGTCAAAATCAGTCTTGTCAGGAGGACCACTGCCTCAGGGACAGGAGTTTGAGCTGTATGAAGTTAGATTTCACTGGGGAAGAGAAAACCAGCGTGGTTCTGAGCACACGGTCAATTTCAAAGCCTTTCCCATG…	ATTGAGGATGCAGTCGCC	GCCGCTCGGATGACTCTA	https://www.lungmap.net/breath-entity-page/?entityType=gene&entityId=Gene_ID_12319&entityLabel=Car8	https://www.lungmap.net/breath-entity-page/?entityType=nucleotide_probe&entityId=LMPN0000000008&entityLabel=Car8
Cav1	NM_007616	CAGCAACATCCGCATCAGCACGCAGAAAGAGATATGAGGGACATTTCAAGGATGAAAGGTTTTTTTCCCCCCTTACTATTTCCTTGGTGCCAATTCCAAGTTGCTCTCGCAGCAGCAAATTTATGAATGGTTTGTCTTGATCAAGAACAAAGAATTCATTCCCACCATTCTCATATATACTACTTGTCTCTTCTAAGCTACTGCATCTATGTTTGACAGTCTGGAATGTTTAAACCCATTCCTGCTCTCTCTTTTATATGTGAATCATTGTTTCATTGGCTAAAATATAAACATATTGTTGAAATATGATTTGAGAAAAATAGGAAGGACTGGGAGGCAGGGAAGAGTACCAACAACCTCAACTGCCTACTCAAAGGTGATGATGTCATACAAAGGGAA…	CAGCAACATCCGCATCAG	AGTTGCTGAGTGGCAGGG	https://www.lungmap.net/breath-entity-page/?entityType=gene&entityId=Gene_ID_12389&entityLabel=Cav1	https://www.lungmap.net/breath-entity-page/?entityType=nucleotide_probe&entityId=LMPN0000000755&entityLabel=Cav1
Cbr1	NM_007620	GACCGGTGCTAACAAAGGAATCGGATTCGCGATCACTCGTGACCTGTGTCGGAAATTCTCCGGGGACGTGGTGCTCGCGGCGCGGGACGAGGAGCGGGGCCAAACGGCAGTGCAAAAGCTGCAGGCGGAGGGCCTGAGCCCACGCTTCCACCAGCTGGACATCGACAACCCGCAGAGCATTCGCGCACTGCGCGACTTTCTGCTCAAGGAATACGGAGGCCTGGACGTGCTGGTCAACAACGCAGGCATCGCCTTCAAGGTCAATGACGACACCCCCTTCCACATTCAAGCAGAGGTGACAATGAAAACGAACTTTTTTGGTACCCGAGATGTCTGCAAGGAGCTGCTCCCTCTAATAAAACCCCAAGGCAGAGTGGTGAATGTGTCCAGCATGGTGAG…	GACCGGTGCTAACAAAGGAA	GCTCCTTCTTCTGGGCTTTT	https://www.lungmap.net/breath-entity-page/?entityType=gene&entityId=Gene_ID_12408&entityLabel=Cbr1	https://www.lungmap.net/breath-entity-page/?entityType=nucleotide_probe&entityId=LMPN0000001054&entityLabel=Cbr1
Ccbl1	NM_172404	GAGCCTATGGGGCCTTGTTCACAGCCTTTCAGGCCCTGGTGGATGAAGGAGACGAGGTCATCATCATCGAACCTGCTTTTAATTGTTACGAACCCATGACAATGATGGCTGGAGGTCGCCCTGTGTTCGTGTCCCTGAGGCTGAGTCCTGCTCCTAAGGGGCAGCTGGGATCCAGCAATGATTGGCAGCTGGACCCCACAGAACTGGCCAGCAAGTTCACACCTCGCACCAAGATCCTGGTCCTCAACACACCCAACAACCCTCTGGGAAAGGTATTCTCTAAGAAGGAGCTGGAGCTGGTGGCTGCACTGTGCCAACAGCATGATGTCCTGTGCTTCTCTGATGAGGTCTACCAGTGGCTGGTCTATGATGGGCACCAGCACATCAGCATTGCCAGCC…	GAGCCTATGGGGCCTTGT	GCTTGGGGCTCTCCTTTC	https://www.lungmap.net/breath-entity-page/?entityType=gene&entityId=Gene_ID_70266&entityLabel=Kyat1	https://www.lungmap.net/breath-entity-page/?entityType=nucleotide_probe&entityId=LMPN0000000928&entityLabel=Ccbl1
Ccl11	NM_011330	TGCTGCTCACGGTCACTTCCTTCACCTCCCAGGTGCTGGCTCACCCAGGCTCCATCCCAACTTCCTGCTGCTTTATCATGACCAGTAAGAAGATCCCCAACACACTACTGAAGAGCTACAAAAGAATCACCAACAACAGATGCACCCTGAAAGCCATAGTCTTCAAGACCAGGTTGGGCAAAGAGATCTGTGCTGACCCCAAGAAGAAGTGGGTCCAGGATGCCACAAAGCACCTGGACCAAAAACTCCAAACTCCAAAACCATAAACAACCTCCTCTCTTGACACTAACCCAGAGCCTAAGAACTGCTTGATTCCTTCTCTTTCCTAAGACGTGCTCTGAGGGAATATCAGCACCAGTCGCCCAAGGACTTGGCTTCATGTAGTTCCAGATGGGACTG…	TGCTGCTCACGGTCACTTCCT	AATCCCACATCTCCTTTCATGCCC	https://www.lungmap.net/breath-entity-page/?entityType=gene&entityId=Gene_ID_20292&entityLabel=Ccl11	https://www.lungmap.net/breath-entity-page/?entityType=nucleotide_probe&entityId=LMPN0000000903&entityLabel=Ccl11
Ccr2	NM_009915	CTTTAAATCAGGTGCCCAGAACGTTATGATTATGCCGTGACTGAACCATATCTCTTCTTGTATATATAATACATGTTTGAGAAATATTTTAGAATAATAATTGGTAAATTCTTCAGCTTTCCAGTGAACTCTGTCCCTATGAGGAGCCTCTTTGCCTTGTGGCAATATTATTTTACCAATCTTCACCATGTTTTTCCTTACTTATGACATGAAAGACATGGAATTTAAGAAAGGAGGGCATGAGGCTGTCAGGAC	CTTTAAATCAGGTGCCCAGAAC	GGCTTTTCTCCTTATTCTTGG	https://www.lungmap.net/breath-entity-page/?entityType=gene&entityId=Gene_ID_12772&entityLabel=Ccr2	https://www.lungmap.net/breath-entity-page/?entityType=nucleotide_probe&entityId=LMPN0000001187&entityLabel=Ccr2
Cd164l2	NM_027152	GGCGAGTGTAGTCAAGAAAGGACGCGCCACACCAGCTGTCCGCCGACCCCCAGTCCCGGCCCCCGCGCTCATGGCCGCACCCGGACCCCGCGCCTTGCGTGCTGCTCTCTGCGGCGGTTGTTGTTGCCTTCTCCTGTGTGCCCAGCTGGTTCTAGCTGGTAAAGGAGCTCGTGGCTTTGGTCGGGGAGCCCTGCTCCGCCTGAACGTTTGGCCTACTACCCAAGGGGGCTGCAAACACCTGGGACACTGTGAACACTGTGTGGACAGAGCCCACAACTTCTCCATTTGTGTCTGGCAGCAATGTGGGCCAGAGGAGCCAGGACACTGTGTGGCCCAAGCTGAAGTGGTCAAGGAGGGTTGCTCAATCTATAACCACTCAGAGTCATGCCCAGCTTCCCA…	GGCGAGTGTAGTCAAGAAAGGA	GAAATGTCAGCCATCAGCACTA	https://www.lungmap.net/breath-entity-page/?entityType=gene&entityId=Gene_ID_69655&entityLabel=Cd164l2	https://www.lungmap.net/breath-entity-page/?entityType=nucleotide_probe&entityId=LMPN0000001188&entityLabel=Cd164l2
Cd248	NM_054042	GAGGATGATCCACACCGCTGCGTGGACACGGATGAGTGCCAGATTGCTGGTGTGTGCCAGCAGATGTGTGTCAACTATGTTGGTGGCTTTGAGTGTTACTGCAGCGAGGGTCACGAGCTTGAGGCAGATGGTATCAGCTGTAGCCCTGCAGGAGCCATGGGTGCCCAGGCTTCCCAGGATCTCAGAGATGAGTTGCTGGATGATGGAGAAGAAGGGGAGGATGAAGAGGAGCCCTGGGAGGACTTTGATGGCACCTGGACAGAGGAACAGGGGATCCTATGGCTGGCACCTACACATCCACCTGACTTTGGCCTGCCCTATAGGCCCAACTTCCCACAGGATGGAGAGCCTCAGAGATTGCACCTGGAGCCTACCTGGCCACCCCCACTTAGTGCCCCC…	GAGGATGATCCACACCGC	TTGGTAGGAAGAGGGGGC	https://www.lungmap.net/breath-entity-page/?entityType=gene&entityId=Gene_ID_70445&entityLabel=Cd248	https://www.lungmap.net/breath-entity-page/?entityType=nucleotide_probe&entityId=LMPN0000000046&entityLabel=Cd248
Cd28	NM_007642	CTGGAGATGAATCACACCTGAAAGTTTTCATACCTCCTCTGAACACAACCGAAACATAGGTGTCCAAAGCTTTTCGCTCTCGGTATGAACCAACAGGCGGGTTAAAAACACTGGGTCAGAGTAAAGCTTTTGCAGTTTCAGATGTAGTGTGTATGAAGAAAACTATGTCACTTGCTGCTATTATTGTAAGAGTCTAAGAACTAAAGGTGTGCCTATAATTTCTAATTATGAGCTCACCTATTTGGTACCGAGCATGCCAATTTTAAAGAGACCCGGTGTACCTTATAGCTACATCCAATGATAAAATTACCACACTAGCACATGCCTGTGTTTAAACTCGTGCTTTAATGTTTTTCTTAGGGCAGGTATGCACCCCCTTTGCAGTGAGTTGGGAGAGAT…	CTGGAGATGAATCACACCTGAA	ACCCAGACTGAAATCTCCAAGA	https://www.lungmap.net/breath-entity-page/?entityType=gene&entityId=Gene_ID_12487&entityLabel=Cd28	https://www.lungmap.net/breath-entity-page/?entityType=nucleotide_probe&entityId=LMPN0000001189&entityLabel=Cd28
Cd38	NM_007646	ACCACTGAGCTAAATCCTCAGCACAGCTGATAACATCATTTTTGCTGAAAAATGGCCAATCAAACTTCCCATTAGACAAAGAAAGTCAAATGTCAAGTATATCGAAATGAATGACCCTTTTTTTTTTTTTATGTTTTTTCATTCTTCCCACAGATATTCACATGGTAAACCTGAGGTCATAGGGTCATTATAGGGAAGGTGCTGTGTGGGAACTACCCACGTGCCCTGTGCTTTAATCTTTAACTCAACACATCCCTGATAACTTTGAGCATTCTTTTCTTTTCTTTTCTTTCCTTTTCTTTTCTTTTCTTTTCTTTTTCTTTTTTTTAAACAGAAGAAAATGGAGTTTAGAGAGATAATTGATTTTCCTAAAGTCACATTCTTAAGATCATGGTTACA…	ACCACTGAGCTAAATCCTCAGC	GGCTCAGGGAGAAACCTAGAAT	https://www.lungmap.net/breath-entity-page/?entityType=gene&entityId=Gene_ID_12494&entityLabel=Cd38	https://www.lungmap.net/breath-entity-page/?entityType=nucleotide_probe&entityId=LMPN0000001161&entityLabel=Cd38
Cd40	NM_011611	GCCGACTGACAAGCCACTGCACAGCTCTTGAGAAGACCCAATGCCACCCATGTGACTCAGGCGAATTCTCAGCCCAGTGGAACAGGGAGATCCGCTGTCACCAGCACAGACACTGTGAACCCAATCAAGGGCTTCGGGTTAAGAAGGAGGGCACCGCAGAATCAGACACTGTCTGTGCCTGTAAGGAAGGACAACACTGTACCAGCAAGGATTGCGAGGCATGTGCTCAGCACACGCCCTGTATCCCTGGCTTTGGAGTTATGGAGATGGCCACTGAGACCACTGATACCGTCTGTCATCCCTGCCCAGTCGGCTTCTTCTCCAATCAGTCATCACTTTTCGAAAAGTGTTATCCCTGGACAAGCTGTGAGGATAAGAACTTGGAGGTCCTACAGAAAG…	GCCGACTGACAAGCCACT	TGGGCTCTGTCTTGGCTC	https://www.lungmap.net/breath-entity-page/?entityType=gene&entityId=Gene_ID_21939&entityLabel=Cd40	https://www.lungmap.net/breath-entity-page/?entityType=nucleotide_probe&entityId=LMPN0000000757&entityLabel=Cd40
Cd52	NM_013706	GCCCAGGAAGATTTCAGGATGAAGAGCTTCCTCCTCTTCCTCACTATCATTCTTCTGGTTGTGATTCAGATACAAACAGGATCCTTGGGACAAGCCACTACGGCCGCTTCTGGTACTAACAAAAACAGCACCTCCACCAAAAAAACCCCCTTAAAGAGTGGGGCCTCATCCATCATCGATGCGGGTGCCTGCAGTTTCCTCTTCTTTGCCAATACCTTAATGTGCCTCTTCTACCTCAGCTGAGGTGAAGGCGCAGCTTCTGAAGCCCCGTGCTCCACCCACTGCTGCCACCATCAGTAGCGAGAGACATCCCAACCCACGGGAAGGGTTGATAGCAGATATCCAAGGAGGCTAAAGTTGACAGCCAATGGCCGGAATGGGAGCGGGGCCGTGACACCC…	GCCCAGGAAGATTTCAGGA	TGTGCCCTAGCTGGGTGT	https://www.lungmap.net/breath-entity-page/?entityType=gene&entityId=Gene_ID_23833&entityLabel=Cd52	https://www.lungmap.net/breath-entity-page/?entityType=nucleotide_probe&entityId=LMPN0000001193&entityLabel=Cd52
Cd53	NM_007651	CTTCTTGGGTTGCATGGGCTCAATCAAGGAAAATAAGTGCCTGCTTATGTCGTTCTTTGTTCTGCTGCTGATTATTCTCCTTGCTGAGGTGACCATAGCCATCCTGCTCTTTGTGTATGAACAAAAACTCAACACTTTAGTGGCTGAGGGTCTGAATGACAGCATCCAACATTATCACTCTGACAACAGCACTATGAAGGCATGGGACTTCATCCAGACACAACTGCAGTGTTGTGGTGTAAATGGCTCAAGTGATTGGACCAGTGGTCCACCATCTTCCTGCCCATCAGGTGCAGATGTTCAGGGTTGCTATAATAAGGCAAAATCGTGGTTTCACTCCAATTTCTTGTATATTGGAATCATTACCATCTGTGTATGTGTGATACAGGTGCTGGGAAT…	CTTCTTGGGTTGCATGGG	GCAGCTGGCAGTGGATCT	https://www.lungmap.net/breath-entity-page/?entityType=gene&entityId=Gene_ID_12508&entityLabel=Cd53	https://www.lungmap.net/breath-entity-page/?entityType=nucleotide_probe&entityId=LMPN0000001190&entityLabel=Cd53
Cd68	NM_009853	GCCGTTACTCTCCTGCCATCCTTCACGATGACACCTACAGCCACAGAAAGCACAGCCAGCCCTACGACCAGCCACAGGCCCACCACCACCAGTCACGGAAATGTCACAGTTCACACCAGCTCCGGACCCACAACTGTCACTCATAACCCTGCCACCACCACCAGTCATGGGAATGCCACAATTTCTCATGCCACAGTTTCTCCCACCACAAATGGCACTGCTACTAGTCCAAGATCCTCCACTGTTGGCCCTCACCCTGGACCACCTCCACCCTCGCCTAGTCCAAGGTCCAAGGGGGCTCTTGGGAACTACACGTGGGCCAACGGCTCCCAGCCTTGTGTTCAGCTCCAAGCCCAAATTCAAATCCGAATCCTATACCCAATTCAGGGTGGAAGAAAG…	GCCGTTACTCTCCTGCCA	GAGGAGGACCAGGCCAAT	https://www.lungmap.net/breath-entity-page/?entityType=gene&entityId=Gene_ID_12514&entityLabel=Cd68	https://www.lungmap.net/breath-entity-page/?entityType=nucleotide_probe&entityId=LMPN0000000758&entityLabel=Cd68
Cd9	NM_007657	CAAGTGCATCAAATACCTGCTCTTCGGATTTAACTTCATCTTCTGGCTCGCTGGCATTGCAGTGCTTGCTATTGGACTATGGCTCCGATTCGACTCTCAGACCAAGAGCATCTTCGAGCAAGAGAATAACCATTCCAGTTTCTACACAGGAGTGTACATTCTGATTGGAGCCGGGGCCCTCATGATGCTGGTTGGTTTCCTGGGCTGCTGTGGAGCTGTACAAGAGTCCCAGTGCATGCTGGGATTGTTCTTCGGGTTCCTCTTGGTGATATTCGCCATTGAGATAGCCGCCGCCGTCTGGGGCTATACCCACAAGGATGAGGTGATTAAAGAACTCCAGGAGTTTTACAAGGACACCTACCAAAAGTTACGGAGCAAGGATGAACCCCAGCGGGAAAC…	CAAGTGCATCAAATACCTGCTC	TTGGGCAGACTCTAGACCATTT	https://www.lungmap.net/breath-entity-page/?entityType=gene&entityId=Gene_ID_17064&entityLabel=Cd93	https://www.lungmap.net/breath-entity-page/?entityType=nucleotide_probe&entityId=LMPN0000000759&entityLabel=Cd9
Cd93	NM_010740	ATGGCTCTTTCTACTGCTCCTGTAAAGAGGGCTATATTGTGTCTGGGGAAGACAGTACCCAGTGTGAGGATATAGATGAGTGTTCGGACGCAAGGGGCAATCCATGTGATTCCCTGTGCTTCAACACAGATGGTTCCTTCAGGTGTGGCTGCCCGCCAGGCTGGGAGCTGGCTCCCAATGGGGTCTTTTGTAGCAGGGGCACTGTGTTTTCTGAACTACCAGCCAGGCCTCCCCAAAAGGAAGACAACGATGACAGAAAGGAGAGTACTATGCCTCCTACTGAAATGCCCAGTTCTCCTAGTGGCTCTAAGGATGTCTCCAACAGAGCACAGACAACAGGTCTCTTCGTCCAATCAGATATTCCCACTGCCTCTGTTCCACTAGAAATAGAAATCCCTA…	ATGGCTCTTTCTACTGCTCCTG	CCAGGTTCTTAAGTGGAAGGTG	https://www.lungmap.net/breath-entity-page/?entityType=gene&entityId=Gene_ID_12527&entityLabel=Cd9	https://www.lungmap.net/breath-entity-page/?entityType=nucleotide_probe&entityId=LMPN0000000760&entityLabel=Cd93
Cdca5	NM_026410	GAGGGCACACATGGACCAGATTGAGTCAGAACAACTCCAGCGGTCCCAGTCAGAAAGGCCATCGTCTTGAAGAAGATCGTAGCTCATGCAGTAGAGGTCCCAGATGTCCACACGGTTCGAAGAAGTCCTAGGATCTCTTTTATTTTGGAAAAAGAGAACAACCCTCCGCTCAAGGTACCCACGAAAGAAGACCTCTTCAAGACTTGTAGTGTCCCTGGTACTCCCTCCAGCACCCCCGTGCTGTACACTCAGAATGTTGAGCCTGACTCTGGAGAAGCAGAGCTGGACAGCAGAGACCTGGAAATGTCTCAGAAAGTCAGGCGGTCGTACAGTCGGCTACAGAGCCTTGGTTGTGCCTCAACCTCCACCCCTGGCCGCCGATCCTTCTTTGGCTTTGAG…	GAGGGCACACATGGACCAGA	CGGCATCCCAGTTCATCTCA	https://www.lungmap.net/breath-entity-page/?entityType=gene&entityId=Gene_ID_67849&entityLabel=Cdca5	https://www.lungmap.net/breath-entity-page/?entityType=nucleotide_probe&entityId=LMPN0000000929&entityLabel=Cdca5
Cdh1	NM_009864	TCTGTTGGTGTTCGATTACGAGGGCAGTGGTTCTGAAGCCGCTAGCCTGAGCTCACTGAACTCCTCTGAGTCGGATCAGGACCAGGACTACGATTATCTGAACGAGTGGGGCAACCGATTCAAGAAGCTGGCGGACATGTACGGCGGTGGTGAGGACGACTAGGGGACTAGCAAGTCTCCCCCGTGTGGCACCATGGGAGATGCAGAATAATTATATCAGTGGTCTTTCAGCTCCTTCCCTGAGTGTGTAGAAGAGAGACTGATCTGAGAAGTGTGCAGATTGCATAGTGGTCTCACTCTCCCTACTGGACTGTCTGTGTTAGGATGGTTTTCACTGATTGTTGAAATCTTTTTTTATTTTTTATTTTTACAGTGCTGAGATATAAACTGTGCCTTTTT…	TCTGTTGGTGTTCGATTACGAG	CCTGTCTCTCACCATAAAAGGG	https://www.lungmap.net/breath-entity-page/?entityType=gene&entityId=Gene_ID_12550&entityLabel=Cdh1	https://www.lungmap.net/breath-entity-page/?entityType=nucleotide_probe&entityId=LMPN0000000011&entityLabel=Cdh1
Cdh2	NM_007664	CTGACAATGGAATCCCGCCTATGAGTGGGACAGGAACACTGCAAATCTATTTACTTGATATCAATGACAACGCCCCTCAGGTGTTACCTCAAGAGGCAGAGACCTGTGAAACTCCAGAACCCAACTCAATTAACATCACAGCACTTGATTATGACATAGACCCAAACGCCGGGCCATTCGCGTTTGATCTTCCCTTATCTCCAGTGACTATTAAAAGAAACTGGACCATCAACCGGCTTAATGGTGATTTTGCTCAGCTCAATTTAAAGATAAAATTTTTGGAAGCTGGTATCTATGAAGTTCCCATCATTATCACAGATTCAGGGAATCCCCCCAAGTCCAACATTTCCATCCTGCGTGTGAAAGTTTGCCAGTGTGACTCCAATGGAGACTGCACGG…	CTGACAATGGAATCCCGC	GAGGGAGCTCAAGGAGCC	https://www.lungmap.net/breath-entity-page/?entityType=gene&entityId=Gene_ID_12558&entityLabel=Cdh2	https://www.lungmap.net/breath-entity-page/?entityType=nucleotide_probe&entityId=LMPN0000000014&entityLabel=Cdh2
Cdh5	NM_009868	CTATAGGGACCTCTGTCATCCGTGTGACAGCAGTGGATGCAGATGACCCCACTGTGGCCGGCCACGCCACTGTCTTGTACCAAATCGTGAAAGGAAATGAGTATTTCAGCATTGATAATTCTGGACTCATTTTCACAAAGATCAAAAACTTGGACCGAGAGAAACAGGCTGAATACAAGATCGTGGTGGAAACACAAGATGCCCTGGGTCTGCGGGGAGAGTCAGGCACAGCCACTGTGATGATCAGACTGGAGGACATCAATGACAACTTCCCCGTCTTTACTCAATCCACATACACATTTTCGGTGCCTGAAGACATCCGAGTGGGCAAGCCCTTGGGCTTTCTGACTGTTGTGGACCCAGATGAGCCTCAGAACCGGATGACCAAGTACAGCATCA…	CTATAGGGACCTCTGTCATCCG	GCACAATGGACTCTTTCCCTAC	https://www.lungmap.net/breath-entity-page/?entityType=gene&entityId=Gene_ID_12562&entityLabel=Cdh5	https://www.lungmap.net/breath-entity-page/?entityType=nucleotide_probe&entityId=LMPN0000000015&entityLabel=Cdh5
Cdo1	NM_033037	TCACACGGACTCCCACTGCTTTCTGAAGCTGCTGCAAGGAAATCTAAAGGAGACATTGTTTGACTGGCCTGACAAAAAATCCAACGAGATGATCAAGAAGTCTGAAAGAACCCTGAGGGAAAACCAGTGTGCCTACATTAATGATTCCATTGGCTTACACCGAGTAGAGAACGTCAGCCACACAGAGCCTGCCGTGAGCCTCCACTTGTACAGTCCACCCTTCGATACATGCCACGCCTTTGACCAGAGAACAGGGCATAAAAACAAAGTCACCATGACATTCCACAGCAAGTTTGGAATCAGGACTCCATTTACAACTTCAGGGTCACTGGAGAACAACTAGGGCCCACCAAGCCCTTGGAAGTTTCGCTTTCTGATCCTCTGAATGTTTTCCCTTGG…	TCACACGGACTCCCACTGCT	CCACCTGCATAGCTCAGGGTATT	https://www.lungmap.net/breath-entity-page/?entityType=gene&entityId=Gene_ID_12583&entityLabel=Cdo1	https://www.lungmap.net/breath-entity-page/?entityType=nucleotide_probe&entityId=LMPN0000000930&entityLabel=Cdo1
Cds1	NM_173370	CTCACCGAGAAAGGGATCCTGCAGCCCACCTTGAAGGTGTAGCTGCCCTTGAGGACGACGGGCTGCTGAGGAGGAGCTCACAGACCAGCTCTGACTGGAGCCGTGCACTGAGCCAGCCTGGGGCTAAAACTCAGTAGATGCAGGCTTTGCAGATACAAAGGTTTCTTTTTCTGAATTTACAATTACTGTGAATATTTAACAAACACGTGGTCTAAGGTGAGTGCAGCAGTCGCCCACCCGTGAAAGATCCTGTACTTTTCTAAAATGTATTTTCCAATGTTAAGTTCTCTGCCCTCACTGGCCAGGTTCCATGATTTAGGTAGACTTGCGTTTTAAAGAGTCAAACACTATCAACTGAGGCCCTCGTAGGGTGTTGACCTTTGCCCTGGTGCTGCCCTG…	CTCACCGAGAAAGGGATCCTG	GATTCCCAAGGTGCCTCCAG	https://www.lungmap.net/breath-entity-page/?entityType=gene&entityId=Gene_ID_74596&entityLabel=Cds1	https://www.lungmap.net/breath-entity-page/?entityType=nucleotide_probe&entityId=LMPN0000001061&entityLabel=Cds1
Cela1	NM_033612	CGCTTCCTGGTGTTTGCTTCCCTGGTCCTGTGTGGACACAGTACCGAGGACGTTCCGGAAACTGACGCCCGCGTGGTTGGAGGGGCTGAAGCCCGGAGGAACTCTTGGCCGTCTCAGATTTCCCTCCAGTACCAGTATGGAGGATCATGGCACCACACCTGTGGAGGCACCCTCATCCGAAGCAACTGGGTGATGACCGCTGCTCACTGTGTGGACAGCCCCATGACTTATCGAGTGGTTGTCGGAGAGCACAACCTGAGCCAGAATGACGGCACCGAGCAGTATGTGAACGTGCAGAAGATTGTGTCACACCCCTACTGGAACAAGAACAACGTGGTTGCAGGCTATGACATCGCCCTGCTGCGCTTGGCCAAGAGTGTTACACTCAATAACTATGTC…	CGCTTCCTGGTGTTTGCT	CCCTGCTCCTGTTGCAGT	https://www.lungmap.net/breath-entity-page/?entityType=gene&entityId=Gene_ID_109901&entityLabel=Cela1	https://www.lungmap.net/breath-entity-page/?entityType=nucleotide_probe&entityId=LMPN0000001191&entityLabel=Cela1
Cenpt	NM_177150	GTATTTCAGCAGGAAGTGGACCAGGGGTTGCCTCTCTCCCAAGAGCCACGTAGGAGTAGGAGTGCTGATGTTTCATCCTTGGCTAGCTCCTTCAATCTTACCTTTGTTCTACCTGGTCAGCCAGAGACAGTGGAGAGACCTGGTCTGGCTCGAAGACGTCCCATCCGCCAGCTTGTGAATGCTGGTGCTCTTTTGCAGGATCTGGAAGACAATTCCTTAGCCTCTGCTCTTCCAGGTGACAGTCACAGAACACCTGTTGCTGCTCTGCCGATGGATGTAGGCTTGGAAGACACACAGCCTTTCTCACAGTCCTTGGCTGCCTTTTCCCTTAGTGGGAAACATTCTCTGCCCAGCCCTTCTCGCCCTGGGGTTGAAGATGTTGAAAGAGTTATGGGCCCA…	GTATTTCAGCAGGAAGTGGACC	TATCTCAAGAGCCGTCTTCTCC	https://www.lungmap.net/breath-entity-page/?entityType=gene&entityId=Gene_ID_320394&entityLabel=Cenpt	https://www.lungmap.net/breath-entity-page/?entityType=nucleotide_probe&entityId=LMPN0000001166&entityLabel=Cenpt
Ces1d	NM_053200	CCCACAGAGCCCTTGTCCTTCCACAATGGGCCTCTACCCTCTGATATGGCTTTCTCTTGCTGCGTGCACAGCTTGGGGGTACCCATCCTCACCACCTGTGGTGAACACTGTTAAAGGCAAAGTCCTGGGGAAGTATGTCAATTTGGAAGGATTCACACAGCCTGTGGCTGTTTTCCTGGGAGTCCCCTTTGCCAAGCCCCCTCTTGGCTCCTTGAGATTTGCTCCACCACAGCCTGCAGAGCCCTGGAGCTTCGTGAAGAACACCACCTCCTACCCGCCTATGTGCTCTCAGGATGCTGTTGGAGGGCAGGTGCTCTCAGAGCTCTTCACCAACAGGAAGGAGAACATTCCTTTACAGTTTTCTGAAGACTGCCTCTACCTGAATATTTACACTCCTGC…	CCCACAGAGCCCTTGTCCTT	CACCACATTTTCATGGGCAGA	https://www.lungmap.net/breath-entity-page/?entityType=gene&entityId=Gene_ID_104158&entityLabel=Ces1d	https://www.lungmap.net/breath-entity-page/?entityType=nucleotide_probe&entityId=LMPN0000000189&entityLabel=Ces1d
Cgn	XM_131052.5, NM_001037711	CCGTAGACCATGGAGTTCAAATTCGATTTATTACAGAGCCAGAGGGTGCTACTGAAATGGGCACCCTTCGTCGTAGTGGGCGGCGCCCTGCAAGGGATGCAAGAGCCAGTACCTATGGGGTCGCTGTGCGTGTGCAGGGCATCGCCGGGCAACCGTTTGTGGTTCTTAACAGTGGAGAGAAAGGGACTGACTCCTTTGGGGTCCAGATCAAAGGGGGCAACAACCGGGGGTCCCCAGGTGCACTGAGCTCCGATTCAGAGCTCCCCGAAAACCCCTACTCTCAAGTCAAGGGACGCCCTGCCACTTCTCGGAGCAGCACATCTGATGAGGAGCCCAAGGACCACTTGAATGGAAAACTGATCCGTTCCCAGTCGCAAGCCTCTCTGACCGGGCTTGCCT…	CCGTAGACCATGGAGTTCAAAT	GAAGTCGGTTTAGGGGCTAGTT	https://www.lungmap.net/breath-entity-page/?entityType=gene&entityId=Gene_ID_70737&entityLabel=Cgn	https://www.lungmap.net/breath-entity-page/?entityType=nucleotide_probe&entityId=LMPN0000000047&entityLabel=Cgn
Cgrrf1	NM_026832	TTCCCTAGCAAGCATGGCCTTGAGGACAGACTGCCTGGAGGATAGTCGTCTGACGTGCTACTGGGGATGCAGTGTGCAGAAGCTCTACGAAGCTCTCCAGAAGCACGCCTACTGCTTCAGGATAAGCACCCCGCAAGCGTTAGAAGAGGCGCTGTACAGTGACTATCTCCACCGAGAACAGTATTTTATTAAAAAGCACAGCAAAGAAGAAATATATTGCCAGTTACCAAGTGATACTGAAATTGAAGACTTTGGTCCAGTGCCCAGATCTCGCTATCCTTTGGTAGCTCTGTTGACCCTTGCTGATGAGGATGACAGGGAAATTTATGATATTATTTCCATGGTGTCAGTAATTCATATTCCTGATAAGACTTACAAACTTCCCTGCCGAATATTGTA…	TTCCCTAGCAAGCATGGC	CAAGGCTCTGCACCCTGT	https://www.lungmap.net/breath-entity-page/?entityType=gene&entityId=Gene_ID_68755&entityLabel=Cgrrf1	https://www.lungmap.net/breath-entity-page/?entityType=nucleotide_probe&entityId=LMPN0000000762&entityLabel=Cgrrf1
Chst15	NM_029935	AGCGGTTCCGCTCTACCTTTGACGCTCTGCGCAAGGTTTTCTGGGGCCACCTGTCCCACGTGCAGGGCAAGCACTTCCGCCTGCGCTGCCTGCCCCACTTCTACATCATTGGGCAGCCCAAGTGTGGAACCACTGACCTGTACGACCGCCTCCGGCTGCATCCAGAAGTGAAATTCTCAGCCATCAAGGAGCCGCACTGGTGGACCCGGAAGCGCTTTGGAATTGTCCGCCTGCGGGACGGACTACGAGACCGCTACCCTGTGGAAGATTACCTGGACCTCTTTGACTTGGCTGCACACCAGATCCATCAAGGACTGCAGGCTGCCTCTGCAGAGCAGCCCAGCAAGATGAATAAGATCATTATTGGAGAGGCCAGCGCCTCTACAATGTGGGATAACA…	AGCGGTTCCGCTCTACCT	AGACCTGTGCCAGCCTTG	https://www.lungmap.net/breath-entity-page/?entityType=gene&entityId=Gene_ID_77590&entityLabel=Chst15	https://www.lungmap.net/breath-entity-page/?entityType=nucleotide_probe&entityId=LMPN0000000908&entityLabel=Chst15
Cish	NM_009895	CAGCCCAGAAGCCACACTGACAGAAATGGACAGCAATTACCATTTTTACTCATCGATCTCCTCGCTGGAAAAAGAAGTGGGCAACTGTGGTCCACATTTCCTTCATGGTTTTGAGGATTCTTTCAGCAGCATCCTCTCCACTGATGATGCCAGCCAGCTGACCTCCTTAGACTCAAATCCCACCTTAAACACAGATTTTGGCGATGAATTTTATTCTGCTTTCATAGCAGAGCCCAGTGACGGTGGCAGCATGCCTTCCTCCGCTGCCATCAGTCAGTCACTCTCTGAACTCCTGGACGGGACTATTGAAGGCTGTGACCTGTCACTGTGTAAAGCTTTCAACCCGAAGCACGCTGAAGGCACAATGGAATTCAATGACTCTGACTCTGGCATTTCACT…	CAGCCCAGAAGCCACACT	GGGCGGCGACTTTATTCT	https://www.lungmap.net/breath-entity-page/?entityType=gene&entityId=Gene_ID_12700&entityLabel=Cish	https://www.lungmap.net/breath-entity-page/?entityType=nucleotide_probe&entityId=LMPN0000001194&entityLabel=Cish
Ckb	NM_021273	GGAATCCTCACCTGGGCTACATCCTCACATGCCCATCCAACCTGGGCACCGGACTGCGGGCAGGTGTGCACATCAAGCTGCCCCACCTGGGGAAGCACGAGAAGTTCTCGGAGGTGCTCAAGCGGCTGCGGCTTCAGAAGCGAGGCACAGGTGGCGTGGACACCGCTGCTGTCGGTGGGGTGTTTGATGTCTCCAACGCTGACCGCCTGGGCTTCTCGGAGGTGGAACTGGTGCAGATGGTGGTGGACGGAGTGAAACTACTCATTGAGATGGAGCAACGGCTCGAGCAGGGTCAGGCAATCGATGACCTCATGCCGGCCCAGAAGTGAAGCCTGGCCCTCGCCACCATCAGGCTGCCGCTTCCTAACTTATTACCCGGGCAGTGCCCGCCATGCATCC…	GGAATCCTCACCTGGGCT	GGCAGGCCAAACCCTAGT	https://www.lungmap.net/breath-entity-page/?entityType=gene&entityId=Gene_ID_12709&entityLabel=Ckb	https://www.lungmap.net/breath-entity-page/?entityType=nucleotide_probe&entityId=LMPN0000000763&entityLabel=Ckb
Cldn18	NM_019815	GCCATAACACTCACTTTAGCCCAACCCTCTGCTTTTTACCGTAGACTTTCTTTTCATCTGGTGATGGAATGGAATTTGACTCACAGACTAATACTTTAATGGTTTAGAGAAACTTTCCTTCCTCGTACTTAATAAGCCTGCTGATGGTCGATTTTCCAGCTTGACCACCAAGGGAAATTTTAAAAGGAAAAAAAAATACATTAAAAGGCATTATTTCCTACTCAATTGTGCCTTACCCACCCCCAACTTGACTGATAATAATAATGAACACCACTTAAAGAAAGAATGCCAGAGGAAAGATAGTTGTGTTTCCCCCCAGCCAGTCATCTGAGTCCCCCTATGTGGTGATCTAGAACATTACTCGCCACAGTGATTTTCAAAGAAGGCAAGCGAGCCTGT…	GCCATAACACTCACTTTAGCCC	AGAAGGGTGTGGTCTGCATATT	https://www.lungmap.net/breath-entity-page/?entityType=gene&entityId=Gene_ID_56492&entityLabel=Cldn18	https://www.lungmap.net/breath-entity-page/?entityType=nucleotide_probe&entityId=LMPN0000000764&entityLabel=Cldn18
Cldn3	NM_009902	AGGGGCAGTCTCTGTGCGAGCCCCAGGAGAGGAGCCGTTAAGCGCGCTCCGTCCTTTGCCACCCACCCGTCGTTCCCGGCGACAGACGTCCGTCAGTTTTCGAAGGGCAGTTGATTCCCAGGTCCAGCGGCCGCGATCCCTGGTCTCCCAGTCCCCTGAGCTGCCCGGCCGAGCCGGTTCAAGTCCAGCAGCCATGTCCATGGGCCTGGAGATCACCGGCACGTCGCTGGCCGTGCTGGGCTGGCTGTGCACCATCGTGTGCTGCGCCCTTCCCATGTGGCGCGTTTCGGCCTTCATCGGCAGCAGCATCATCACGGCGCAGATCACCTGGGAGGGCCTGTGGATGAACTGCGTGGTGCAGAGCACCGGTCAGATGCAGTGCAAAATGTACGACTCGCT…	AGGGGCAGTCTCTGTGCGAG	CATACTTGTCGCGCGGTGGG	https://www.lungmap.net/breath-entity-page/?entityType=gene&entityId=Gene_ID_12739&entityLabel=Cldn3	https://www.lungmap.net/breath-entity-page/?entityType=nucleotide_probe&entityId=LMPN0000000016&entityLabel=Cldn3
Cldn5	NM_013805	GCCAACATCGTTGTCCGCGAGTTCTATGATCCGACGGTGCCGGTGTCACAGAAGTACGAGCTGGGCGCGGCGCTGTACATCGGCTGGGCGGCCTCCGCACTGCTCATGTGCGGTGGCGGCCTCGTGTGTTGCGGCGCCTGGGTCTGCACCGGGCGCCCTGAGTTCAGCTTCCCGGTCAAGTACTCTGCGCCGCGGCGGCCCACGGCCAATGGCGATTACGACAAGAAGAACTATGTCTAAGGGCGGGAGGCATGGCGGGGCTCTTCCCGCAGCTAAGCCCGCGATGGGAAAGACCGATGCGGGAAGCCGTGTGTGGATGACGACCACCGCTGGGTTGCGCAGCGCAAGTCATGCTGGGTTCGGGCCAGACTTGCCCGCTCTCAGAGTCCGTTGACCATC…	GCCAACATCGTTGTCCGCGA	AGCAAATTCTTGCCCGGCCC	https://www.lungmap.net/breath-entity-page/?entityType=gene&entityId=Gene_ID_12741&entityLabel=Cldn5	https://www.lungmap.net/breath-entity-page/?entityType=nucleotide_probe&entityId=LMPN0000000017&entityLabel=Cldn5
Cldn6	NM_018777	TATCAGGGGTGGCCGAACCGGACTGGACGTCCGCAGACAAAGCTGACCGAGCACTCGCCCCCTCAACCTCATCATGGCCTCTACTGGTCTGCAAATCTTGGGGATCGTCCTGACCCTGCTTGGCTGGGTCAACGCCCTGGTGTCCTGTGCCCTGCCCATGTGGAAGGTGACCGCCTTCATCGGCAACAGCATCGTCGTGGCCCAGATGGTGTGGGAGGGGCTGTGGATGTCCTGTGTGGTTCAGAGCACTGGCCAGATGCAGTGCAAGGTGTATGACTCACTGTTGGCGCTGCCCCAGGACCTGCAGGCTGCCAGAGCCCTCTGTGTTGTCACCCTCCTCATTGTCCTGCTTGGCCTGCTCGTGTACCTGGCTGGAGCCAAGTGCACTACCTGTGTGGA…	TATCAGGGGTGGCCGAACCG	AGCATCAGCCACCAAGGGGT	https://www.lungmap.net/breath-entity-page/?entityType=gene&entityId=Gene_ID_54419&entityLabel=Cldn6	https://www.lungmap.net/breath-entity-page/?entityType=nucleotide_probe&entityId=LMPN0000000040&entityLabel=Cldn6
Cldn7	NM_016887	CTTTTGTCTGGAACCAGTCCTTCGGGCGAACGGGTTCCCTCTGCTGTGAGAGTGTCGCTTCACCGGAGGGGACGATTTGTGTTTACCTCGGTTAACAAGATTTGTAGTTACCCGGTCCAAAAAAAAAATCTTTTTCTCCTTTGGGTGACTTAAATCTCTATCCAAATTTTCTTGTGTTGCTGCTCCCCGGATTTTTGTTTTTTTGTTTTTTTGCTTTACTGTAGGGTCGCCCTCCCGGCGCGTCCCGTCTTTTCTGAGACAAGGAAATGGCCAACTCGGGCCTGCAACTGCTGGGCTTTTCAATGGCCATGCTTGGCTGGGTGGGCCTGATAGCGAGCACTGCCATCCCTCAGTGGCAGATGAGCTCCTATGCGGGCGACAACATCATCACAGCCCAGG…	CTTTTGTCTGGAACCAGTCCTT	CATAGCTATTCGGGCCTTCTT	https://www.lungmap.net/breath-entity-page/?entityType=gene&entityId=Gene_ID_53624&entityLabel=Cldn7	https://www.lungmap.net/breath-entity-page/?entityType=nucleotide_probe&entityId=LMPN0000000765&entityLabel=Cldn7
Clec1a	NM_175526	TTGGTCCTTTAGAGTCACAGCACTTGGAAGGAGAAGGAAGACATGAGAAGTTCAAGGCCAGCCTCAGGTACATATTTGCAGGCCATCCTAGGCTACATGAGTACACCTTTCAAGTGACAGAAAGAAGGAACAAAAGAACAAGAGAAAAAAGAAAGGAAGAATGGAAGAAGAAATGTGAAAATCAAAGTGAAAAGAGAGAAAAGAAGAAGAAAACATGGTGTCCTTTATCCTAACAGGCAATCCAAGAAAAACTAGCAGAAGACCCCAACCCTGTGCTGCTCTACACACAGACAATTCTTTTTGCGTCCAGCTCACACTTTCCTAGGCTCGCAAAAGTGACTTCACCTACTGTGCCTGTGGCCAGCTTTCCAGCTGATACAGTTCTCATTATGTCAACCA…	TTGGTCCTTTAGAGTCACAGCA	CTAGAACGTCACCCATTTCACA	https://www.lungmap.net/breath-entity-page/?entityType=gene&entityId=Gene_ID_243653&entityLabel=Clec1a	https://www.lungmap.net/breath-entity-page/?entityType=nucleotide_probe&entityId=LMPN0000000766&entityLabel=Clec1a
Clec3b	NM_011606	CAGGCAGCAGCAGCAGTATGGGATTTTGGGGCACCTACCTGCTCTTCTGCCTCTTCTCCTTCCTGTCCCAGGTCATTGCAGAGTCACCCACTCCCAAGGCCAAGAAGGCTGCAAATGCCAAGAAAGATTTGGTGAGCTCAAAGATGTTCGAGGAACTCAAGAACAGGATGGATGTCCTGGCCCAGGAGGTGGCCCTGCTGAAGGAGAAGCAGGCCTTACAGACTGTGTGCCTGAAGGGCACCAAGGTGAACTTGAAGTGCCTCCTGGCCTTCACCCAACCGAAGACCTTCCATGAGGCGAGCGAGGACTGCATCTCGCAAGGGGGCACGCTGGGCACCCCGCAGTCAGAGCTAGAGAACGAGGCGCTGTTCGAGTACGCGCGCCACAGCGTGGGCAACG…	CAGGCAGCAGCAGCAGTA	TGTGGTTCACACCCCTCC	https://www.lungmap.net/breath-entity-page/?entityType=gene&entityId=Gene_ID_21922&entityLabel=Clec3b	https://www.lungmap.net/breath-entity-page/?entityType=nucleotide_probe&entityId=LMPN0000001195&entityLabel=Clec3b
Clec9a	NM_172732	GTCTTGGCAGCTTTTACAATCCCTAACCTTTAGCAGCAATACCAGACAGCAGTCAGTAGCAGCAAGCAGCTCCCACTAGTGTTATAGCTCTTGGATGGCTTTAGGGTGGTGGGGCATTAACTCTGCAGTGACTACTATTACAGTCCTCTGGTCTAGAATGCAGGAATCTCCCATCAGCCCTTGTTGGCTGTTAGTGTTACAGCTCTCAGCATAGGTTTTCTGTGATCCTTGGTTCCAAAGACTGCAGCTGCTTGGCACTCTTCCAGGTCTCCAAGCCCGTGTTTCTCCTTCCTGGTTGGCCACAGTCTTCTGTCTTTACTCAGCCTTGCTTTTCTGCCTTCTCTCATTTCTCTAACTCTACCATTCCTCAGTCTCTCTGTTTCTGCTGCCCATCCTTTC…	GTCTTGGCAGCTTTTACAATCC	GCTACTGTGAAGGTGCAGACAC	https://www.lungmap.net/breath-entity-page/?entityType=gene&entityId=Gene_ID_232414&entityLabel=Clec9a	https://www.lungmap.net/breath-entity-page/?entityType=nucleotide_probe&entityId=LMPN0000000767&entityLabel=Clec9a
Clu	NM_013492	TCTCTGACAATGAGCTCCAAGAACTGTCCACTCAAGGGAGTAGGTATATTAATAAGGAGATTCAGAACGCCGTCCAGGGAGTGAAGCACATAAAAACTCTCATAGAAAAAACCAACGCAGAGCGCAAGTCCTTGCTCAACAGTTTAGAGGAAGCCAAGAAGAAGAAAGAGGATGCTCTGGAGGACACTAGGGATTCTGAAATGAAGCTGAAGGCATTCCCGGAAGTGTGTAACGAGACCATGATGGCCCTCTGGGAGGAGTGCAAGCCCTGCCTGAAGCATACCTGCATGAAGTTCTATGCACGTGTCTGCAGGAGCGGCTCAGGGCTGGTCGGCCAGCAGCTAGAGGAGTTTCTAAACCAGAGCTCACCCTTCTACTTCTGGATGAACGGCGACCGCA…	TCTCTGACAATGAGCTCCAAGA	TTGTACTGCTCTGTCACCGTCT	https://www.lungmap.net/breath-entity-page/?entityType=gene&entityId=Gene_ID_12759&entityLabel=Clu	https://www.lungmap.net/breath-entity-page/?entityType=nucleotide_probe&entityId=LMPN0000000768&entityLabel=Clu
Cmas	NM_009908	TGGGGAATATCCAAGCCACATCTCCATGTTTACATCCCACTGACCTCCAGAAAGTTGCAGAAATGATCCGAGAAGAAGGATATGACTCTGTCTTCTCCGTTGTGAGGCGCCATCAGTTTCGATGGAGTGAAATTCAGAAAGGAGTTCGTGAAGTGACTGAGCCTCTGAACTTGAATCCAGCGAAACGGCCTCGTCGACAAGACTGGGATGGAGAGTTATATGAGAACGGCTCATTTTATTTTGCTAAAAGACATTTGATAGAGATGGGTTACTTACAGGGTGGGAAAATGGCGTATTATGAAATGCGAGCTGAGCACAGTGTGGATATCGACGTGGACATCGATTGGCCGATCGCAGAGCAAAGAGTTCTGAGATTTGGCTATTTTGGAAAAGAGAAGC…	TGGGGAATATCCAAGCCA	CTCTGCAAACTCGCGGAT	https://www.lungmap.net/breath-entity-page/?entityType=gene&entityId=Gene_ID_12764&entityLabel=Cmas	https://www.lungmap.net/breath-entity-page/?entityType=nucleotide_probe&entityId=LMPN0000001055&entityLabel=Cmas
Cmpk1	NM_025647	GGCACGAGGGCTAATTCTTGTTTGTGGAAAGACTACCCCTTTTATCCCTTTTATGTCTGTGCCTTCGGTGAGTTAATTTTTTTTAGTATGCATGTATATCCCTTTGGTAATTGCAGTATATTGGGATTTGAGATTTCCACTTCCTCTTGCTTCACATTTAAAATTTTCAACCTGCTAAGTGAATTTGTGGACCAAATTTAAAGGAACTTTATGTGTAGCTGGCTCTTGCTCAAGGTGTTTAGTAAACATACTCATAAAATGGACTCCTAGCAATGCTCTGTTTATCAGATGACTGACCATTTCCTGTTGAAAGTTAAAACTTAGAGACTGATTTACTACAGCTTGTGCAACGTTGTATGATAGTGCATAGTCTTTGCTTCCAAGGTTTGAGTCAGGGCA…	GGCACGAGGGCTAATTCTT	TGTGTCACAGAGCACAGGAA	https://www.lungmap.net/breath-entity-page/?entityType=gene&entityId=Gene_ID_66588&entityLabel=Cmpk1	https://www.lungmap.net/breath-entity-page/?entityType=nucleotide_probe&entityId=LMPN0000001056&entityLabel=Cmpk1
Cnot6	NM_212484	CCGCCGCCATGATGCTTGTTTGCTTTCAATGAAAACGAGGGGGGCGCGGAAGAGGAGGCGTCGGCGTCGGTGGCGGCGGCGTCGACGGCGCGGAGGCGAAGGCGGCGGCCGGCGCGGCGAGGAGGGCGAGGCCGGGGTCCGAGAGGGCGGCAGAGCGTAGCGGCGGCTCGTGGGGTCCGGGGCGGCCGAGGCGGGCGGCTGAGGAGCGGCGGCCGAGGAGGGGGAACAAAGAGCGGCGGCGGAGGCGCTGCAGCAGCGGGCGGGACTGGTATGGTGGT	CCGCCGCCATGATGCTTGTT	ACCACCATACCAGTCCCGCC	https://www.lungmap.net/breath-entity-page/?entityType=gene&entityId=Gene_ID_104625&entityLabel=Cnot6	https://www.lungmap.net/breath-entity-page/?entityType=nucleotide_probe&entityId=LMPN0000001057&entityLabel=Cnot6
Col27a1	NM_025685	TTGAAGGTGCACTCTGTCAGTTCAGCATCCACCCTGTGGCGCAGGTCGCTCACAATTACTGTGCCCACCTGAGAGAGCGGTGCCGACAGGTGGACACATATAGTCCCCAGGTGGGAACCCTCTTTCCTTGGGACTCTGGCCCAGCCTTTGCTTTGCATCCTGAACCAGCCTTGCTTGGCTTGGGGAATCTGACCAGAACTCCAGCAACCCTGGGGGCCAGGCCTGTAAGCAGGGCACTTGCAGTGACTGTGGCTCGTGCCATGCCCACCAAGCCCGTGAGGTCTGTCCGCCCAGATGTCTCTGAACGCAGCTGTTCCCAGACCCCACTGTCACCTGCCAAACAGTCGGCCAGGAAAACACCTTCCCCCTCGTCGTCAGCTTCCCTGGCTAATTCCACCA…	TTGAAGGTGCACTCTGTCAGTT	GCATCGTTCTAGGATTTCCAAC	https://www.lungmap.net/breath-entity-page/?entityType=gene&entityId=Gene_ID_373864&entityLabel=Col27a1	https://www.lungmap.net/breath-entity-page/?entityType=nucleotide_probe&entityId=LMPN0000000769&entityLabel=Col27a1
Colec12	NM_130449	ACTCCAAGCACGGTCAGCTCATCAAGAACTTTACCATTCTACAAGGTCCTCCTGGCCCCAGAGGTCCAAAAGGTGACAGAGGATCTCAGGGACCACCTGGTCCAACTGGCAACAAGGGACAGAAAGGAGAGAAGGGAGAGCCTGGTCCACCTGGCCCTGCGGGTGAGAGGGGCACAATTGGACCAGTCGGCCCTCCTGGAGAGCGTGGCAGCAAAGGATCCAAAGGCTCACAGGGTCCCAAAGGATCTCGTGGGTCCCCAGGGAAGCCTGGCCCTCAAGGACCTAGTGGGGACCCAGGACCACCAGGTCCACCAGGCAAGGATGGACTCCCTGGCCCTCAGGGCCCTCCTGGCTTCCAGGGACTACAGGGCACTGTGGGTGAGCCTGGAGTACCTGGAC…	ACTCCAAGCACGGTCAGC	CTTCGGCTTTCAGAGGCA	https://www.lungmap.net/breath-entity-page/?entityType=gene&entityId=Gene_ID_140792&entityLabel=Colec12	https://www.lungmap.net/breath-entity-page/?entityType=nucleotide_probe&entityId=LMPN0000001196&entityLabel=Colec12
Coq7	NM_009940	ATTGTCCGCAGCGATGAGCGCCGCCGGAGCCATAGCGGCTGCTTCCGTGGGACGCCTGCGCACTGGTGTCCGGAGGCCCTTCTCAGAGTATGGAAGAGGCCTCATCATCAGGTGTCACAGTTCGGGGATGACCTTAGACAATATTAACCGGGCAGCCGTGGATCGAATAATTCGGGTGGATCACGCTGGTGAATATGGAGCAAACCGCATCTATGCAGGGCAAATGGCCGTGCTCGGTCGGACCAGTGTTGGCCCTGTCATTCAGAAAATGTGGGATCAAGAGAAGAACCATTTGAAAAAGTTCAACGAGTTGATGATTGCATTCAGGGTCCGACCTACGGTTTTGATGCCCTTGTGGAACGTGGCAGGCTTTGCCCTGGGGGCAGGAACTGCCTTGCT…	ATTGTCCGCAGCGATGAGCG	TCAGCATGCGGATCTGGTTGT	https://www.lungmap.net/breath-entity-page/?entityType=gene&entityId=Gene_ID_12850&entityLabel=Coq7	https://www.lungmap.net/breath-entity-page/?entityType=nucleotide_probe&entityId=LMPN0000000904&entityLabel=Coq7
Cox4i2	NM_053091	GGGCAGCTCTGGATAGTTCCGCCGCCTCCAGCTTGCAATTATGTTTTCCAGAGCTGCCCGGAGTCTGGTAATGAGGACAGGACTCAGAACTAGAGGGACAGGGACACACAGCCCAGGAGATGCTGCTGGCAGCCAGAGGAGGATGACCCCCTACGTTGACTGCTACGCCCAGCGCTCCTATCCCATGCCGGATGAGCCCTTCTGCACAGAGCTCAGCGAGGAGCAGCGGGCCCTGAAGGAGAAAGAGAAGGGCAGCTGGACCCAGCTGAGCCAAGCAGAGAAGGTGGCCTTGTACCGGCTCCAGTTCCATGAAACCTTCGCAGAGATGAACCATCGCTCCAACGAATGGAAGACAGTGATGGGCTGCGTCTTCTTCTTCATTGGATTCACGGCTCTGGT…	GGGCAGCTCTGGATAGTTCC	TTGGAGAAGGGAGTGGAGAC	https://www.lungmap.net/breath-entity-page/?entityType=gene&entityId=Gene_ID_84682&entityLabel=Cox4i2	https://www.lungmap.net/breath-entity-page/?entityType=nucleotide_probe&entityId=LMPN0000000909&entityLabel=Cox4i2
Cox5b	NM_009942	GGCGAGATGGCTTCAAGGTTACTTCGCGGAGTGGGCGCTTTGGCGGCGCAGGCCCTGAGGGCCCACGGCCCCCGTGGCGCGGCCGTGACCCGCTCCATGGCTTCTGGAGGTGGTGTCCCCACTGATGAGGAGCAGGCTACTGGGCTGGAGAGGGAGATCATGATAGCAGCACAGAAGGGACTGGACCCATACAATATGCTACCTCCAAAGGCAGCTTCAGGCACCAAGGAAGACCCTAATCTAGTCCCGTCCATCAGCAACAAGAGAATAGTGGGCTGCATCTGTGAAGAGGACAACTGTACTGTCATCTGGTTTTGGCTGCACAAAGGCGAGAGTCAGCGATGCCCCAACTGTGGAACCCATTACAAGCTGGTGCCCCACCAAATGGCCCACTGAGCC…	GGCGAGATGGCTTCAAGGTT	TGGGAGGAGCCAGTGCAA	https://www.lungmap.net/breath-entity-page/?entityType=gene&entityId=Gene_ID_12859&entityLabel=Cox5b	https://www.lungmap.net/breath-entity-page/?entityType=nucleotide_probe&entityId=LMPN0000000910&entityLabel=Cox5b
Cox6a1	NM_007748	CAGCGTCTCGGGTCTCTCGGCCGCTGGGCCGGGCCCTCCCCGGGTTGAGGCGGCCCATGTCGAGTGGCGCCCACGGCGAGGAGGGTTCAGCTCGGATGTGGAAGGCCCTCACCTACTTCGTGGCGCTGCCCGGGGTGGGAGTGAGCATGCTCAACGTGTTCCTCAAGTCGCGGCACGAAGAGCACGAGAGACCCCCGTTCGTTGCCTACCCTCACCTGCGCATCAGGACCAAGCCCTTCCCCTGGGGAGACGGTAACCATACCCTCTTCCACAACCCTCATGTGAACCCACTTCCGACCGGCTATGAAGATGAGTAAAGAGAACCTGGCCTCCCCCAGGCAACAAAGGGACCACAGCACTGGTTTTGGACCCTTACTCTGTGTGGACCACGAAAACCCT…	CAGCGTCTCGGGTCTCTC	CGCCATCTGAGGAAAGGA	https://www.lungmap.net/breath-entity-page/?entityType=gene&entityId=Gene_ID_12861&entityLabel=Cox6a1	https://www.lungmap.net/breath-entity-page/?entityType=nucleotide_probe&entityId=LMPN0000000911&entityLabel=Cox6a1
Cox6b1	NM_025628	AACGCTACTCCGGGACAATCTTTAGGAGTCAGGATGGCTGAAGACATCAAGACTAAAATCAAGAACTACAAAACTGCCCCCTTTGACAGCCGCTTCCCCAACCAGAACCAGACTAAGAACTGTTGGCAGAACTACCTGGACTTCCACCGCTGTGAGAAGGCAATGACGGCCAAGGGGGGTGATGTCTCCGTGTGTGAGTGGTACCGGCGTGTGTACAAGTCCCTCTGTCCCGTGTCATGGGTCTCAGCCTGGGATGACCGCATAGCTGAAGGCACATTTCCTGGGAAGATCTGACCTGGCTCCGCCCACCTCTCCTCTGTTCTTTGTCTTTCTCCCCGGATAGAAAAGGGGGACCTCAG	AACGCTACTCCGGGACAA	GCTGAGGTCCCCCTTTTC	https://www.lungmap.net/breath-entity-page/?entityType=gene&entityId=Gene_ID_110323&entityLabel=Cox6b1	https://www.lungmap.net/breath-entity-page/?entityType=nucleotide_probe&entityId=LMPN0000001058&entityLabel=Cox6b1
Cox6b2	NM_183406	AGCACGAGGCGCCCTCTAGGCCCCACGGAGCCCTGCACCCCTTCCTGCAGGAATTGCTACTTGGATGTTGGGTGTTCAAGCCCAGAAGCCCCCTCCGGGCCAATGGACAACGCCGCCCTTTGATCCGCGCTTCCCTAACCAGAACCAGACGCGTAACTGCTACCAGAATTTTCTGGACTACCACCGGTGTGTGAAGACCATGAATCGCCGCGGAAAGAGCACACAACCCTGCGAGTACTATTTCCGTGTATTCCATTCACTGTGTCCCATCAGCTGGGTGCAGCGCTGGAATGAGCAGATCAAGCAGGGAACTTTCCCGGGCAAAATATGACCTTGCACTTGAGCGCTGCTCCCCTGGCGTCATCAACCCCTAGTGGCTGTCCTTTCATCAAGCCCCA	AGCACGAGGCGCCCTCTA	TGGGGCTTGATGAAAGGACA	https://www.lungmap.net/breath-entity-page/?entityType=gene&entityId=Gene_ID_333182&entityLabel=Cox6b2	https://www.lungmap.net/breath-entity-page/?entityType=nucleotide_probe&entityId=LMPN0000000214&entityLabel=Cox6b2
Cox7a2l	NM_009187	CCCTTTGAATCCTCACGTTTCATGTTTTCCACTTGGATAGTCTACTTAACATTTTGCAAACAAAGGAAAAGATAAGAATACATTGTTTTGATTTGTTTATGGTGTGCAGATGGCCTGTCAGATGTCAGAGCTGGTTTGACAGTTAAAACTATTGTTTAAGGAAATGTCACTGAGCCATCACTGAGCTGTGCTTCTGCTCCTGATTTCCCTGGAGTTCTGCAGGAAAGTTGCTCTCCAGCTCATTCGTGGCCAGCCGTGCTCAGGGCCTCGGGACTCAGGCGGTGTCTGAGCGGGAAGCGAAGCGCCCGAAGCCTTTTGGAGTGTAGGTGTGATTGAGGAAGGAAAACAAAAGCCAGCGGACAGGTGGTGAAGTGAGGGCTGAGTTAGCCACCCTAGGGA…	CCCTTTGAATCCTCACGTTT	CCTCCCACGATGGAACAA	https://www.lungmap.net/breath-entity-page/?entityType=gene&entityId=Gene_ID_20463&entityLabel=Cox7a2l	https://www.lungmap.net/breath-entity-page/?entityType=nucleotide_probe&entityId=LMPN0000001059&entityLabel=Cox7a2l
Cp	NM_007752	TCGTGAGTACACAGATGGTTCCTTCACAAACCGAAAACAAAGAGGCCCTGATGAGGAACATCTTGGAATCCTAGGTCCTGTCATTTGGGCAGAAGTAGGAGACACCATTAAAGTCACCTTTCATAACAAAGGACAGCATCCTCTCAGCATTCAGCCAATGGGAGTAAGTTTCACTGCAGAAAATGAGGGAACATACTATGGCCCACCAGGTCGCTCCTCACAGCAAGCAGCCTCCCATGTGGCTCCCAAAGAAACCTTTACATACGAATGGACTGTCCCCAAAGAAATGGGACCCACTTATGCAGATCCTGTGTGCCTATCTAAGATGTACTACTCTGGCGTTGACCCCACCAAAGATATATTTACTGGGCTTATTGGGCCAATGAAAATATGCAAGAA…	TCGTGAGTACACAGATGGTTCC	GGGAATAGGTTTGCAGTGTCTC	https://www.lungmap.net/breath-entity-page/?entityType=gene&entityId=Gene_ID_232680&entityLabel=Cpa2	https://www.lungmap.net/breath-entity-page/?entityType=nucleotide_probe&entityId=LMPN0000000770&entityLabel=Cp
Cpa2	NM_001024698	TGGAAATCCCCCAGCGTCCCCAGGCAGACAGTCCATGTCCGAGTTCCTTTTGCCAGCATCCAGGACGTCAAAGTTTTCCTGGAGTCCCAGGGGATTACTTATTCCATCATGATCGAAGATGTTCAAGTTCTGTTGGATCAAGAGCGTGAAGAGATGCTGTTCAACCAGCAAAGAGAGCGTGGCACTAACTTCAACTTTGGGGCCTACCATACCCTGGAAGAGATTTACCAAGAAATGGATAACCTCGTGGCTGAGAACCCTGGTCTAGTGAGCAAAGTGAATATCGGTTCATCTTTTGAAAATCGGCCCATGAATGTGCTCAAGTTCAGCACCGGAGGAGACAAGCCAGCCATCTGGCTTGATGCGGGGATCCACGCTCGAGAGTGGGTTACGCAAGCT…	TGGAAATCCCCCAGCGTCCC	GCAGCCCTTTGGGCCACTTC	https://www.lungmap.net/breath-entity-page/?entityType=gene&entityId=Gene_ID_12870&entityLabel=Cp	https://www.lungmap.net/breath-entity-page/?entityType=nucleotide_probe&entityId=LMPN0000001197&entityLabel=Cpa2
Cpxm1	NM_019696	GTTGAACCTTCTGCCAGAGCCTCAGGTGGCTCGATTCATTCGCCTGCTGCCTCAGACCTGGTTTCAGGGAGGTGCACCTTGCCTCCGGGCAGAGATCCTGGCCTGCCCAGTCTCAGATCCTAATGACCTGTTCCCTGAGGCCCACACACTGGGATCTTCGAACTCTTTGGACTTCCGGCATCACAATTATAAAGCTATGAGAAAGCTGATGAAACAGGTGAATGAGCAGTGCCCCAACATCACGCGCATCTACAGCATCGGGAAGAGCCACCAGGGTTTGAAGCTGTATGTGATGGAAATGTCAGACCATCCTGGGGAGCATGAGCTGGGCGAGCCCGAGGTCCGCTACGTGGCTGGAATGCATGGGAATGAGGCCCTGGGGCGGGAGTTGCTTCTGCT…	GTTGAACCTTCTGCCAGAGC	CAAAAGCAGAAGCAACTCCC	https://www.lungmap.net/breath-entity-page/?entityType=gene&entityId=Gene_ID_56264&entityLabel=Cpxm1	https://www.lungmap.net/breath-entity-page/?entityType=nucleotide_probe&entityId=LMPN0000000771&entityLabel=Cpxm1
Ctc1	XM_488515	AGGTTCTGGATGGAGCCCACCCGAGTCTCTGGCCGTTGAGAGCAAGGATCAGAAGGTCTTCCTCATCTTTCTTGGCTCTTCAGTTCGATGGTTTCCGTTCTTGTACCCAAACCAAGTCTACCGACTCGTGGCTTCCGGCCCCTCAACACCAGTGTTCGAGACAGAGGGCTCAGCTGGCACCTCTCGACGTCCTCTGGAACTGGCTGACTGTGGATCTTGCCTCACTGTCCAAGAGGAGTGGACCCTGGAGCTTGGGAGCTCTCAGGACATACCTAATGTACTGGAGGTCCCTAGAACACTGCCCGAGTCCTCACTGGCCCAGCTGCTCGGTGACAACTCCCCCGATTCCTTGGTATCTTTCTCTGCTGAGATTTTGTCTCGGATACTGTGTGAACCACC…	AGGTTCTGGATGGAGCCC	CTTCTGCGGTGCCATCTT	https://www.lungmap.net/breath-entity-page/?entityType=gene&entityId=Gene_ID_68964&entityLabel=Ctc1	https://www.lungmap.net/breath-entity-page/?entityType=nucleotide_probe&entityId=LMPN0000000773&entityLabel=Ctc1
Cth	NM_145953	GCTGCGTTGGATGGGGCAAAGCACAGTTTGGCCTTTGCATCGGGTCTTGCTGCCACCATTACGATTACCCATCTTTTAAAAGCAGGAGATGAAATCATTTGCATGGATGAAGTGTATGGAGGCACCAACAGGTACTTCAGGAGGGTGGCATCTGAATTTGGACTGAAGATTTCTTTTGTAGATTGTTCCAAAACCAAATTGCTAGAGGCAGCGATTACACCACAAACCAAGCTTGTTTGGATCGAAACACCCACAAACCCAACTTTGAAGTTGGCTGACATTGGAGCCTGCGCACAAATTGTCCACAAACGTGGAGACATCATTTTGGTTGTAGATAACACCTTCATGTCTGCATATTTCCAGAGACCTTTGGCTCTGGGTGCTGATATTTGTATGTGT…	GCTGCGTTGGATGGGGCAAA	CTGGCGTTTGGCCAGCTCAT	https://www.lungmap.net/breath-entity-page/?entityType=gene&entityId=Gene_ID_107869&entityLabel=Cth	https://www.lungmap.net/breath-entity-page/?entityType=nucleotide_probe&entityId=LMPN0000001062&entityLabel=Cth
Cthrc1	NM_026778	CTGGACCCCAAACTATAAGCAGTGTTCGTGGAGTTCGCTGAACTATGGCATAGATCTTGGGAAAATTGCGGAGTGTACATTCACGAAGATGCGCTCCAACAGTGCTCTGCGAGTTCTGTTCAGTGGCTCGCTTCGGCTCAAATGCAGGAATGCATGCTGTCAGCGCTGGTATTTTACATTTAATGGAGCTGAATGTTCAGGACCTCTTCCCATCGAAGCCATCATCTATCTGGACCAAGGAAGCCCTGAGTTAAATTCAACTATTAATATTCATCGTACTTCCTCTGTGGAAGGACTCTGTGAAGGGATTGGTGCTGGATTGGTAGATGTGGCCATCTGGGTCGGCACCTGTTCAGATTACCCCAAAGGAGACGCTTCTACTGGATGGAATTCCGTGTC…	CTGGACCCCAAACTATAAGCAG	TGTGAGATCACACTTTGGTCTGT	https://www.lungmap.net/breath-entity-page/?entityType=gene&entityId=Gene_ID_68588&entityLabel=Cthrc1	https://www.lungmap.net/breath-entity-page/?entityType=nucleotide_probe&entityId=LMPN0000001198&entityLabel=Cthrc1
Ctla2b	NM_007797	ACAGGCTGCTCTCCTCATGCACCACTAGCCTCCTCTGTCAGTTGCTCTTCAGAGGCCCTGGACAACAAAGTTCTGGTTTCTATCTGTGAACAGAAGCTGCAGCACTTCAGTGCTGTCTTCCTGCTCATCCTCTGCTTGGGAATGATGTCAGCTGCTCCATCCCCTGATCCAAGTTTGGATAATGAGTGGAAAGAATGGAAGACAACATTTGCAAAAGCCTACAGTCTGGATGAAGAAAGACACAGAAGACTCATGTGGGAGGAGAATAAGAAGAAAATTGAGGCACACAATGCAGACTATGAGCGGGGCAAGACCAGCTTCTACATGGGCCTGAATCAATTTAGTGACTTGACTCCAGAAGAATTCAGGACAAATTGCTGTGGAAGCTCAATGTGTAGA…	ACAGGCTGCTCTCCTCATGCAC	GCTGGACACTGTGATGGGCT	https://www.lungmap.net/breath-entity-page/?entityType=gene&entityId=Gene_ID_13025&entityLabel=Ctla2b	https://www.lungmap.net/breath-entity-page/?entityType=nucleotide_probe&entityId=LMPN0000001199&entityLabel=Ctla2b
Ctnnd2	NM_008729	CTCCTCCGAATAGACAATGACCGTGTAGTGTGTGCAGTGGCCACAGCACTTCGGAACATGGCCCTCGATGTCAGAAACAAGGAACTCATTGGCAAGTATGCCATGCGAGACCTGGTCCACCGGCTTCCTGGTGGGAACAACAGCAACAACTCGGGGAGCAAGGCCATGTCAGATGACACCGTGACGGCCGTGTGCTGCACCCTGCATGAAGTGATCACCAAGAACATGGAGAATGCCAAGGCCTTACGGGATGCTGGTGGCATCGAGAAGTTGGTCGGCATCTCTAAAAGCAAAGGAGACAAGCACTCTCCAAAGGTGGTCAAGGCTGCTTCTCAGGTCCTAAACAGCATGTGGCAGTATCGCGATCTGAGGAGTCTCTACAAGAAGGATGGATGGTCA…	CTCCTCCGAATAGACAATGACC	TGTTCTCCTTTAGTTCCGTGGT	https://www.lungmap.net/breath-entity-page/?entityType=gene&entityId=Gene_ID_18163&entityLabel=Ctnnd2	https://www.lungmap.net/breath-entity-page/?entityType=nucleotide_probe&entityId=LMPN0000000774&entityLabel=Ctnnd2
Ctps	NM_016748	GGTGGCACAGTGGGAGACATTGAAAGCATGCCCTTCATTGAGGCCTTCCGCCAGTTCCAGTTCAAGGTCAAGAGGGAAAACTTTTGTAATATCCATGTCAGTCTGGTTCCTCAGCCAAGTTCAACAGGGGAACAGAAGACAAAACCCACCCAGAACAGTGTTCGGGAACTTAGAGGACTCGGGCTTTCTCCAGACTTAGTGGTGTGCAGGTGCTCAAATCCTCTTGACACATCTGTGAAAGAGAAAATATCAATGTTTTGCCATGTGGAACCTGAACAAGTGATCTGTGTTCATGATGTTTCATCCATCTACCGGGTACCCTTGTTGTTAGAAGAGCAAGGGGTTGTAGACTACTTTCTTCGGAGACTTGACCTTCCTATTGAGAGACAGTCACGAAAG…	GGTGGCACAGTGGGAGAC	GCCATCCCAGCACATTTC	https://www.lungmap.net/breath-entity-page/?entityType=gene&entityId=Gene_ID_55936&entityLabel=Ctps2	https://www.lungmap.net/breath-entity-page/?entityType=nucleotide_probe&entityId=LMPN0000001063&entityLabel=Ctps
Ctps2	NM_018737	AGAGAGGCGCGGTGATTACCTGGGGAAAACTGTTCAAGTTGTCCCCCATATTACTGATGCTATCCAGGAGTGGGTTATGAATCAAGCCAAGGTGTCTGTGGATGGCAATAAGGAAGATCCCCAGATATGTGTTATTGAGCTGGGAGGCACCATTGGAGACATTGAAGGAATGGCATTTGTGGAAGCATTCCGACAGTTCCAGTTTAAAGCCAAGAAAGAGAATTTCTATAATATTCATGTCAGCCTTGTGCCACAGCCCAGTGCTACTGGAGAACAAAAAACCAAGCCCACGCAAAACAGTGTCCGTGCGCTGAGAGGGTTGGGCTTGTCTCCGGATCTGATCGTCTGCCGTAGTTCAACCCCCATTGAGATGGCTGTGAAGGAGAAGATTTCTATGTT…	AGAGAGGCGCGGTGATTA	TTGCATCCCAAGGCAAAT	https://www.lungmap.net/breath-entity-page/?entityType=gene&entityId=Gene_ID_51797&entityLabel=Ctps	https://www.lungmap.net/breath-entity-page/?entityType=nucleotide_probe&entityId=LMPN0000000226&entityLabel=Ctps2
Ctsh	NM_007801	GTGGCAGCTGCTGGACTTTCTCTACCACGGGGGCCCTAGAGTCAGCTGTGGCTATTGCCAGTGGGAAAATGCTGTCTTTGGCTGAGCAGCAGCTGGTGGATTGTGCCCAAGCCTTCAACAATCATGGCTGCAAAGGAGGTCTCCCCAGCCAGGCCTTCGAGTACATCCTATACAACAAGGGCATCATGGAAGAAGACAGCTACCCTTACATAGGCAAGGATAGTTCATGCAGATTCAACCCCCAAAAAGCTGTTGCATTCGTCAAGAATGTTGTCAACATCACACTCAATGACGAGGCTGCAATGGTTGAGGCTGTGGCTCTATACAACCCTGTGAGCTTCGCCTTTGAGGTGACTGAAGATTTTTTGATGTATAAAAGTGGCGTCTACTCCAGTAAAT…	GTGGCAGCTGCTGGACTT	CACGTGGGTTTGGGTCAT	https://www.lungmap.net/breath-entity-page/?entityType=gene&entityId=Gene_ID_13036&entityLabel=Ctsh	https://www.lungmap.net/breath-entity-page/?entityType=nucleotide_probe&entityId=LMPN0000000775&entityLabel=Ctsh
Ctss	NM_021281	CAGGATGACCATGAGGGCTCCTGGCCACGCTGCCATAAGATGGCTGTTTTGGATGCCCCTGGTGTGCTCTGTGGCAATGGAGCAACTGCAGAGAGACCCTACCCTGGACTACCACTGGGATCTCTGGAAGAAAACCCATGAGAAAGAATACAAGGATAAGAATGAAGAAGAAGTACGGCGTCTCATCTGGGAAAAGAATCTGAAGTTTATAATGATTCACAATCTCGAATATTCTATGGGAATGCATACCTACCAAGTGGGCATGAACGATATGGGAGACATGACCAATGAAGAAATCTTGTGTCGGATGGGTGCTCTGAGAATTCCCCGACAGTCTCCGAAGACTGTCACTTTCAGGTCATACTCTAATCGGACATTGCCTGACACTGTGGACTGGAG…	CAGGATGACCATGAGGGC	CATTGCCCGTACAGGAGG	https://www.lungmap.net/breath-entity-page/?entityType=gene&entityId=Gene_ID_13040&entityLabel=Ctss	https://www.lungmap.net/breath-entity-page/?entityType=nucleotide_probe&entityId=LMPN0000000776&entityLabel=Ctss
Cybb	NM_007807	CTGGGATAACGAGTTCAAGACCATTGCAAGTGAACACCCTAACACCACAATAGGCGTTTTCCTGTGTGGCCCTGAAGCCTTGGCTGAAACTCTCAGTAAACAGAGCATCTCCAACTCAGAATCCGGCCCGCGTGGAGTCCACTTCATTTTCAACAAGGAAAACTTCTAACTCCGCTCTTTCACCAGGAAACCAGTGTATGCTGCCAAATGTCCCAGTAATGCTGGTTGGTTGTAGGAGAGAAGGAGGAAAGGAAATCACAATGACACAGGCCCCCTAAAAGGAATTCCAAAGATCCTTACTAGTCATCTGTCATATTGCATGGAATTTCATGGTTTCAGAGCATTTTTTACATACATAGTTATGCATTGTTTCACATTTCCCTTTGACATGCCAGAAGA…	CTGGGATAACGAGTTCAAGACC	TGTGCCGATACTGTCATTTAGG	https://www.lungmap.net/breath-entity-page/?entityType=gene&entityId=Gene_ID_13058&entityLabel=Cybb	https://www.lungmap.net/breath-entity-page/?entityType=nucleotide_probe&entityId=LMPN0000000777&entityLabel=Cybb
Cym	NM_001111143	AGGGCTTCCTGGCCTACGACACTGTCACAGTCTCTGATATTGTAGTGTCCCATCAGACTGTGGGCCTGAGTACCCAGGAACCGGGCGACATCTTCACCTACTCTCCATTTGATGGCATCCTGGGCCTGGCCTATCCTACTTTTGCCTCCAAATACTCAGTACCCATATTTGACAACATGATGAACAGGCACCTGGTGGCCCAAGACCTGTTCTCCGTTTACATGAGCAGGAATGAGCAGGGGAGCATGCTCACACTGGGGGCCATCGATCAGTCCTACTTCATAGGCTCACTGCACTGGGTGCCTGTGACAGTACAGGGATATTGGCAGTTCACAGTGGACAGGATCACAATCAATGGTGAAGTGGTGGCTTGTCAAGGTGGCTGCCCTGCCGTTCTGG…	AGGGCTTCCTGGCCTACGAC	TAGCCTTGGCCAGCCCAACA	https://www.lungmap.net/breath-entity-page/?entityType=gene&entityId=Gene_ID_229697&entityLabel=Cym	https://www.lungmap.net/breath-entity-page/?entityType=nucleotide_probe&entityId=LMPN0000001200&entityLabel=Cym
Cyp26b1	NM_175475	CAGAAGGAAGTCTGGGCTTGGGGCTTTGATGGCGGAGGATGGGAAGAGTCACTTCTATAAAATAATTCCTCCTGGGCAAAGTGTTTGGAGCCAAGGCCTCCCCAGGCAATCTTTTTCCTCTCTCTCTTCGATCACCTCGCAGCCTCCAGCCCCTTCCCCTCGGCCCCATCTCCTGGGTTTCTCCGAGGGGTGCCAGGACCCCCTGCCGCAGCCTCCCCTCCCCCGTCACTCTGGTCCGGCCCTCCCCTCCCCCATCGCGGACCGCACAGCCAATCCCCCAAGCGGCTGCCAACATGCTGTTTGAAGGCTTGGAGTTGGTGTCGGCGCTGGCCACCCTCGCCGCGTGCCTGGTGTCCGTGACGCTGCTGCTGGCGGTGTCGCAGCAGCTGTGGCAGCTGC…	CAGAAGGAAGTCTGGGCTTG	GGTCCACTGGCAGAGAGAAG	https://www.lungmap.net/breath-entity-page/?entityType=gene&entityId=Gene_ID_232174&entityLabel=Cyp26b1	https://www.lungmap.net/breath-entity-page/?entityType=nucleotide_probe&entityId=LMPN0000001201&entityLabel=Cyp26b1
Cyp51	NM_020010	TCGTGTAGTTGGGCCACTTCTGTGCGTAAAGATATGAAAGGATAAAGGTTAAGTTTACTGCGAAGCTTGAGGTGGAAGTAAACGCTACTTAGATGGTGTGGTGTGTCCTTTGAAATGTTAACTGGAGCACCGCTCCTGGAAGATGGCAGCGATCTTGAACCTTGCCTTGATAACCTTAATTCCTAAAAGTAATAAAATCTAAAGAGTGCTTATGTATGTTACTGGTCCCAAATGGTCACAGTTTTGTGAAAAATCCAAAATCAAATCCTTGTAAGACTTTTTTATTTTAATTTGGCTTAAGGTTTTTTGTTGTTGTTGGGAAGTTTAAATTTACCAGGCTTTTAAAAGTGTCTGATTTTGAGATTAGTGAGTTCTGGCCTTGAGACTGGGGAATGGGAG…	TCGTGTAGTTGGGCCACTTC	GGCCATAAATGAGTGCTGCT	https://www.lungmap.net/breath-entity-page/?entityType=gene&entityId=Gene_ID_13121&entityLabel=Cyp51	https://www.lungmap.net/breath-entity-page/?entityType=nucleotide_probe&entityId=LMPN0000001064&entityLabel=Cyp51
Cyp7b1	NM_007825	CCTCGTGAACCACCCTTGATAAAAGGTTGGCTTCCTTATCTTGGCATGGCCCTGAAATTCTTTAAGGATCCGTTAACTTTCTTGAAAACTCTTCAAAGGCAACATGGTGACACTTTCACTGTCTTCCTTGTGGGGAAGTATATAACATTTGTTCTGAACCCTTTCCAGTACCAGTATGTAACGAAAAACCCAAAACAATTAAGCTTTCAGAAGTTCAGCAGCCGATTATCAGCGAAAGCCTTCTCTGTAAAGAAGCTGCTTACTGATGACGACCTTAATGAAGACGTTCACAGAGCCTATCTACTTCTACAAGGCAAACCTTTGGATGCTCTTCTGGAAACTATGATCCAAGAAGTAAAAGAATTATTTGAGTCCCAACTGCTAAAAATCACAGATTGG…	CCTCGTGAACCACCCTTG	CCAGGCAGACCAAGCTGT	https://www.lungmap.net/breath-entity-page/?entityType=gene&entityId=Gene_ID_13123&entityLabel=Cyp7b1	https://www.lungmap.net/breath-entity-page/?entityType=nucleotide_probe&entityId=LMPN0000000913&entityLabel=Cyp7b1
Dapk2	NM_010019	AAAGAGACCCGGAAACGGCTTACCATCCAAGAGGCTCTCAGACATCCCTGGATCACGCCGGTGGACACCCAGCAAGCTATGGTACGCAGAGAGTCCGTGGTCAACCTGGAGAATTTTAAGAAGCAGTATGTCCGCAGGCGGTGGAAGCTGTCCTTCAGCATCGTCTCCTTGTGCAACCACCTCACTCGCTCCCTGATGAAGAAGGTACATCTGAGGACAAGCGAGGACCTGAGGAACTGCGAGAGTGACACAGAGGAGAACATCGCCAGGAGGAAAGCCCTTCACCCCCGGAGGAGGAGCAGTACCTCCTAACTGGCCCAGCTTGCAGTGGCTGCCAGGGAGGTCCAAGTTCCTGCCGCCCTGCTGTGCAAGCTCCCGGACCCTGCTTGACACCAGGAT…	AAAGAGACCCGGAAACGG	ACAGTGGGCTGGCAAGAG	https://www.lungmap.net/breath-entity-page/?entityType=gene&entityId=Gene_ID_13143&entityLabel=Dapk2	https://www.lungmap.net/breath-entity-page/?entityType=nucleotide_probe&entityId=LMPN0000001202&entityLabel=Dapk2
Dbt	NM_010022	GCGCGTGTACTGAGGACCTGGAGCCAGAACGCTGTCAGACTGACCTGTGTTCGCTATTTTCAGACATTTAATAGCGCCCGTGTTTTGAAGCCAAAATGTGTGTGCTCTGTGGGTTATCCATTGTTCAAGTACAGTCAGCCACGTCACTCCCTGAGAACAGCGGCCGTGCTCCAGGGACAGGTTGTTCAGTTCAAACTCTCCGACATCGGAGAAGGAATTCGAGAAGTAACTATTAAAGAATGGTATGTAAAAGAAGGAGATACGGTGTCTCAGTTTGACAGCATCTGTGAAGTTCAAAGTGACAAGGCCTCTGTCACCATCACCAGCCGTTACGATGGCGTCATTAAGAGGCTCTATTACAATCTAGATGATATCGCTTATGTGGGGAAACCACTGATC…	GCGCGTGTACTGAGGACCTG	CACTGCAGGCGTTGCTAGTGT	https://www.lungmap.net/breath-entity-page/?entityType=gene&entityId=Gene_ID_13171&entityLabel=Dbt	https://www.lungmap.net/breath-entity-page/?entityType=nucleotide_probe&entityId=LMPN0000001072&entityLabel=Dbt
Dcn	NM_007833	GAAGCGGTAACGAGCAGCACCCTGCTCAGAGGAGAAGTGAGGGGAGACAGGGGCAGGAGACCCAGAATCTCACGTAACCTTTAAACTTCTTCAGAAGGTCGTGAAAATACATGAGATAATCATGAAGGCAACTCTCATCTTCTTCCTTCTGGCACAAGTCTCTTGGGCTGGACCATTTGAACAGAGAGGCTTATTTGACTTCATGCTAGAAGATGAGGCTTCTGGCATAATCCCTTATGACCCTGACAATCCCCTGATATCTATGTGCCCCTACCGATGCCAGTGTCATCTTCGAGTGGTGCAGTGTTCTGATCTGGGTTTGGACAAAGTGCCCTGGGATTTTCCACCCGACACAACCTTGCTAGACCTGCAAAACAACAAAATTACAGAGATCAAAGA…	GAAGCGGTAACGAGCAGCACC	CCCTGGAAGGCTCCGTTTTCAA	https://www.lungmap.net/breath-entity-page/?entityType=gene&entityId=Gene_ID_13179&entityLabel=Dcn	https://www.lungmap.net/breath-entity-page/?entityType=nucleotide_probe&entityId=LMPN0000000018&entityLabel=Dcn
Dctd	NM_178788	GGCTCCCCAAACCTTTCATCTTGAAGTCCCACGGAACTTTTTAATAGCACAACACTAAACATCTAAAGAATATAAAACTTGGAATCTTCTCACCCGTCACGTGGAGCTCCATCTGTTTCAGCTGTTGTTGCAGTTTGGTTTGGAAACTAAGGGACCTGCCCACAGGAGCTGGAGTGAAGGTCTCTCCCCTTCCAGCCCGTCTGCCAGAGAGTGTCAGCTCTGTCATCCTCCATATTTCGACAGCCGCTCCTTGCTGCTACACGGGGTAGGAGGACATACAAATAATTGATTCTCGTTCTTAGCAGGGATGAACAGGCACACTGAGGTGAACATCTGGCCCAAATGAAGCATACCCTGTCACGCCCTTGGGAAAACAAATAGGACCGAACAAAGCTACAT…	GGCTCCCCAAACCTTTCA	CACAGTTTCCCACAGCCC	https://www.lungmap.net/breath-entity-page/?entityType=gene&entityId=Gene_ID_320685&entityLabel=Dctd	https://www.lungmap.net/breath-entity-page/?entityType=nucleotide_probe&entityId=LMPN0000000977&entityLabel=Dctd
Ddah2	NM_016765	GCCCGAGCTATCCGTCTCTCCAGCTTGAGGACTCAGACTCCCATCTTCATTAACTCTCTCCTCTGGGGGTGGGGCCAAGGCTGAAATCACAAGGCTGCAGGAGTGGAGGTGGCCGCTGACCAGTGAAGTCAAGAGAAAAAACAAAACAGCTTGGCTGGAAGGGGCTTCGGTGTGGATGTGATGGGGACGCCGGGGGAGGGGCTGGGTCGTTGTTCCCATGCCCTGATCCGGGGTGTCCCCGAGAGCTTGGCATCCGGGGAAGGTGCTGGCGCTGGTCTTCCGGCTCTGGACCTGGCTAAAGCTCAAAGGGAGCATGGAGTACTAGGAGGTAAACTGAGGCAACGACTAGGGCTGCAGCTGCTTGAACTGCCTCCTGAGGAGTCACTGCCGCTGGGACCA…	GCCCGAGCTATCCGTCTCTC	AGGTGCGAGGAGCCTGAGAC	https://www.lungmap.net/breath-entity-page/?entityType=gene&entityId=Gene_ID_51793&entityLabel=Ddah2	https://www.lungmap.net/breath-entity-page/?entityType=nucleotide_probe&entityId=LMPN0000000931&entityLabel=Ddah2
Dgkz	NM_138306	CGGAATGGACCTAACCCCCAAGATTCAGGACCTGAAACCGCAGTGCATCGTCTTTCTGAATATCCCCAGGTACTGTGCAGGCACCATGCCCTGGGGCCACCCCGGGGAGCACCATGACTTCGAGCCCCAGAGGCATGATGATGGCTACCTGGAGGTCATCGGCTTCACCATGACATCCTTGGCAGCACTGCAGGTGGGTGGGCACGGCGAGCGATTGACGCAGTGCCGAGAAGTGCTGCTCACCACTGCCAAGGCCATCCCTGTGCAGGTGGACGGTGAGCCCTGCAAGCTTTCAGCATCACGGATTCGAATTGCCCTGCGCAACCAGGCCACTATGGTGCAGAAGGCCAAGCGCCGGAGTACTGCCCCACTGCACAGCGACCAGCAGCCAGTTCCTGA…	CGGAATGGACCTAACCCC	CTGGGCAATCTCCGTCAC	https://www.lungmap.net/breath-entity-page/?entityType=gene&entityId=Gene_ID_104418&entityLabel=Dgkz	https://www.lungmap.net/breath-entity-page/?entityType=nucleotide_probe&entityId=LMPN0000000978&entityLabel=Dgkz
Dhcr24	NM_053272	CTGCGGTTTGAGCCTGTTCGGGGCCTGGAGGCCATCTGTGAAAAATTCACCCGCGAGTCCCAGCGGCTGGAGAACCACTTCGTGGAAGGGTTGCTGTACTCCCTGGATGAGGCTGTCATCATGACAGGGGTCATGACGGACGACGTAGAGCCCAGCAAGCTGAATAGCATTGGCAGTTACTACAAGCCCTGGTTCTTCAAGCATGTGGAGAACTACCTGAAGACAAACCGGGAGGGCCTCGAATACATTCCCCTGAGACACTACTACCACCGACACACGCGCAGCATCTTCTGGGAGCTCCAGGACATCATCCCTTTCGGCAACAACCCCATCTTCCGCTACCTCTTCGGCTGGATGGTGCCTCCCAAGATCTCCCTCCTGAAGCTGACCCAGGGCGAG…	CTGCGGTTTGAGCCTGTT	CCGCCTTGCAGATCTTGT	https://www.lungmap.net/breath-entity-page/?entityType=gene&entityId=Gene_ID_74754&entityLabel=Dhcr24	https://www.lungmap.net/breath-entity-page/?entityType=nucleotide_probe&entityId=LMPN0000001065&entityLabel=Dhcr24
Dhcr7	NM_007856	GCCTCCGTGATGAACACCGCTGTGCCAACAAGTATGGCCGTGATTGGGAGCGCTACACAGCCGCTGTGCCCTACCGCCTGCTGCCTGGAATCTTCTGAGGGCAGCCTTGGGAAGCATAGAGAGGTGTCATTGAGTGTGTGGAGTTGGATGCATGGGGGCTGGCATCTGGCTCTCCCCTGCAAACTGCCTCCTCAGTTTGCTCATCTGGAGAATGGAGAGCCTGGTGTCCCACAGTGGCTGCTGACAGCTGGAGAGCTGAATTCACACGGATACCCCAGCAGAAAGGCTTGTTCTCTCTGTTCAGCATCCTGATAGCAGAGGCCCTTTCATGTCTCTCTGCTTGGAGCCCACCATCTATTCTGTCTAGATAACTTAGGCTTATCAGATGTCTCCGATGAT…	GCCTCCGTGATGAACACC	TGGGGAAGGTGTGGCTAA	https://www.lungmap.net/breath-entity-page/?entityType=gene&entityId=Gene_ID_13360&entityLabel=Dhcr7	https://www.lungmap.net/breath-entity-page/?entityType=nucleotide_probe&entityId=LMPN0000001066&entityLabel=Dhcr7
Dhfr	NM_010049	GACGGCAATCCTAGCGTGAAGGCTGGTAGGATTTTATCCCCGCTGCCATCATGGTTCGACCATTGAACTGCATCGTCGCCGTGTCCCAAAATATGGGGATTGGCAAGAACGGAGACCTACCCTGGCCTCCGCTCAGGAACGAGTTCAAGTACTTCCAAAGAATGACCACAACCTCTTCAGTGGAAGGTAAACAGAATCTGGTGATTATGGGTAGGAAAACCTGGTTCTCCATTCCTGAGAAGAATCGACCTTTAAAGGACAGAATTAATATAGTTCTCAGTAGAGAACTCAAAGAACCACCACGAGGAGCTCATTTTCTTGCCAAAAGTTTGGATGATGCCTTAAGACTTATTGAACAACCGGAATTGGCAAGTAAAGTAGACATGGTTTGGATAGTCG…	GACGGCAATCCTAGCGTGAA	GTCTGAGGTGGCCTGGTTGA	https://www.lungmap.net/breath-entity-page/?entityType=gene&entityId=Gene_ID_13361&entityLabel=Dhfr	https://www.lungmap.net/breath-entity-page/?entityType=nucleotide_probe&entityId=LMPN0000001067&entityLabel=Dhfr
Dhodh	NM_020046	ATTTGACAAGCACGGGGAAGCTGTGGACGGACTCTATAAGCTGGGCTTTGGTTTTGTTGAGGTGGGAAGTGTGACTCCCCAGCCTCAGGAAGGAAACCCCAGGCCCCGAGTATTCCGTCTCCCTGAGGACCAAGCTGTTATTAACAGGTATGGATTCAACAGCCACGGGCTCTCAGCGGTGGAACACAGGCTACGGGCCAGACAGCAGAAGCAGACCCAGCTCACCACAGATGGGCTGCCTCTGGGAATAAACCTGGGGAAGAATAAGACTTCGGTGGATGCTGCTGCAGACTATGTAGAGGGTGTTCGCATCCTGGGCCCCTTGGCCGACTACCTGGTGGTTAACGTGTCCAGTCCCAACACTGCTGGCCTGAGGAGCCTACAGGGAAAGACTGAGCT…	ATTTGACAAGCACGGGGA	AGCTCACGCTTGACCCTG	https://www.lungmap.net/breath-entity-page/?entityType=gene&entityId=Gene_ID_56749&entityLabel=Dhodh	https://www.lungmap.net/breath-entity-page/?entityType=nucleotide_probe&entityId=LMPN0000001068&entityLabel=Dhodh
Dld	NM_007861	GTAATTGGTGTGGAACTGGGTTCAGTTTGGCAAAGACTTGGTGCAGATGTGACAGCAGTTGAATTTTTGGGTCATGTGGGTGGAATTGGAATTGACATGGAGATATCAAAAAATTTTCAACGTATACTTCAGAGGCAAGGATTTAAGTTTAAACTGAATACAAAAGTTACTGGTGCCACCAAGAAGTCAGATGGAAAAATTGATGTGTCTGTCGAAGCTGCTTCTGGTGGTAAAGCTGAAGTTATCACTTGTGATGTACTCTTGGTTTGCATTGGTCGGCGGCCCTTTACTCAGAATTTGGGACTAGAAGAGCTTGGAATTGAACTAGATCCCAAAGGTAGAATTCCAGTCAATAACAGATTTCAAACTAAAATTCCAAATATCTATGCTATTGGAGAT…	GTAATTGGTGTGGAACTGGGTT	TCGAGCTATGTCTTCACAGGAA	https://www.lungmap.net/breath-entity-page/?entityType=gene&entityId=Gene_ID_13382&entityLabel=Dld	https://www.lungmap.net/breath-entity-page/?entityType=nucleotide_probe&entityId=LMPN0000001069&entityLabel=Dld
Dlk1	NM_010052	TTGCGTGGACCTGGAGAAAGGCCAGTACGAATGCTCCTGCACACCTGGGTTCTCTGGAAAGGACTGCCAGCACAAGGCTGGGCCCTGCGTGATCAATGGTTCTCCCTGCCAGCACGGAGGCGCCTGCGTGGATGATGAGGGCCAGGCCTCGCATGCTTCCTGCCTGTGCCCCCCTGGCTTCTCAGGCAACTTCTGTGAGATCGTAGCCGCAACCAACAGCTGTACCCCTAACCCATGCGAGAACGATGGCGTCTGCACCGACATCGGGGGTGACTTCCGTTGCCGCTGCCCAGCTGGATTCGTCGACAAGACCTGCAGCCGCCCGGTGAGCAACTGCGCCAGTGGCCCGTGCCAGAACGGGGGCACCTGCCTCCAGCACACCCAGGTGAGCTTCGAGTG…	TTGCGTGGACCTGGAGAAAG	CCCAGGTTTCGCACTTGTTG	https://www.lungmap.net/breath-entity-page/?entityType=gene&entityId=Gene_ID_13386&entityLabel=Dlk1	https://www.lungmap.net/breath-entity-page/?entityType=nucleotide_probe&entityId=LMPN0000000251&entityLabel=Dlk1
Dll1	NM_007865	ATTCCCCTTCGGCTTCACCTGGCCAGGTACCTTCTCTCTGATCATTGAAGCCCTCCATACAGACTCTCCCGATGACCTCGCAACAGAAAACCCAGAAAGACTCATCAGCCGCCTGACCACACAGAGGCACCTCACTGTGGGAGAAGAATGGTCTCAGGACCTTCACAGTAGCGGCCGCACAGACCTCCGGTACTCTTACCGGTTTGTGTGTGACGAGCACTACTACGGAGAAGGTTGCTCTGTGTTCTGCCGACCTCGGGATGACGCCTTTGGCCACTTCACCTGCGGGGACAGAGGGGAGAAGATGTGCGACCCTGGCTGGAAAGGCCAGTACTGCACTGACCCAATCTGTCTGCCAGGGTGTGATGACCAACATGGATACTGTGACAAACCAGGGGA…	ATTCCCCTTCGGCTTCAC	GCCGAGGTCCACACACTT	https://www.lungmap.net/breath-entity-page/?entityType=gene&entityId=Gene_ID_13388&entityLabel=Dll1	https://www.lungmap.net/breath-entity-page/?entityType=nucleotide_probe&entityId=LMPN0000001203&entityLabel=Dll1
Dmd	NM_007868	CAAGAGTGAATTTTCCCTGGAGCCCAAAGCCAGGAGACTACCGCCACACTAAAATATTGTCTAGGGCTCCAGATGTTTCTAGTTTTAAACTTTCCACTGAGAGCTAGAGGATTCATTTTTTTCAAGGAACATGCGAATGAATACACAGGACTTACTATCATAGTAATTTGTTGGCTGATATATTCAACTTCCTACTGTTGGGTTATATTTAATGATGTTTCTGCAATAGAACATCAGATGACATTTTTAACTCCCAGACAGTAGGAGGAAGATGGTAGGAGCTAAAGGTTGCGGCTCCTCAGTCAATTTATATGAGGGGAGCAACAACTCTGTAAAAGAATGGATGAATATTTACAACTATACATATAAACATCTCTATAATTACAACTAAATTGTTCT…	CAAGAGTGAATTTTCCCTGGAG	GGCTTCTGGACTGATATTCACC	https://www.lungmap.net/breath-entity-page/?entityType=gene&entityId=Gene_ID_13405&entityLabel=Dmd	https://www.lungmap.net/breath-entity-page/?entityType=nucleotide_probe&entityId=LMPN0000000779&entityLabel=Dmd
Dnmt1	NM_010066	GATGTGGAGATGCTGTGTGGTGGGCCACCCTGCCAGGGCTTCAGTGGCATGAACCGCTTCAACTCCCGCACTTACTCCAAGTTCAAAAACTCCCTAGTGGTCTCCTTCCTCAGCTACTGTGACTACTACCGGCCTCGGTTCTTCCTTCTGGAGAACGTCAGGAACTTCGTGTCCTACAGACGCTCCATGGTGCTGAAGCTCACACTGCGCTGCCTGGTCCGCATGGGCTACCAGTGCACCTTTGGTGTGCTCCAGGCTGGACAGTATGGCGTGGCCCAGACACGAAGGAGGGCCATCATCTTGGCTGCAGCCCCAGGAGAAAAGCTGCCTCTGTTCCCAGAGCCTCTGCATGTGTTTGCGCCCCGTGCCTGCCAGCTGAGCGTTGTGGTGGATGACAAG…	GATGTGGAGATGCTGTGTGG	GGTGACAGTGGTGCTGAAGA	https://www.lungmap.net/breath-entity-page/?entityType=gene&entityId=Gene_ID_13433&entityLabel=Dnmt1	https://www.lungmap.net/breath-entity-page/?entityType=nucleotide_probe&entityId=LMPN0000000979&entityLabel=Dnmt1
Dolpp1	NM_020329	GGCCCATCTCCGAGTTTTTCCTCATCCGGGACACGAGCCTCATTCCCAATGTGCTCTGGTTTGAGTACACAGTAACCAGGGCAGAAGCCAGGAACAGACAGCGCAAACTTGGAACAAAACTGCAGTGACTGGTGGGTGTGGCTGCGTCTAGCCTCCGAATCTGGCCTGCACCATGCCTTGCAGGATGGACAGAATGATGGATGGAGGGGTGAAGCAGAGACCTCTACAGACCAGAGTCACCAAGTGGAGCCTTTTTTTTTCTTATTTTAATTTCAATGGACACGGTGGACCAAAGTGCTGAGTCAGGTCCTCAGCCAGGACCCTGGGAGGGCCTGCTGTGTGTGGGTCACATGGCCAGAGCCCATCTCTGCTGCTGCCAGCTCCTGGCTGGGTGGAAAG…	GGCCCATCTCCGAGTTTT	TGGCCAGACAAAAGGAGC	https://www.lungmap.net/breath-entity-page/?entityType=gene&entityId=Gene_ID_57170&entityLabel=Dolpp1	https://www.lungmap.net/breath-entity-page/?entityType=nucleotide_probe&entityId=LMPN0000001070&entityLabel=Dolpp1
Dpep1	NM_007876	GGAAGGCGGCCACTTAATTGACAGCAGCCTTGGTGTCCTGCGGACACTCTACCATCTGGGCATGCGGTATCTGACCCTCACCCACAATTGCAACACGCCCTGGGCCGACAACTGGCTTGTGGACAGAGGAGATGATGAGGCTGAGAGCCATGGACTGTCACCCTTTGGGAAGCGCCTGCTGAACGAGATGAACCGCTTGGGTGTCATGATTGACCTGTCCCACGTGTCTGTGGCCACCATGAAGGACGCTTTGCAGATCTCCAGGGCACCAGTCATCTTCAGCCACTCCTCTGCCTACAGCCTGTGTCCACACAGGCGGAATGTGCCCGATGACGTACTGCAGCTGGTGAAGAACACAAGTAGTCTGGTGATGGTGAACTTCTTCAGCAACTTTGTGTC…	GGAAGGCGGCCACTTAAT	TGGAGACGGAAGAGCAGG	https://www.lungmap.net/breath-entity-page/?entityType=gene&entityId=Gene_ID_13479&entityLabel=Dpep1	https://www.lungmap.net/breath-entity-page/?entityType=nucleotide_probe&entityId=LMPN0000000780&entityLabel=Dpep1
Dpf2	NM_011262	CTGACCTGTGGGTCCAACTTCTCTCTGCTGTCCAAGAAGCGATTCACTCTGCCTGCCTTGGGCTAAGACCTGGTGATTACAGGGTCAAATAGGGTCCTCTGAGAAGGAATATGAGAGAAGCTCACTTGTCTCAAGCCTTGCACACCCCTCTTCCCCCAAACCCCCTTTGGTTTCCAGGGTTTTGCCCCAGAGATGAGCCAGGCTGGGCCTTTCCTGGAAGCAGCTGGAGTGAGCTGGCTGAGTGGCACTTGCCAGGACCTTTTCATACCCTAGTTCTGCTTCCCTTTGCCTCCTGCCAAAGCAGTCCCCTGTCCTCTGTCATGCTACATGGGGTTCTGTGCTTGAGCTAGAATGTTCTCGGGCACCTCCTGGCTCTGCCCTGTCCCACAAAGGGACGAG…	CTGACCTGTGGGTCCAACTT	AAGGGGGAAGCCACTCTCTA	https://www.lungmap.net/breath-entity-page/?entityType=gene&entityId=Gene_ID_19708&entityLabel=Dpf2	https://www.lungmap.net/breath-entity-page/?entityType=nucleotide_probe&entityId=LMPN0000001071&entityLabel=Dpf2
Dpt	NM_019759	GCCTACACCCCAAAGCCTGGGGGAGCCCACTGAGTGCTGGTGGGAGGAGATCAACAGGGCCGGCATGGAATGGTACCAGAAGTGCTCCAACAATGGATTGGTGGCGGGGTTCCAGAGCCGCTACTTCGAATCAGTGCTGGATCGTGAGTGGCAATTTTACTGCTGCCGCTATAGCAAGAGGTGTCCATATTCCTGCTGGATGACAACAGAGTACCCAAGCCACTATGGGGAAGACATGGACATGATTTCCTATGACTACGATTTCTATATGCGAGGAGCAACAACCACTTTCTCTGCAGTGGAAAGGGATCGCCAGTGGAAGTTCATCATGTGCCGGATGACTGACTATGACTGCGAATTCGAAAACGTTTAGACTCGCCGCGTACAGAAGTCCGGGTG…	GCCTACACCCCAAAGCCT	CCTCAAACCCTCCCACCT	https://www.lungmap.net/breath-entity-page/?entityType=gene&entityId=Gene_ID_56429&entityLabel=Dpt	https://www.lungmap.net/breath-entity-page/?entityType=nucleotide_probe&entityId=LMPN0000000781&entityLabel=Dpt
Dsp	XM_621314	GATTCCTCCAAGCTGGTATTTGATGGGCTGAGGAAGAAGGTGACGGCAATGCAGCTCTATGAGTGCCAGCTGATCGACAAGACGACGCTAGACAAGCTGTTGAAGGGGAAGAAGTCAGTGGAGGAGGTGGCCTCAGAGATCCAGCCTTTCCTGCGCGGCGCAGGCGCCATCGCCGGGGCTTCCGCTTCTCCCAAGGAAAAGTACTCTTTGGTGGAGGCCAAGAGAAAGAAATTCATCACCCCAGAATCCACTGTCATGCTTCTGGAGGCCCAGGCAGCCACCGGTGGTATCATCGATCCCCATCGGAATGAGAAGCTCACTGTGGACAATGCCGTAGCCCGGGATCTCATCGACTTCGACGACCGCCAACAGATCTACACAGCGGAGAAAGCCATCACT…	GATTCCTCCAAGCTGGTATTTG	GCCTATTTTCATGGCCTCATAG	https://www.lungmap.net/breath-entity-page/?entityType=gene&entityId=Gene_ID_109620&entityLabel=Dsp	https://www.lungmap.net/breath-entity-page/?entityType=nucleotide_probe&entityId=LMPN0000000782&entityLabel=Dsp
Dtd1	NM_025314	CGGGCTAGCGTCACAGTTGGAGGAGAGCAGATAAGCGCCATCGGACGGGGCATCTGTGTCTTGCTGGGTATTTCCATGGAAGACTCACAGAAGGAACTGGAACACATGGTTCGAAAGATTTTAAATCTGCGTGTGTTTGAGGACGAGAGTGGGAAGCACTGGTCCAAGAGCGTGATGGATAAGGAGTACGAGGTGCTGTGTGTCAGCCAGTTCACCCTCCAGTGCGTCCTCAAGGGGAACAAGCCCGACTTCCACCTGGCCATGCCCACAGAGCAGGCAGAGAGCTTCTACAACAGCTTCCTGGAGCAGCTTCGCAAGAGCTACAGACCAGAGCTTATCAGAGATGGCAAGTTTGGTGCCTACATGCAGGTGCACATTCAGAACGATGGGCCTGTGACT…	CGGGCTAGCGTCACAGTT	ACAGCACCCACTACCCCA	https://www.lungmap.net/breath-entity-page/?entityType=gene&entityId=Gene_ID_66044&entityLabel=Dtd1	https://www.lungmap.net/breath-entity-page/?entityType=nucleotide_probe&entityId=LMPN0000000932&entityLabel=Dtd1
Ebf1	NM_007897, L12147	CTCAGTCACCACAAGCATGAATGGCTACGGCTCAGCCGCCATGTCCAATTTGGGCGGCTCCCCAACCTTCCTCAATGGCTCAGCTGCCAACTCACCCTATGCCATTGTGCCATCCAGCCCCACCATGGCCTCATCTACAAGCCTCCCCTCCAACTGCAGTAGCTCCTCTGGCATCTTCTCCTTCTCACCAGCCAACATGGTCTCAGCAGTGAAACAGAAGAGTGCTTTCGCACCAGTTGTCAGACCCCAGACGTCCCCTCCTCCCACCTGCACCAGCACCAACGGGAACAGCCTGCAAGCGATATCTGGCATGATTGTCCCTCCCATGTGAAAGAATTGCCTTGAAGAATTTTATTAATGAAGAGGTTGGATTCTGCTACGAAAGTTATCTGACATGAG…	CTCAGTCACCACAAGCATGAAT	CACTTCATTCTCCCCTTCCATA	https://www.lungmap.net/breath-entity-page/?entityType=gene&entityId=Gene_ID_13591&entityLabel=Ebf1	https://www.lungmap.net/breath-entity-page/?entityType=nucleotide_probe&entityId=LMPN0000000783&entityLabel=Ebf1
Echdc2	NM_026728	ATGCTACGCGTACTGCCCCGCGCGCTGCGCCTCCCGTGCCCCTGGAGGTTCTCGGGGGCCCGGGACTGCGCCTCTCACGCGACGACCAGGACACCCGAAATCCAAGTGCAGGCTCTGACAGGTCCCAACCAAGGAATCACTGAGATTGTGATGAACAGACCTCATGCCCGCAATGCCTTGGGGAATGTGTTTGTTAGTGAGCTGCTGGAAGCTCTGGCCCAGCTTCGGGAAGACCAGCAAGTCCGGGTCCTGCTCTTCAGAAGTGCGGTGAAGGGAGTGTTCTGTGCAGGTGCAGACCTGAAGGAGCGGGAGCAGATGAGTGATGTGGAGGTGGGGACCTTTGTCCAGCGGCTCCGAGGCCTGATGAGTGAGATCGCAGCCTTCCCTGCGCCCACCATT…	ATGCTACGCGTACTGCCC	TCCTTCCAGCCTGTCCTG	https://www.lungmap.net/breath-entity-page/?entityType=gene&entityId=Gene_ID_52430&entityLabel=Echdc2	https://www.lungmap.net/breath-entity-page/?entityType=nucleotide_probe&entityId=LMPN0000000933&entityLabel=Echdc2
Edn1	NM_010104	GTTGGGAATGACAGAGGACTTCTCAGAGAGCAGAGACACGATGCCATTCTAGAGTGGCATCACTCAGAGAGCCAGGAGATTCCACAGCAGGGCGGGGTTTCTGTAGAAAGTCCTTAGGGAGTGTTCGTGTCTGACTCAGGCGCCTGGCACATTTCAGGGAGAAACTCCAAAGTCCATGCAAAAATTTTTCTGAGGAATGCACAAATTGAAAACATACTCGAAGGACAAACACTTGAGTTTAAAAAAAAAAAAAAGACAATTTTTAAGTTGTAAAATGCAAAACTCAAAGCAACTGTTACTACTGTACATTGGGATGTATTTCATGAATATGAGTCTACCTCACCTTTCTGCACTGTCATACACATTCTCACCTTTAATTATTGCCTCCCTGTATTCTCT…	GTTGGGAATGACAGAGGACTTC	TCTGTGAGGCAAGGATTCAGTA	https://www.lungmap.net/breath-entity-page/?entityType=gene&entityId=Gene_ID_13614&entityLabel=Edn1	https://www.lungmap.net/breath-entity-page/?entityType=nucleotide_probe&entityId=LMPN0000001204&entityLabel=Edn1
Ednrb	NM_007904	TCGGAGGCATACTACCAACTTTTTATGTTATTCCTGAAAATAGCCAATAGAAAGGCGTTCTGGACATGGTGCTTTTTCTAAAACGTAGAAGCCAAACTGCTTCGGGGTCTGCAAGATCCTCCTCTTTGCGCATTCTTGTCTAGGTTTTTTTTTTTTTTTTTTAATCTCCTTCCACGACGTGCCTTAGGTTCACTCCGGATGAGCGGTGTGTGAAAGAATGCCCAAGAGAAAACTGAAGAGAGAGGAAATGAGGTGGGGCCAGAGGAAGCCCGTGGGGAAATATTCCCATTCTTAGCCCTGTGTTCGTCACTGCCACGTCATGTCGGTGTGAAAGGTCCTGGTTCGGCTCCAGCAAAACAAAGCGCAGCGTTCTCAGCGTGACTCGGGAACAAACCAAGC…	TCGGAGGCATACTACCAACTTT	ACACACAAGAACTGTGGGTGAC	https://www.lungmap.net/breath-entity-page/?entityType=gene&entityId=Gene_ID_13618&entityLabel=Ednrb	https://www.lungmap.net/breath-entity-page/?entityType=nucleotide_probe&entityId=LMPN0000000019&entityLabel=Ednrb
Efna4	NM_007910	AACTCCTCTAACCCCAGGTTGCTCCGAGGAGATGCCGTGGTGGAGCTGGGCTTCAACGATTACCTAGACATCTTCTGCCCACATTATGAAAGCCCAGGGCCCCCAGAAGGCCCGGAAACCTTTGCATTATACATGGTGGACTGGTCAGGCTACGAGGCCTGCACGGCAGAGGGGGCAAATGCCTTCCAGCGCTGGAATTGCTCGATGCCTTTTGCCCCTTTCAGCCCTGTTCGATTCTCAGAAAAGATTCAGCGCTACACACCCTTCCCGCTGGGCTTTGAGTTCTTGCCTGGAGAGACTTACTACTACATCTCGGTGCCGACTCCGGAGAGTCCTGGCCGGTGCCTGAGACTCCAGGTGTCTGTCTGCTGCAAGGAGAGCGGGTCATCACATGAGTCA…	AACTCCTCTAACCCCAGGTTGCTC	GTTTCATCCTGTCTGCCTGGTTTG	https://www.lungmap.net/breath-entity-page/?entityType=gene&entityId=Gene_ID_13639&entityLabel=Efna4	https://www.lungmap.net/breath-entity-page/?entityType=nucleotide_probe&entityId=LMPN0000000020&entityLabel=Efna4
Efna5	NM_010109, NM_207654	CCCTCAGCCCCAGTTGGTCAAACCCCAGCGACCTTTGCCCCTGGTTGCCAAGGGCTTTGCAACATGAAGCAGGGAATAAAGATCTGTCTGTTTAGTGGATACTGTGTATCCTTTAATAGACCAGGTAACAGTTCGTGTTAGTTTTAGACTATTGTTTTGTACTGTACTTTCTTGGGTGGCAGAGGAAAGAAAAGTTAAAATGTTAAAAAAACAAAACAAAAAAAAAACAAACAAAAAAACAACTGCGTTCTTTAATTCTGTATTATTAGCGACCTCTGTTGTATATAGTGTTTGATAATAAAGTATTAATTTGATTCTTATGTCTTTTGTAAGTGAAAACAGACTTTCAGGATACAAAACATGCATTGAGGCTTTGAAACATCCAACGTATCCATGGCT…	CCCTCAGCCCCAGTTGGTCA	CAGCCCCACTGAGCCTTCCT	https://www.lungmap.net/breath-entity-page/?entityType=gene&entityId=Gene_ID_13640&entityLabel=Efna5	https://www.lungmap.net/breath-entity-page/?entityType=nucleotide_probe&entityId=LMPN0000000021&entityLabel=Efna5
Egfl6	NM_019397	AGGTCAACTTGCCTTACAGCTCTGAGGAGGGTGTTTCCAGGGGCAGAAACTATGATGGAGAACAAAAAAAGAAGGAAGAGGGAAAGAGAGAGAGGCTTGAAGAAGAGAAAGGAGAGAAAACCCTGAGGAACGAGGTGGAACAGGAGCGAACCCTCCGAGGGGATGTATTCTCCCCTAAGGTAAATGAAGCAGAGGATTTGGATCTGGTCTACGTCCAAAGAAAAGAGCTAAATTCCAAACTGAAGCACAAAGACTTAAACATCTCAGTTGACTGCAGCTTTGATCTTGGGGTCTGTGATTGGAAACAGGATAGAGAAGATGATTTTGACTGGCATCCTGCTGATCGAGACAATGATGTTGGTTACTATATGGCAGTCCCTGCACTGGCAGGGCACAAGA…	AGGTCAACTTGCCTTACAGCTC	CACTGCAATCTCTCCAGTTTTG	https://www.lungmap.net/breath-entity-page/?entityType=gene&entityId=Gene_ID_54156&entityLabel=Egfl6	https://www.lungmap.net/breath-entity-page/?entityType=nucleotide_probe&entityId=LMPN0000000785&entityLabel=Egfl6
Egfl7	NM_178444	AGCCACCACCAGTACCCAGGGGATGACTAGCGGCCGGACCACAGGCCACAAAAAGAAGAAGGCTACCCCACTTACAGATGCAGACCATGTGGGGCTCCGGAGAACTGCTTGTAGCATGGTTTCTAGTGTTGGCAGCAGATGGTACTACTGAGCATGTCTACAGACCCAGCCGTAGAGTGTGTACTGTGGGGATTTCCGGAGGTTCCATCTCGGAGACCTTTGTGCAGCGTGTATACCAGCCTTACCTCACCACTTGCGACGGACACAGAGCCTGCAGCACCTACCGAACCATCTACCGGACTGCCTATCGCCGTAGCCCTGGGGTGACTCCCGCAAGGCCTCGCTATGCTTGCTGCCCTGGTTGGAAGAGGACCAGTGGGCTCCCTGGGGCTTGTGGAG…	AGCCACCACCAGTACCCA	ACCAGACAGCGCCTGAAC	https://www.lungmap.net/breath-entity-page/?entityType=gene&entityId=Gene_ID_353156&entityLabel=Egfl7	https://www.lungmap.net/breath-entity-page/?entityType=nucleotide_probe&entityId=LMPN0000000786&entityLabel=Egfl7
Ehmt1	NM_172545	AGTTCTGGCCAAGCAAGAGACCAAGCAGGATTGCTGCATGAAAACTGAGCTGCTAAGGGAAGATACACCTATGGCTGCTGATGAAGGTTCCACAGAGAAACAAGAAGGAGAGACTCCCATGGCTGCAGATGGAGAAACAAATGGGTCTTGTGAAAAGAGTGGGGATCCCAGCCATCTAAATGCACCCAAACACACTCAGGAGAACACAAGAGCTAGCCCACAGGAAGGCACCAACAGAGTGTCTCGGGTGGCAGAAAATGGGGTTTCAGAAAGAGACACAGAAGTGGGGAAGCAAAACCATGTCACAGCTGACGACTTCATGCAGACATCTGTCATTGGCAGCAATGGATATTTCTTAAATAAACCAGCCCTGCAGGGGCAGCCGTTGAGGACTCCCAA…	AGTTCTGGCCAAGCAAGAGA	TGGCCATGTAGCACTGATTC	https://www.lungmap.net/breath-entity-page/?entityType=gene&entityId=Gene_ID_77683&entityLabel=Ehmt1	https://www.lungmap.net/breath-entity-page/?entityType=nucleotide_probe&entityId=LMPN0000001073&entityLabel=Ehmt1
Elovl5	NM_134255	CTTCCTCTTGCATCGCGGCTGCAGCTTGCTTCTGTTCCCGCGCCCGCTTGCACATCCTCCTGCTCGCGCGGTCCTGCTGCCGTCCGGTGCTCCCCGTAGCCGCTCAGGCAGAGAGGTTTTAAAATGGAACATTTCGATGCGTCACTCAGTACCTATTTCAAGGCCTTCCTGGGCCCCCGAGATACAAGAGTCAAAGGATGGTTCCTCCTGGACAATTACATCCCTACGTTTGTCTGTTCTGTTATTTACTTACTCATTGTATGGCTGGGACCAAAATACATGAAGAACCGGCAGCCGTTCTCTTGCCGAGGCATCCTGCAGTTGTATAACCTTGGACTCACCCTGCTGTCTCTCTACATGTTCTATGAGTTGGTGACAGGTGTGTGGGAAGGCAAATAC…	CTTCCTCTTGCATCGCGGCTG	GCACGGTGATCTGGTGGTTGT	https://www.lungmap.net/breath-entity-page/?entityType=gene&entityId=Gene_ID_68801&entityLabel=Elovl5	https://www.lungmap.net/breath-entity-page/?entityType=nucleotide_probe&entityId=LMPN0000001074&entityLabel=Elovl5
Emcn	NM_016885	CAGATGGAACACCTCCCGAAGGAACGACCAAAAGTGACGTATCCCAAACATCTTTGGTGACAACAATTAATTCACTGACAACACCAAAACATGAAGTGGGAACAACAACTGAAGGTCCCCTAAGGAATGAAAGTTCCACTATGAAAATAACAGTGCCAAATACTCCAACTTCAAATGCTAATTCAACGCTACCAGGTTCCCAGAACAAGATTACTACTCAACTACTGGATGCCTTGCCGAAAATCACTGCAACACCCTCTGCATCTCTAACAACTGCACACACCATGTCACTGCTTCAAGATACTGAGGATAGGAAGATTGCAACCACTCCATCAACCACCCCCTCCTATTCCAGTATCATTTTGCCTGTGGTTATCGCGCTGGTTGTTATAACACTCT…	CAGATGGAACACCTCCCG	CTCCACGGATCGAGGCTA	https://www.lungmap.net/breath-entity-page/?entityType=gene&entityId=Gene_ID_59308&entityLabel=Emcn	https://www.lungmap.net/breath-entity-page/?entityType=nucleotide_probe&entityId=LMPN0000000787&entityLabel=Emcn
Emilin1	NM_133918	ATGTGAGCAGGGAGCTGGGTGGCCGCATGGATCTGCTGGAAGAGCAGGTGGCAGGGGCTGTTCGGACTTGTGGGCAGATTTGCTCTGGGGCACCCGGGGAACAGGATTCTCGGGTCAATGAGATCCTCAGTGCCTTGGAACGCAGGGTGCTGGACAGCGAGGGCCGGTTACAGCTAGTGGGCTCTGGCTTGCATGAAGCAGAGGCAGCAGGGGAGGCTCAGCAGGCCGTGTTGGAGGGACTGCAAGGGCTCCTGAGCCGGCTTCGGGAGCGCATGGATGCACAGGAGGAGACTGCAGCAGAAATCTTACTGCGCCTCAATCTTACCGCAGCCCAGCTAAGCCAGCTGGAGGGTCTGCTGCAAGCCCGTGGGGATGAGGGTTGTGGCGCCTGTGGTGGTG…	ATGTGAGCAGGGAGCTGG	GGCTGGTGCTGTTGCTTT	https://www.lungmap.net/breath-entity-page/?entityType=gene&entityId=Gene_ID_100952&entityLabel=Emilin1	https://www.lungmap.net/breath-entity-page/?entityType=nucleotide_probe&entityId=LMPN0000001205&entityLabel=Emilin1
Enoph1	NM_026421	AAACAGCTGCAAGGCCACATGTGGAAGGCAGCTTTCACGGCTGGCCGCATGAAGGCAGAGTTCTTTGCAGATGTGGTTCCTGCAGTCAGAAGGTGGAGAGAGGCTGGGATGAAGGTATACATCTATTCTTCAGGGAGCGTGGAGGCACAGAAGCTGCTCTTCGGCCATTCCACAGAGGGAGACATTCTTGAGCTCATCGACGGTCACTTTGACACCAAGATTGGACACAAAGTGGACAGTGAGAGTTACCGGAAGATTGCTGATAGCATCGGTTGTTCAACCAACAACATCCTGTTTCTCACGGATGTCACCGTAGAGGCCAGTGCTGCTGAGGAGGCGGACGTGCACGTGGCTGTGGTGGTGCGACCTGGCAACGCGGGGCTCACTGACGACGAGAAG…	AAACAGCTGCAAGGCCAC	ACCTCGAGGGACAGGGAC	https://www.lungmap.net/breath-entity-page/?entityType=gene&entityId=Gene_ID_67870&entityLabel=Enoph1	https://www.lungmap.net/breath-entity-page/?entityType=nucleotide_probe&entityId=LMPN0000000980&entityLabel=Enoph1
Enpep	NM_007934	GCCGGATCGTCACCATAGCTGAGCCCTTCAACACTGAACTGCAGCTCTGGCAGATGCAGAGCTTTTTTGCAAAATATCCAAATGCTGGCGCTGGAGCAAAACCTAGAGAGCAAGTGCTGGAGACGGTGAAGAACAACATCGAGTGGCTAAACGTGAACAGACAGTCCATCAGAGAGTGGTTCGCTAGCCTGCCGTAGGACGGACAGTGAAAACACGTGCAAGGGTGAAGGCACGTCATCTGTGCCTCTGCTGCACCGTGGGCGGAGCCTGAGATGGCCTGTTTTACAGACCGCAGAGGGGAGCCTTTGAAACCAGTTCTGCTTTTGCTAAGTACTGTATTTATGTCACGCAAAGCTTTTAAATTATTCCTCTTTGTTTTTGCAGGAAGATACTAATAGA…	GCCGGATCGTCACCATAG	TTGGCTCATTCCTTCAATCC	https://www.lungmap.net/breath-entity-page/?entityType=gene&entityId=Gene_ID_13809&entityLabel=Enpep	https://www.lungmap.net/breath-entity-page/?entityType=nucleotide_probe&entityId=LMPN0000000788&entityLabel=Enpep
Enpp2	NM_015744	TTCGGCACGAGGAACTGTTTAGCCTATAAAAATGATAAACAGATGTCCTATGGATTCCTTTTTCCTCCCTATCTGAGCTCTTCCCCAGAAGCGAAATATGATGCATTCCTTGTAACCAACATGGTTCCAATGTACCCTGCCTTCAAACGTGTTTGGACTTATTTCCAAAGGGTCTTGGTGAAGAAATATGCGTCAGAAAGGAATGGGGTCAACGTAATAAGTGGACCGATCTTTGACTACAATTACAATGGCTTACGTGACATTGAGGATGAAATTAAACAGTATGTGGAAGGCAGCTCTATTCCTGTCCCTACCCACTACTACAGCATCATCACCAGCTGCCTGGACTTCACTCAGCCTGCAGACAAGTGTGATGGTCCTCTCTCTGTGTCTTCTTTC…	TTCGGCACGAGGAACTGTTT	CCGGTGAGATGCTCGATGTC	https://www.lungmap.net/breath-entity-page/?entityType=gene&entityId=Gene_ID_18606&entityLabel=Enpp2	https://www.lungmap.net/breath-entity-page/?entityType=nucleotide_probe&entityId=LMPN0000000275&entityLabel=Enpp2
Entpd3	NM_178676	CAGGGGCTTCACTCTGTCTACTCCAGAGGAAGTTGAGAATATAATTTAATGCAGAAGAATTGACCACGGGCTCGGTTTCCCTTTTCTCTCCCTCCGTGCTCTTCCTAGCAAGCTGCCCATGAAGGCTCCGACTCTGATACTTCACCCCACCCTGTGGCTTTGACCTAGAGTTCCTTTGCAAGACCTTCCTGTATTTTAGTTGAGTCGAGCCCTATCTCAAGTCACTAATGCTTTTTTTTTAGCAATCTCATAAGCATTAAGCTCCCTGACTGGTAGCTAGTAGCATTTAGTGGGGAAGATGATGGCATTTTGAGACAGTTTCATGGAGCCCATGCTAGCTTCCTGCCCACTATGTAGCCAAGAGCAGCCTTGATATCTGTTCTTTTCCTGAGGGCAGGG…	CAGGGGCTTCACTCTGTCTACT	ACAAGGAGGACACATGCCTAGT	https://www.lungmap.net/breath-entity-page/?entityType=gene&entityId=Gene_ID_215446&entityLabel=Entpd3	https://www.lungmap.net/breath-entity-page/?entityType=nucleotide_probe&entityId=LMPN0000001083&entityLabel=Entpd3
Epas1	NM_010137	CAGCAGTGACGATGTGGCTGTAACTGAGAAGAGCAACTACCTGTTCACCAAACTGAAGGAGGAGCCCGAGGAACTGGCCCAGTTGGCCCCCACCCCAGGAGATGCCATTATTTCTCTCGATTTCGGAAGCCAGAACTTCGATGAACCCTCAGCCTATGGCAAGGCCATCCTTCCCCCGGGCCAGCCATGGGCCGCGGGGCTGAGGAGCCACAGTGCCCAGAGCGAGTCCGGGAGCCTGCCAGCCTTCACTGTGCCCCAGGCAGGCACCCCAGGGAACACTACACCCAGTGCTTCAAGCAGCAGTAGCTGCTCCACGCCCAGCAGCCCTGAGGACTACTATTCATCCTTGGAGAATCCCTTGAAGATCGAAGTGATTGAGAAGCTTTTCGCCATGGACAC…	CAGCAGTGACGATGTGGC	TGTAATGGTGGATCCGGG	https://www.lungmap.net/breath-entity-page/?entityType=gene&entityId=Gene_ID_13819&entityLabel=Epas1	https://www.lungmap.net/breath-entity-page/?entityType=nucleotide_probe&entityId=LMPN0000000789&entityLabel=Epas1
Epcam	NM_008532	ATGCTTGGCGATGAAAGCAGAAATGACTCACAGCAAGTCTGGGAGGAGGATAAAGCCCGAAGGGGCGATCCAGAACAACGATGGGCTGTACGACCCCGACTGCGACGAGCAGGGGCTCTTCAAAGCCAAGCAGTGCAACGGCACCGCCACGTGCTGGTGTGTCAACACCGCCGGAGTCCGAAGAACCGACAAGGACACGGAGATCACGTGCTCCGAGCGCGTGAGGACCTACTGGATCATCATTGAACTAAAACACAAAGAAAGAGAAAGCCCCTACGACCATCAGAGCTTGCAGACTGCGCTTCAAGAGGCGTTCACATCTCGATATAAGCTGAATCAGAAATTTATCAAAAACATTATGTATGAGAATAATGTTATCACCATTGATCTGATGCAAAA…	ATGCTTGGCGATGAAAGC	GTAATGCCGGTGTCCAGC	https://www.lungmap.net/breath-entity-page/?entityType=gene&entityId=Gene_ID_17075&entityLabel=Epcam	https://www.lungmap.net/breath-entity-page/?entityType=nucleotide_probe&entityId=LMPN0000000790&entityLabel=Epcam
Epha3	NM_010140	CTGTGGTTGGGCCACAGAAGAAGATCATCAGCACCATTAAAGCTCTAGAAACACAATCTAAGAATGGTCCAGTTCCAGTGTAAAGTCCTGGAGGGATGTGAGAAACGGGAAGATGCAGCAGCATCCTGCAGACAGATGGAAATGATAAATAAGATGCTGCAGAAAGCTCCAAGTCTAATAAGACACTCAGTTATAAGTCCAAATGCCTTAAAATGGAATTGAAAAATCTCTTTATTTTCCCCTATCATTTTACAGATGGGTGGGTGGGTGCATTTTGCTTTGTAATTGCTTTTTAAATGTTAATTGATGGGGTTAGTTAAAATTCTTCAGTATGAAGTGGAAGAACTAGTGTAGAGCCATTGATCATTAACTATCATGGAAATAAACCAAGTAAACTAG…	CTGTGGTTGGGCCACAGAAG	ACTTGCCCCCAAATTAAGACGTG	https://www.lungmap.net/breath-entity-page/?entityType=gene&entityId=Gene_ID_13837&entityLabel=Epha3	https://www.lungmap.net/breath-entity-page/?entityType=nucleotide_probe&entityId=LMPN0000000934&entityLabel=Epha3
Epha4	NM_007936	CAGTTAATGCTGGACTGCTGGCAGAAAGAGAGAAGTGACAGGCCTAAATTTGGGCAGATCGTCAACATGCTGGACAAACTCATCCGCAATCCCAACAGCCTGAAGAGGACAGGGTCGGAGAGTTCCAGACCAAACACAGCCTTGTTAGATCCCAGCTCCCCTGAATTCTCTGCTGTAGTATCAGTGGGCGACTGGCTGCAGGCCATCAAAATGGACCGGTATAAGGACAACTTCACGGCCGCCGGGTACACGACACTAGAAGCCGTGGTTCACATGAGCCAGGACGACCTGGCGAGAATTGGCATCACCGCCATCACGCACCAGAATAAGATTTTGAGCAGCGTCCAGGCGATGCGAACCCAGATGCAGCAGATGCATGGCAGGATGGTTCCTGTCTGA…	CAGTTAATGCTGGACTGCTGGC	GACCTCATTTGTCCAGTTAGGG	https://www.lungmap.net/breath-entity-page/?entityType=gene&entityId=Gene_ID_13838&entityLabel=Epha4	https://www.lungmap.net/breath-entity-page/?entityType=nucleotide_probe&entityId=LMPN0000000022&entityLabel=Epha4
Epha7	NM_010141	CGCAACATCCTTGTCAACAGCAATCTTGTTTGTAAAGTGTCAGATTTTGGCCTTTCCCGGGTTATAGAGGATGATCCCGAAGCTGTCTACACCACGACTGGTGGAAAAATTCCAGTAAGGTGGACTGCACCGGAAGCCATTCAATACCGGAAGTTCACCTCAGCCAGCGATGTGTGGAGCTATGGGATTGTCATGTGGGAAGTGATGTCTTATGGAGAAAGACCTTACTGGGACATGTCAAATCAAGATGTCATTAAAGCGATAGAAGAAGGTTATCGTTTGCCGGCGCCCATGGATTGCCCAGCTGGTCTTCACCAGCTAATGCTGGATTGTTGGCAGAAAGATCGGGCGGAAAGGCCAAAGTTTGAGCAGATAGTCGGAATTCTAGACAAAATGATT…	CGCAACATCCTTGTCAACAGC	GGTACCCAGTGTAGTAACGTG	https://www.lungmap.net/breath-entity-page/?entityType=gene&entityId=Gene_ID_13841&entityLabel=Epha7	https://www.lungmap.net/breath-entity-page/?entityType=nucleotide_probe&entityId=LMPN0000000279&entityLabel=Epha7
Ephb2	NM_010142	TCATAAGGGAAGTGACGGTTCTTAGAGGAGAAAAGCAAAAGGCTTGGGAGATCCACATGGCCTGTCCCCGTGAAGGCCAAAAAGCATTTTCTCTCCAACTCCTTCTGGGAAGGTTGAGCTGGCCAGAGCCAAGAAACACTTCCAGGAACATTAACATGAAGGGAAGAGGTGAGCCACCCTCCTTGCCTGGCCTTAGCCGTTTCTTGGAGCATCACTAATGGCCCAGCCCCCAGGCACAAGGGGCAGAGAGACAGGCAGTCGCCCCAGATAGGCTCCGGGGAAGTCCATTCCAGCTGCCACCGGCAGACAGGAGGATAGTTGTTCTGTCTTGGGAGACGGTTTCCAAAAACTCCGAGAGACTTTCTGCTAATGGTTCAGGAGGCGGAAGAGGAGCTCCTG…	TCATAAGGGAAGTGACGGTTCT	CCCTTGGTGTATTGCCTAAGTC	https://www.lungmap.net/breath-entity-page/?entityType=gene&entityId=Gene_ID_13844&entityLabel=Ephb2	https://www.lungmap.net/breath-entity-page/?entityType=nucleotide_probe&entityId=LMPN0000000009&entityLabel=Ephb2
Esam	NM_027102	TGCTGGTTCCTCCAGCTCCTCCATCCTGTAGTTTACAGGGTGTACCCTATGTCGGGACCAATGTGACCCTGAACTGCAAGTCCCCAAGGAGTAAACCTACTGCTCAGTACCAGTGGGAGAGGCTGGCCCCATCCTCCCAGGTCTTCTTTGGACCAGCCTTAGATGCTGTTCGTGGATCTTTAAAGCTCACTAACCTTTCCATTGCCATGTCTGGAGTCTATGTCTGCAAGGCTCAAAACAGAGTGGGCTTTGCCAAGTGCAACGTGACCTTGGACGTGATGACAGGGTCCAAGGCTGCAGTGGTCGCTGGAGCAGTTGTGGGCACTTTTGTTGGGTTGGTGCTGATAGCTGGGCTGGTCCTGTTGTACCAGCGCCGGAGCAAGACCTTGGAAGAGCTGG…	TGCTGGTTCCTCCAGCTC	GGGCATCCTCCCAAGATT	https://www.lungmap.net/breath-entity-page/?entityType=gene&entityId=Gene_ID_69524&entityLabel=Esam	https://www.lungmap.net/breath-entity-page/?entityType=nucleotide_probe&entityId=LMPN0000000791&entityLabel=Esam
Espl1	NM_001014976	TCCTACTTCGCAATGGTTCCACTCAGGGAAGCCCAGACACTGTGCTGCGCCTTGCCCAGCCTCTCCATGCCTGCTTGGTTCAGAACTCTGGAGAGGCTGCCCCTCAGGACTATGAGGCCGTGACCCGGGGCAGCTTCTCTCTGTTTTGGAAGGGAGCAGAGGCACTGTTGGAGCGGCGAGCTGCGTTCTCAACTCGGCTGAATGCCTTGAGCTTCTTGGTGCTCTTGGAGGATGGCAGTGTCCCCTGTGAGGTCCCTCACTTTGCTTCTCCAACCGCCTGTCGTTTAGTTGCCGCCTATCAGCTGTACGATGCTACAGGACAAGGTCTAGATGAAGCTGATGCCGACTTCCTGTATGAAGTGCTTTCTAGGCACCTGATCAGAGTCTTAGTAGGTGAGG…	TCCTACTTCGCAATGGTTCC	AGAGGCAGTCATGCTCAGGT	https://www.lungmap.net/breath-entity-page/?entityType=gene&entityId=Gene_ID_105988&entityLabel=Espl1	https://www.lungmap.net/breath-entity-page/?entityType=nucleotide_probe&entityId=LMPN0000000981&entityLabel=Espl1
Etv5	NM_023794	ATACCTTGGCTCGGGAGGAGTGGGAACAGGGAGAGACAAAAACCACCACTTCCTGGGGAGACGTGGATACCGTCCTCCTTGCCACCATGGCCAGTATGTGCAGAGCAGTACTGCAGTGTGTTCAGGGTTAGCGCCCATGAAAGGGGACCGAGTGTATGACAATCTGCGTTGATCATGGACTACTAAAATGCCTTCACACAGGAGGCTTTGACTTGCACAATTCTTTGGGAAGAAACTGCACACCCATAGGACAGTCGATAAGGCTGAGTCGGGGAGGCTCAGACCATTGAGGCTTGAAATTGCAAAACTCTTGTAGCTCATTCTGAAATCTTTCCCCTGTAGTCCAGAACTGGGGAGGCCAGGAGAGCCGTTACTCACTCCATGGCTCTCAGACCGCGT…	ATACCTTGGCTCGGGAGG	AAGCTGTGTCCAGGCTGC	https://www.lungmap.net/breath-entity-page/?entityType=gene&entityId=Gene_ID_104156&entityLabel=Etv5	https://www.lungmap.net/breath-entity-page/?entityType=nucleotide_probe&entityId=LMPN0000000792&entityLabel=Etv5
Ext1	NM_010162	CACGTCCATAACGGGGAGGACGTCTTGCTCCTCACCACCTGCAAGCATGGCAAAGACTGGCAAAAGCACAAGGATTCTCGCTGTGACAGAGACAACACCGAGTATGAGAAATATGATTATCGGGAAATGCTGCACAATGCCACTTTCTGTCTGGTTCCTCGTGGTCGCAGGCTTGGGTCCTTCAGATTCCTGGAGGCTTTGCAGGCTGCCTGTGTCCCTGTAATGCTCAGCAACGGATGGGAGTTGCCATTCTCCGAAGTGATTAATTGGAACCAAGCTGCCGTCATAGGCGATGAGAGATTGCTATTACAGATTCCTTCTACAATCAGGTCTATTCATCAGGATAAAATCCTAGCACTTAGACAGCAGACACAGTTCTTGTGGGAGGCTTATTTTTCT…	CACGTCCATAACGGGGAG	CAGAAACCGGCTGCTCAT	https://www.lungmap.net/breath-entity-page/?entityType=gene&entityId=Gene_ID_14042&entityLabel=Ext1	https://www.lungmap.net/breath-entity-page/?entityType=nucleotide_probe&entityId=LMPN0000000982&entityLabel=Ext1
Eya3	NM_210071	ACATCCCTCGCTCATCCAATGATTATACCTCACAAATGTATTCTGCAAAACCTTATGCACACATCCTCTCAGTTCCTGTTTCGGAAACCACTTATCCTGGGCAGACTCAGTACCAGACACTGCAGCAATCTCAACCCTACGCTGTCTACCCTCAGGCAACCCAAACTTACGGACTACCTCCTTTCGCTTCAAGCACAAATGCCAGCCTGATACCCACTTCATCTGCAATTGCCAATATTCCAGCAGCAGCTGTGGCCAGCATCTCAAACCAGGATTATCCCACCTATACTATTCTTGGACAGAATCAGTACCAGGCCTGCTACCCCAGTTCCAGCTTTGGAGTCACAGGTCAGACTAACAGTGATGCTGAGACCACAACATTAGCAGCTACAACATACC…	ACATCCCTCGCTCATCCA	TCCTGGCCATTGTCATCA	https://www.lungmap.net/breath-entity-page/?entityType=gene&entityId=Gene_ID_14050&entityLabel=Eya3	https://www.lungmap.net/breath-entity-page/?entityType=nucleotide_probe&entityId=LMPN0000000793&entityLabel=Eya3
Ezr	NM_009510	TTTAGACACCCCCTTGCTGTGTTCCAGTCCCTTAAAGAGCAGTTACGGGGCCTGCATTCTGCCCCGAGACCCAGTGGGCTCCTCCTTGGTTCCTTCTAATTGTATCACATAGTGCCAAACAGGTCAGATTTAATGACAGTTACCGAATCACTTCCTGTTTGGAGCAGGGATTCGGAGGGCTGGCCCTCATGAAGCAAGATTCATTGTCACTGGGACAGCACTGTGGCTCACGGGTGCCATACTTTTCTCTAGTTTTACAATGAGCTCAAATCGATTTTGTTCTTGATTTTTATGAAGGATCCATCTCTGTGTATTGAGGGGTAAAAATGATTTTGAAATTTGAGTCTAAAGCATGCCCCCACAGAGTCTCCTTCCTCCAGACCGCTGGCAGAGTCTCCA…	TTTAGACACCCCCTTGCTGT	GAAATCGGAAGTGTGCATT	https://www.lungmap.net/breath-entity-page/?entityType=gene&entityId=Gene_ID_22350&entityLabel=Ezr	https://www.lungmap.net/breath-entity-page/?entityType=nucleotide_probe&entityId=LMPN0000000794&entityLabel=Ezr
F13a1	NM_028784	TCCAACCAAGCTATTGGACAAGGGAGTTAGATTTGAGTTGTTCCACCTTCCAATGGATCTGAACGTTAGCTTTAATTATGCTATAATTAAGCCTTCGTAGCTCATAAGAGTGAAAGTCATCATTTATCATTGCAAATGGCTGTAGCTCCACAGATCAGAGGGCTTCCCTTGAGCAGGAGGGATGTGCCCAGTACCTGGCCTCAATTAAGAATTCTGATTCCCCACTCAGTCATTTAAGGGTAACATACTCTCCAAAGAAAAGGGTGTTCACAATTGAATCCTTATAATTCTATTCCCCTTTCTTGGAATCAGGCTGAACACTCTGTGTTAAAATATTTTTTCCAGGAATTAAGCAAGACATCATTTTTCTTCTTGGCAAAGCCAGAGAAAGGTCTTTCA…	TCCAACCAAGCTATTGGACAAGG	AGATCTGAGCACCGCACCTG	https://www.lungmap.net/breath-entity-page/?entityType=gene&entityId=Gene_ID_74145&entityLabel=F13a1	https://www.lungmap.net/breath-entity-page/?entityType=nucleotide_probe&entityId=LMPN0000000935&entityLabel=F13a1
Fads1	NM_146094	CGGTCCCCAAGGAGAAAGAACATAAACAAAGAGAGAGGTCTTCCCTCCCACTGAACACTATTCCCATAGTTTCCTTTTGCTCCCCAGCCTGTAATTCTAAGTTCAACAAAACAGTTGTCAACAAAAGTGACTGAGGCTTCCACCAGAGTGCCAGGGCTCTGTGCAGACTCAGAATCCCTGTTCCCTATGTCACGTTCCAGCATTGTATAGCACAGTTCCATGTCACAAACAGGAAGGTTAGAAACACCAAGGTCTGTGAACATCACTGCTGCAGCGAGGCAGCTCCTCTGTCTACTCGTTCAAGTGTCTTACTCTACTGGATGCTGGATAGAAATTTAGGGTAACTTCTGACAAAGTGTGCCGGTCTAACAATAAAATAGGGTTTTGTAATCTTCTGGT…	CGGTCCCCAAGGAGAAAGAA	CAGGGGTTTGGGGAACAAGA	https://www.lungmap.net/breath-entity-page/?entityType=gene&entityId=Gene_ID_76267&entityLabel=Fads1	https://www.lungmap.net/breath-entity-page/?entityType=nucleotide_probe&entityId=LMPN0000000983&entityLabel=Fads1
Fah	NM_010176	CATGGGTCTGGGTCAAGCTGCATGGAAGGAGGCAAGAGCATCCTTACAGAACTTACTGTCTGCCAGCCAAGCCCGGCTCAGAGATGACAAGGAGCTTCGGCAGCGTGCATTCACCTCCCAGGCTTCTGCGACAATGCACCTTCCTGCTACCATAGGAGACTACACGGACTTCTACTCTTCTCGGCAGCATGCCACCAATGTTGGCATTATGTTCAGAGGCAAGGAGAATGCGCTGTTGCCAAATTGGCTCCACTTACCTGTGGGATACCATGGCCGAGCTTCCTCCATTGTGGTATCTGGAACCCCGATTCGAAGACCCATGGGGCAGATGAGACCTGATAACTCAAAGCCTCCTGTGTATGGTGCCTGCAGACTCTTAGACATGGAGTTGGAAATGGC…	CATGGGTCTGGGTCAAGC	AGGTCCCCAGGTCTCAGG	https://www.lungmap.net/breath-entity-page/?entityType=gene&entityId=Gene_ID_14085&entityLabel=Fah	https://www.lungmap.net/breath-entity-page/?entityType=nucleotide_probe&entityId=LMPN0000000984&entityLabel=Fah
Fars2	NM_024274	GGCTCTCGTCAGAGCTGCCTATGAGCACATCTACCTGGTGAGGAAGGTCAGTCATGCCTGCAGATGCCATCAACATCGGGCTTGGAGCTCAAAGCCAGCTGCATCACAGTCTGCTGTCCAGGGTGCTCCAGGCAGTGTGCTGGAGATACTTGGTAAATCCTACCCTCAGGATGACCACACTAACCTCACCCAGAAGGTCCTTTCCAAGGTGGGCAGGAACCTGCACAACCAGAAGTTCCACCCTCTGTGGCTGATTAAGGAGCGGGTGAAGGAGCACTTCTACCAGCAGTATATGGTGCGATCCAGGACACCTCTATTCTCCGTCTATGACCAGCTTCCTCCAGTGGTCACCACCTGGCAGAACTTTGATAGCCTGCTAATCCCAGCTGACCACCCCAG…	GGCTCTCGTCAGAGCTGC	CTCGAAGGAAGGGTGGGT	https://www.lungmap.net/breath-entity-page/?entityType=gene&entityId=Gene_ID_69955&entityLabel=Fars2	https://www.lungmap.net/breath-entity-page/?entityType=nucleotide_probe&entityId=LMPN0000001075&entityLabel=Fars2
Farsb	NM_011811	TACACCGCGAAACGTCCTTCAGATATCAAATTCAAGCCTCTGAATAAGACCAAGGAGTATACAGCTTGTGAATTAATGAACATATACAAGACTGACAACCACCTTAAACATTATTTACATATCATTGAAAGTAAGCCCCTGTATCCAGTTATCTATGACAGCAATGGTGTGGTCCTGTCGATGCCTCCGATTATAAATGGGAATCATTCAAAAATAACAGTAAATACTAGGAATATATTTATTGAATGCACAGGGACTGACTTCACTAAGGCAAAAATCGTGCTTGACATTATTGTCACCATGTTCAGTGAACACTGTGAAAATCAGTTTACAGTTGAAGCAGTTGAAGTAGTTTCTCCTAATGGAAAATCAAGTACCTTTCCAGAGCTGCCTTACAGA…	TACACCGCGAAACGTCCT	CACCTGGAACTCAGCGGT	https://www.lungmap.net/breath-entity-page/?entityType=gene&entityId=Gene_ID_23874&entityLabel=Farsb	https://www.lungmap.net/breath-entity-page/?entityType=nucleotide_probe&entityId=LMPN0000001076&entityLabel=Farsb
Fasn	NM_007988	AAGCGCTGGCTCAAGAGAGGCTCCTGCTGCCAGAAGACCCTCTGATCAGTGGCCTCCTCAACTCCCAGGCCCTCAAGGCCTGCGTAGACACAGCCCTGGAGAACTTGTCTACTCTCAAGATGAAGGTGGCAGAGGTGCTGGCTGGAGAAGGCCACTTGTATTCCCGAATCCCGGCACTGCTCAACACCCAGCCCATGCTACAACTGGAATACACAGCCACCGACCGGCACCCCCAGGCCCTGAAGGATGTTCAGACCAAACTGCAGCAGCATGATGTGGCGCAGGGCCAGTGGAACCCTTCCGACCCTGCGCCCAGCAGCCTGGGTGCCCTTGACCTTCTGGTGTGCAACTGTGCATTAGCCACCCTGGGGGATCCAGCCTTGGCCCTGGACAACATGG…	AAGCGCTGGCTCAAGAGA	TGCTGAGGTTGGACAGCA	https://www.lungmap.net/breath-entity-page/?entityType=gene&entityId=Gene_ID_14104&entityLabel=Fasn	https://www.lungmap.net/breath-entity-page/?entityType=nucleotide_probe&entityId=LMPN0000000936&entityLabel=Fasn
Fat4	NM_183221	CTCCAACATTTGAAGAAGACCCATTTGTATCTGAGATCCTGGAAAACCTATCCCCTCGGAAAATCCTTACCGTCTCAGCAACGGACAAGGACAGTGGTCCCAATGGACAACTAGACTATGAGATTGTGAATGGCAACCAGGAGAGCAGTTTCACCATCAATCATGCTACAGGTGAAATCAGAAGCATTCGGCCACTAGACAGAGAAAAAATATCCCACTATGAACTCACTGTGAAATCTTCAGACAAAGGGTCCCCTTCTCAGAGCACCTCCGTAAAAGTGATCATCAGTATTTTAGATGAAAACGATAACGCACCTAGGTTTTCACAGATATTCAGTGCCTATGTTTCTGAAAACTCCCCCTTGGGATACACAGTTACCCGTGTAACAACTTCTGATG	CTCCAACATTTGAAGAAGACCC	AACTGTGTATCCCAAGGGGG	https://www.lungmap.net/breath-entity-page/?entityType=gene&entityId=Gene_ID_329628&entityLabel=Fat4	https://www.lungmap.net/breath-entity-page/?entityType=nucleotide_probe&entityId=LMPN0000001206&entityLabel=Fat4
Fbln5	NM_011812	TCAGAATGGTTCTAGAGGCTCCCAGAACCCAAAAGGCTGCTTGTTTTACCCACTTGTTGGAAACAGTTGGATTTTTTTTTCCTCCCATGGCTAAGGGGGCGGAGGTTGGCCTGCTGGCAGAATTACAGCATTGTACTCTAAAGTGGGGTCTAGTGGATTGGCTGTTTTGGAAGCCCTAATATATCAGGGCTCTCCAGGCTTGTCTCTTGTCAGTATGGCTGCATCCTGGAGCTGAAGTCTTCCAAGTCAACCCTGGTTCCATCAGATCCTAAAGAATGAAGCAATCTATGAAGAGAGGGTACCAGACAAAGATCCAAGACACCAGCCCAAATCCTGTGTTCCCACCACCTGACTGACTGAGTTCCCCACAGGTGAATACTTCCATTTAGCTGCTTCTGA…	TCAGAATGGTTCTAGAGGCTCC	GGCAAATAACACTCCTGAGTCC	https://www.lungmap.net/breath-entity-page/?entityType=gene&entityId=Gene_ID_23876&entityLabel=Fbln5	https://www.lungmap.net/breath-entity-page/?entityType=nucleotide_probe&entityId=LMPN0000001214&entityLabel=Fbln5
Fbxo5	NM_025995	TCCCGTGTGTTTGGAACCTTCCTGTAATGACTGTGTTAGAAACCATGAGAGGTTGTCTTTCATCGACTCACCAATTGTGGGACATGATAACAAGGAAAATCAACGCGTACAAAACACACTAGATAGTTCAAACGAAACAGAAGAGCTAGAGGCCAGTAGACTGTATGAGGACAGTGGCTACTCATCTTTCACACAAAGTGACCGTGACGATGGCATCCTTATCCTGGAGAATTTCAGAAACAGTCCCCAGGCCCGTCTGCTGCCATCACAGAGCCCGGACCAGCATCCCAACAAAACCTTGCTGCCTGTCCTGCATTTTGAAAGAGTGGTTTGCTCAACACTAAAAAAGAATGGCAAGCGAAACCCTAAAGTGGATCGAGAAATGCTGAAGGAAGTTAT…	TCCCGTGTGTTTGGAACC	ACGAACTCATTGTGCCG	https://www.lungmap.net/breath-entity-page/?entityType=gene&entityId=Gene_ID_67141&entityLabel=Fbxo5	https://www.lungmap.net/breath-entity-page/?entityType=nucleotide_probe&entityId=LMPN0000001207&entityLabel=Fbxo5
Fcer1g	NM_010185	TTGGTGGAACAAGCAGCCGCCCTGGGAGAGCCGCAGCTCTGCTATATCCTGGATGCTGTCCTGTTTTTGTATGGTATTGTCCTTACCCTACTCTACTGTCGACTCAAGATCCAGGTCCGAAAGGCAGCTATAGCCAGCCGTGAGAAAGCAGATGCTGTCTACACGGGCCTGAACACCCGGAGCCAGGAGACATATGAGACTCTGAAGCATGAGAAACCACCCCAGTAGCTTCAGAACAGACGTGCTTGGCTGCATTCTTTTCCCACTTCTAATTCTCTCCGAGCCCTCTTGGTCACCTCTGTGCTTTGAAGGTTGGCTGACCTTATTCACATAATGATGCTAGCTAGGCTCTACATCAGTGTACACTGGCAGGTCCCCATCTCCGTTAAAGACTTACTC…	TTGGTGGAACAAGCAGCC	CTGGCAGCTTTATTGGGG	https://www.lungmap.net/breath-entity-page/?entityType=gene&entityId=Gene_ID_14127&entityLabel=Fcer1g	https://www.lungmap.net/breath-entity-page/?entityType=nucleotide_probe&entityId=LMPN0000000795&entityLabel=Fcer1g
Fcrls	NM_030707	GATCCGTGGTCCATCTGCCCTAAGGACTTGAGCTGCACCTGTCTCAAAGGGAGCTACTTGCCTCTAGTCTCATGCCTCTGTGCTTGCTGCTTCTGGTCTTCGCTCCTGTCGGAGTCCAGTCCGACTGGTTGAGCATCAGCCTTCCACACCGTTCTTATGAAGGAGACCAAGTAGTTATAAGCTGCACAGGAAAAAATAATGGTGACATAAAGAGACTGAAGTACTTCAAGGATGGATATCACATAGAAACTTACAGCAGTGCTTCAAGCTACACCATTAGGAATGCAAGACGTGGTGACAGTGGCTCCTATTCCTGTAAGGCAGATAGGAAATTTTTCCTATTTATAGACACAACAGAAGAAACAGGATCTAAGTGGCTGAATGTCCAAGAGCTGTTTC…	GATCCGTGGTCCATCTGC	GATTAGCCCGGTGCCTTT	https://www.lungmap.net/breath-entity-page/?entityType=gene&entityId=Gene_ID_80891&entityLabel=Fcrls	https://www.lungmap.net/breath-entity-page/?entityType=nucleotide_probe&entityId=LMPN0000001215&entityLabel=Fcrls
Fdps	NM_134469	TGTAAGCCGCAAACATCTTGGACCCCGGGAGAATCCGCGTTGAAGAACAGAGCATTTAGCTCCTCTGTCAGAATGAATGGGAACCAGAAATTGGATGCTTATAACCAAGAAAAGCAGAATTTCATCCAGCACTTCTCCCAGATCGTCAAGGTGCTGACTGAGAAGGAGCTGGGACACCCAGAGATAGGGGATGCTATTGCCCGGCTCAAGGAGGTCCTAGAGTACAATGCCTTAGGAGGCAAGTACAACCGGGGTTTGACCGTGGTACAAGCCTTCCAGGAGCTGGTGGAGCCGAAGAAACAGGATGCTGAGAGTCTTCAGCGGGCCCTGACAGTGGGCTGGTGTGTAGAACTGCTCCAGGCTTTCTTCCTTGTGTCAGATGACATCATGGACTCTTCC…	TGTAAGCCGCAAACATCTTG	TCTGGCGCTGTTGAGGAGAG	https://www.lungmap.net/breath-entity-page/?entityType=gene&entityId=Gene_ID_110196&entityLabel=Fdps	https://www.lungmap.net/breath-entity-page/?entityType=nucleotide_probe&entityId=LMPN0000001077&entityLabel=Fdps
Fermt3	NM_153795	CCCTACCCAGCAGCTCAACCTCAAGGGCTGTGAGGTGGTCCCTGATGTCAATGTCTCTGGCCAGAAGTTCTGCATCAAACTCCTGGTACCCTCACCAGAGGGCATGAGTGAGATCTACCTGAGGTGCCAGGATGAACAGCAGTACGCACAGTGGATGGCTGCCTGCCGACTGGCCTCCAAGGGCCGCACCATGGCGGACAGCAGCTATGCCAGCGAGGTGCAGGCCATTCTGGCCTTCCTCAGCCTGCAGCGGGCAGGTGGTAGCAATGGAGGCTCAGGGAACAAACCTCAAGGTCCTGAAGCCCCTGCTGAGGGCCTTAACCCCTATGGCCTCGTGGCTCCTCGGTTCCAGCGAAAGTTCAAGGCCAAGCAGCTCACCCCAAGGATCCTGGAAGCTCA…	CCCTACCCAGCAGCTCAA	GCCCATCATCCCTAGGCT	https://www.lungmap.net/breath-entity-page/?entityType=gene&entityId=Gene_ID_108101&entityLabel=Fermt3	https://www.lungmap.net/breath-entity-page/?entityType=nucleotide_probe&entityId=LMPN0000000796&entityLabel=Fermt3
Fgf1	NM_010197	AGGAGCAAGGAGACAGGATGTCTTCAGCCGTGGATGTTAGCCTCTAAAAAGGAAGATGTTAGACGGGAGGAGGAGGAGAGAAAAAGTAATATCACGTCACTGTGTGCTTGGCCACCACGAAACTGGGGTTGTGGGGGTCCCAGTACGATGGCCCCAAATAGCCCATACATTCAGATCATCTGTATTCAGATTCATTTGTATGACTGTGAAACCTGATTTGGTGGGGCTGGTGTGGGGGAGGTCTGTGTCTTGAAAGGCCCGCAAGTCCCATAGATGCTGCTGGCTTCCCCACCATGCTTCAAGAGCAGCCCCAGAGAATGCTGTTCAAATGAAGGTTGCTCAGACTTCACCCTCTTTTACCTCCAGTGCCCGGGTTTTCCTGAGTATCCATCCAGGCAG…	AGGAGCAAGGAGACAGGATG	ATGCAGTACCCCTGGAGTTG	https://www.lungmap.net/breath-entity-page/?entityType=gene&entityId=Gene_ID_14165&entityLabel=Fgf10	https://www.lungmap.net/breath-entity-page/?entityType=nucleotide_probe&entityId=LMPN0000000023&entityLabel=Fgf1
Fgf10	D89080	GCTGTTGCTGCTTCTTGTTGCTCTTTTTGGTGTCTTCGTTCCCTGTCACCTGCCAAGCTCTTGGTCAGGACATGGTGTCACAGGAGGCCACCAACTGCTCTTCTTCCTCCTCGTCCTTCTCCTCTCCTTCCAGTGCGGGAAGGCATGTGCGGAGCTACAATCACCTCCAAGGAGATGTCCGCTGGAGAAGGCTGTTCTCCTTCACCAAGTACTTTCTCACGATTGAGAAGAACGGCAAGGTCAGCGGGACCAAGAATGAAGACTGTCCGTACAGTGTCCTGGAGATAACATCAGTGGAAATCGGAGTTGTTGCCGTCAAAGCCATCAACAGCAACTATTACTTAGCCATGAACAAGAAGGGGAAACTCTATGGCTCAAAAGAGTTTAACAACGACTGTA…	GCTGTTGCTGCTTCTTGTTGC	GGGAGGAAGTGAGCAGAGGTG	https://www.lungmap.net/breath-entity-page/?entityType=gene&entityId=Gene_ID_14172&entityLabel=Fgf18	https://www.lungmap.net/breath-entity-page/?entityType=nucleotide_probe&entityId=LMPN0000000797&entityLabel=Fgf10
Fgf18	NM_008005	CCGCCTGCACTTGCCTGTGTTTACACTTTCTACTGCTGTGCTTCCAGGTTCAGGTGTTGGCAGCCGAGGAGAATGTGGACTTCCGCATCCACGTGGAGAACCAGACGCGGGCTCGAGATGATGTGAGTCGGAAGCAGCTGCGCTTGTACCAGCTCTATAGCAGGACCAGTGGGAAGCACATTCAAGTCCTGGGCCGTAGGATCAGTGCCCGTGGCGAGGACGGGGACAAGTATGCCCAGCTCCTAGTGGAGACAGATACCTTCGGGAGTCAAGTCCGGATCAAGGGCAAGGAGACAGAATTCTACCTGTGTATGAACCGAAAAGGCAAGCTCGTGGGGAAGCCTGATGGTACTAGCAAGGAGTGCGTGTTCATTGAGAAGGTTCTGGAAAACAACTACA…	CCGCCTGCACTTGCCTGTG	TGGTTTCTCGCAGTTTCCTC	https://www.lungmap.net/breath-entity-page/?entityType=gene&entityId=Gene_ID_14164&entityLabel=Fgf1	https://www.lungmap.net/breath-entity-page/?entityType=nucleotide_probe&entityId=LMPN0000000024&entityLabel=Fgf18
Fgf9	NM_013518	ACCTCGCCTAGTGTCTCCTGGTTGATACCATCATTATTGTTTATTCTTGTGCTTAAAAGCCGAGTCCTCTGATGGCTCCCTTAGGTGAAGTTGGGAGCTATTTCGGTGTGCAGGACGCGGTACCGTTCGGAACGTACCGGTGTTGCCGGTGGACAGTCCGGTGTTGCTAAATGACCACCTGGGTCAGTCCGAAGCAGGGGGGCTGCCCCGGGGCCCCGCAGTCACGGACTTGGATCATTTAAAGGGGATTCTCAGGCGGAGGCAGCTGTACTGCAGGACTGGATTTCATTTAGAGATCTTCCCCAACGGTACTATCCAGGGAACCAGGAAAGACCACAGCCGCTTCGGCATTCTGGAATTTATCAGTATAGCAGTGGGCCTGGTCAGCATTCGCGGTGT…	ACCTCGCCTAGTGTCTCCTG	AAGAACCCACCGCATGAAAG	https://www.lungmap.net/breath-entity-page/?entityType=gene&entityId=Gene_ID_14180&entityLabel=Fgf9	https://www.lungmap.net/breath-entity-page/?entityType=nucleotide_probe&entityId=LMPN0000000985&entityLabel=Fgf9
Fgfr2	NM_010207	ACCGAGAAGATGGAGAAGCGGCTCCACGCTTGTCCTGCCGCCAACACTGTGAAGTTCCGCTGTCCGGCTGGGGGGAATCCAACGTCCACAATGAGGTGGTTAAAAAACGGGAAGGAGTTTAAGCAGGAGCATCGCATTGGAGGCTATAAGGTACGAAACCAGCACTGGAGCCTTATTATGGAAAGTGTGGTCCCGTCAGACAAAGGCAACTACACCTGCCTGGTGGAGAATGAATACGGGTCCATCAACCACACCTACCACCTGGATGTCGTTGAACGTTCACCACACCGTCCCATCCTCCAAGCTGGACTGCCTGCAAATGCCTCCACGGTGGTCGGAGGGGATGTGGAGTTTGTCTGCAAGGTTTACAGCGATGCCCAGCCCCACATCCAGTGGATC…	ACCGAGAAGATGGAGAAGCG	AGATGACTGTCACCACCATG	https://www.lungmap.net/breath-entity-page/?entityType=gene&entityId=Gene_ID_14183&entityLabel=Fgfr2	https://www.lungmap.net/breath-entity-page/?entityType=nucleotide_probe&entityId=LMPN0000000303&entityLabel=Fgfr2
Fgfr3	NM_008010	TCTCCACAGAGGCGTTCTCCCACCGGCGCCGGAGCCGCGTGGGGGGTTGCAGCATGCCCGCGCGCGCTGCTTGAGGACGCCGCGGCCCCCGCTCTGGAGCCATGGTAGTCCCGGCCTGCGTGCTAGTGTTCTGCGTGGCGGTCGTGGCTGGAGCTACTTCCGAGCCTCCTGGTCCAGAGCAGCGAGTTGTGCGGAGAGCGGCAGAGGTTCCAGGGCCTGAACCTAGCCAGCAGGAGCAGGTGGCCTTCGGCAGTGGGGACACCGTGGAGCTGAGCTGCCATCCTCCTGGAGGTGCCCCCACAGGGCCCACGGTCTGGGCTAAGGATGGTACAGGTCTGGTGGCCTCCCACCGCATCCTGGTGGGGCCTCAGAGGCTGCAAGTGCTAAATGCCTCCCACG…	TCTCCACAGAGGCGTTCTCC	TGTGTATGTCTGCCGGATGC	https://www.lungmap.net/breath-entity-page/?entityType=gene&entityId=Gene_ID_14184&entityLabel=Fgfr3	https://www.lungmap.net/breath-entity-page/?entityType=nucleotide_probe&entityId=LMPN0000000937&entityLabel=Fgfr3
Fgfr4	NM_008011	AGCACCCTACTGGACACACCCCCAACGCATGGAGAAGAAACTGCATGCAGTGCCTGCCGGGAATACTGTCAAATTCCGCTGTCCAGCCTGCAGGAACCCCATGCCTACCATCCACTGGCTCAAGGATGGACAGGCCTTCCACGGGGAGAATCGTATTGGAGGCATTCGGCTGCGCCACCAACACTGGAGCCTGGTGATGGAAAGTGTGGTACCCTCGGACCGCGGCACATACACATGCCTTGTGGAGAACTCTCTGGGTAGCATTCGCTACAGCTATCTCCTGGATGTGCTGGAGCGGTCCCCGCACCGGCCCATCCTGCAGGCGGGGCTCCCAGCCAACACCACAGCTGTGGTTGGCAGCGATGTGGAGCTACTCTGCAAGGTGTACAGCGACGCCCA…	AGCACCCTACTGGACACACC	TAGTGGCCACGGATGACTTG	https://www.lungmap.net/breath-entity-page/?entityType=gene&entityId=Gene_ID_14186&entityLabel=Fgfr4	https://www.lungmap.net/breath-entity-page/?entityType=nucleotide_probe&entityId=LMPN0000000025&entityLabel=Fgfr4
Figf	NM_010216	AGAATGGGGAATGGGGAATATCCTCATGATGTTCCATGTGTACTTGGTGCAGGGCTTCAGGAGCGAACATGGACCAGTGAAGGATTTTTCTTTTGAGCGATCATCCCGGTCCATGTTGGAACGATCTGAACAACAGATCCGAGCAGCTTCTAGTTTGGAGGAGTTGCTGCAAATCGCGCACTCTGAGGACTGGAAGCTGTGGCGATGCCGGTTGAAGCTCAAAAGTCTTGCCAGTATGGACTCACGCTCAGCATCCCATCGCTCCACCAGATTTGCGGCAACT	AGAATGGGGAATGGGGAA	AAGTTGCCGCAAATCTGG	https://www.lungmap.net/breath-entity-page/?entityType=gene&entityId=Gene_ID_14205&entityLabel=Vegfd	https://www.lungmap.net/breath-entity-page/?entityType=nucleotide_probe&entityId=LMPN0000000798&entityLabel=Figf
Fli1	NM_008026	GAACGGAGAGTCATTGTGCCTGCAGACCCCACACTGTGGACACAGGAGCACGTTCGACAGTGGCTGGAGTGGGCTATAAAGGAATACGGATTGATGGAGATTGACACTTCCTTCTTCCAGAACATGGATGGCAAGGAATTGTGTAAAATGAACAAGGAGGACTTCCTCCGAGCCACCTCCGCCTACAACACAGAAGTGCTGTTGTCGCACCTCAGTTACCTCAGGGAAAGTTCACTGCTGGCCTATAACACAACCTCCCATACAGACCAGTCCTCACGACTGAATGTCAAGGAAGACCCTTCTTATGACTCTGTCAGGAGAGGAGCATGGAACAATAATATGAACTCTGGCCTCAACAAAAGTCCTCTCCTTGGAGGATCACAGACCATGGGCAAGAAC…	GAACGGAGAGTCATTGTGCCT	CTAGTAGTAGCTGCCTAAGTG	https://www.lungmap.net/breath-entity-page/?entityType=gene&entityId=Gene_ID_14247&entityLabel=Fli1	https://www.lungmap.net/breath-entity-page/?entityType=nucleotide_probe&entityId=LMPN0000000799&entityLabel=Fli1
Flt1	NM_010228	TGGAGAGCCGAGACAAGGGGCTCTACACCTGTCGCGTGAAGAGTGGGTCCTCGTTCCAGTCTTTCAACACCTCCGTGCATGTGTATGAAAAAGGATTCATCAGTGTGAAACATCGGAAGCAGCCGGTGCAGGAAACCACAGCAGGAAGACGGTCCTATCGGCTGTCCATGAAAGTGAAGGCCTTCCCCTCCCCAGAAATCGTATGGTTAAAAGATGGCTCGCCTGCAACATTGAAGTCTGCTCGCTATTTGGTACATGGCTACTCATTAATTATCAAAGATGTGACAACCGAGGATGCAGGGGACTATACGATCTTGCTGGGCATAAAGCAGTCAAGGCTATTTAAAAACCTCACTGCCACTCTCATTGTAAACGTGAAACCTCAGATCTACGAAAAGT…	TGGAGAGCCGAGACAAGG	TTCGGCTGGCATCTTTTC	https://www.lungmap.net/breath-entity-page/?entityType=gene&entityId=Gene_ID_14254&entityLabel=Flt1	https://www.lungmap.net/breath-entity-page/?entityType=nucleotide_probe&entityId=LMPN0000000800&entityLabel=Flt1
Fmo2	NM_018881	CGCTGGGCAACAAGAGTTTTCAAAGGCTTGTGTAGCTTGCCTTCGGAGACGACTATGATGGCAGACATTGTTGAAAGAAATGAAAAAAGAGTTAACCTGTTTGGGAAAAGCCAGAGTCAGATACTGCAGACCAACTACGTTGACTACCTGGATGAACTCGCCTTGGAGATAGGTGCAAAGCCAGATTTCGTCTCTCTCTTTTTCAAAGACCCTAAACTGGCTGTGAAACTCTACTTCGGACCCTGTAATTCCTACCAGTACCGCCTGGTTGGACCTGGGCAGTGGGAAGGAGCCAGGAACGCCATCCTCACCCAGAAGCAGAGGATCCTGAAACCCTTAAAGACCCGGACTCTCCAGTCCTCTGATAGTGCCCCAGTGTCTTTCCTGCTCAAGATCCTG…	CGCTGGGCAACAAGAGTT	TCCATCTGCCTTCCAAGTG	https://www.lungmap.net/breath-entity-page/?entityType=gene&entityId=Gene_ID_55990&entityLabel=Fmo2	https://www.lungmap.net/breath-entity-page/?entityType=nucleotide_probe&entityId=LMPN0000000305&entityLabel=Fmo2
Fndc1	XM_354975, XM_985863	AAAGAGTGATCTGCCTCCTCAGCACGCTCCCCGGAACATTACTGTGGTCGCCATGGAAGGCTGCCACTCCTTTGTCATTGTGGACTGGAACAAAGCCATCCCTGGAGATGTGGTAACAGGATACCTGGTCTACAGCGCCTCTTATGAGGACTTCATCCGGAATAAATGGTCAACTCAGACCTCGTCAGTGACCCATCTGCCCATTGAGAACTTGAAGCCAAACACAAGGTATTACTTCAAAGTTCAAGCCAAAAACCCTCATGGCTATGGGCCTGTCAGTCCTTCAGTCTCATTTGTTACAGAATCAGACAATCCTCTGCTGGTTGTGAGGCCACCAGGTGGTGAGCCCATCTGGATCCCATTCGCTTTCAAGCATGATCCTGGCTACACTGATTGCCA…	AAAGAGTGATCTGCCTCCTCAG	GGTACTGGCGATAGTAGCCTTG	https://www.lungmap.net/breath-entity-page/?entityType=gene&entityId=Gene_ID_68655&entityLabel=Fndc1	https://www.lungmap.net/breath-entity-page/?entityType=nucleotide_probe&entityId=LMPN0000000801&entityLabel=Fndc1
Foxf1	NM_010426	ACGCCGTTTACTCCAGCTCTGCAGCAGCCTGGCCGCCCGCGGCCTCCGCGGCTCTCAACAGCGGGGCCTCCTACATCAAGCAACAGCCTCTGTCCCCTTGCAACCCAGCCGCCAACCCCCTGTCTGGCAGCATCTCCACGCACTCCCTGGAGCAGCCATACCTTCACCAAAACAGTCACAACGGGCCGGCAGAACTGCAAGGCATCCCTCGGTATCACTCACAGTCGCCCAGCATGTGTGACAGAAAGGAGTTTGTCTTCTCTTTCAATGCCATGGCCTCTTCTTCTATGCATACAACAGGCGGAGGATCTTACTATCACCAGCAGGTCACCTACCAAGACATCAAGCCGTGTGT	ACGCCGTTTACTCCAGCTCT	ACACACGGCTTGATGTCTTG	https://www.lungmap.net/breath-entity-page/?entityType=gene&entityId=Gene_ID_15227&entityLabel=Foxf1	https://www.lungmap.net/breath-entity-page/?entityType=nucleotide_probe&entityId=LMPN0000000986&entityLabel=Foxf1
Foxf2	NM_0102251	GGTTATGGTGGCCTCGACATGATGCCCGCGGGCTATGATACAGGGGCGGGTGCTCCGGGCCACGCGCATCCACAGCACCTCCACCACCACCACGTCCCCCACATGTCGCCCAACCCGGGCTCCACCTATATGGCCAGCTGCCCGGTGCCCGCAGGTCCTGCGGGCGTCGGTGCGGCAGCGGGTGGCGGCGGTGGCGGCGGGGACTATGGGCCGGACAGCAGCAGCAGCCCTGTGCCCTCATCCCCGGCTATGGCAAGCGCCATTGAGTGTCACTCGCCCTACACTAGCCCTGCGGCACATTGGAGCTCGCCTGGCGCTTCACCTTACCTCAAGCAGCCGCCTGCCCTGACGCCAAGCAGTAATCCCGCGGCCTCTGCTGGTCTGCACCCCAGCATGTCT…	GGTTATGGTGGCCTCGACAT	CACACACACCTCCCTTTTCA	https://www.lungmap.net/breath-entity-page/?entityType=gene&entityId=Gene_ID_14238&entityLabel=Foxf2	https://www.lungmap.net/breath-entity-page/?entityType=nucleotide_probe&entityId=LMPN0000000938&entityLabel=Foxf2
Foxp2	NM_053242, NM_212435	CATCTGCTCAGCCTTCAGCGCCAGGGCCTCATCTCCATCCCACCCGGCCAAGCAGCCCTTCCTGTCCAGTCGCTGCCTCAAGCTGGCTTAAGTCCTGCTGAGATTCAGCAACTATGGAAAGAAGTGACTGGAGTCCATAGTATGGAAGACAACGGCATCAAGCATGGAGGGCTAGACCTCACGACTAACAATTCCTCCTCGACTACCTCCTCCACCACGTCCAAAGCATCACCACCCATCACACATCATTCCATAGTGAACGGACAGTCTTCAGTTCTGAATGCAAGGCGGGACAGCTCATCACATGAGGAGACTGGGGCCTCGCACACTCTCTATGGCCATGGAGTCTGCAAGTGGCCAGGCTGTGAAAGCATATGTGAAGATTTTGGACAGTTTTTG…	CATCTGCTCAGCCTTCAGC	TTGGGGCAATCTCTGATGA	https://www.lungmap.net/breath-entity-page/?entityType=gene&entityId=Gene_ID_114142&entityLabel=Foxp2	https://www.lungmap.net/breath-entity-page/?entityType=nucleotide_probe&entityId=LMPN0000000802&entityLabel=Foxp2
Fpgs	NM_010236	TCTGTCCCTGGCAGCTGTTTCTGCGCGTGGTGCAACGACGGAGGGCGCGGCGCGGCGGGGGATGAGCGCGTGGCCAGCGCCACAGGAGCCGGGCATGGAGTATCAGGATGCTGTGCGCACGCTCAACACCCTGCAAACCAATGCCAGCTACCTGGAGCAGGTAAAGCGCCAACGGAGTGACCCCCAGGCGCAGCTGGAGGCTATGGAGATGTACCTGGCACGGAGTGGACTGCAGGTGGAGGACTTGAACCGGCTAAACATTATTCATGTCACTGGGACCAAAGGGAAGGGCTCCACCTGTGCCTTCACCGAACGGATCCTGCGGAATTACGGCCTGAAGACCGGCTTCTTTAGCTCTCCTCACATGGTGCAGGTGCGGGAGCGGATTCGAATCAACGG…	TCTGTCCCTGGCAGCTGTTT	GGAGACATGGCTGTCGTCCTT	https://www.lungmap.net/breath-entity-page/?entityType=gene&entityId=Gene_ID_14287&entityLabel=Fpgs	https://www.lungmap.net/breath-entity-page/?entityType=nucleotide_probe&entityId=LMPN0000001078&entityLabel=Fpgs
Fras1	NM_175473	AAGCACACTTTTAGGTGGGTGTGGCCGGTGGTGTATCTGGGGAGTCGGGAACAGAAATACTGCGGTAATGCATGAGCCGCATGTTGGCTTCCAGAGCAGGAGATCTGGAGGAAAGCCGATTTCACATTTCGAAGGTAATAATAGTGTGTTCGTTCAGGGCAGGAAAGGTTGGCTGAGCCCAGAAATTCCTGGCTGGTCAGGTGCTCCTTCAGACCAGCTTGCATAATTCATAATTTCATAATTCAGGGCAGAAATTCTGAAATTGCTTCAAGAATCTGGAATCGCTACCCATCTCTTGCAGCAAAACTGATGAGCCACACCCTGGATCTCCAGGACAACAGACAGGGCTAGAGCGCAGACAGGGAGCCAATCATCTGTAGAGCAGCTTCCCATTGGCCC…	AAGCACACTTTTAGGTGGGTGT	CTCTCATCCAGAGTTCACAACG	https://www.lungmap.net/breath-entity-page/?entityType=gene&entityId=Gene_ID_231470&entityLabel=Fras1	https://www.lungmap.net/breath-entity-page/?entityType=nucleotide_probe&entityId=LMPN0000000803&entityLabel=Fras1
Frem2	NM_172862	ATGTGACCATCCTCACAGACAGGGATGATGAGCCTGCCTTCTACTTTGGGGACACCCAGTACTCCGTGGATGAGAGTGCCGGCTACGTGGAGCTGCAGGTGTGGAGGACGGGGACCGACCTCTCTAAGCCTTCCAGTGTCACAGTGAGGTCCCGGAAAACAGAATCCCTCTCTGCAGATGCTGGAACAGACTATGTGGGAATCAGTCGCAATTTAGATTTTGCGCCTGGCGTCAACATGCAGACTGTTCGAGTGGTCATTCTGGATGACCTTGGACGACCAATACTGGAGGGAATTGAGAAGTTTGAACTGGTACTTCGAATGCCTATGAACGCTGCCCTTGGGGAGCCCAGCAAGGCCACCGTGTCCATAAATGACTCTGCCTCAGACTTGCCTAAAA…	ATGTGACCATCCTCACAGACAG	GAGGAATGTGACAGTGGAAACA	https://www.lungmap.net/breath-entity-page/?entityType=gene&entityId=Gene_ID_242022&entityLabel=Frem2	https://www.lungmap.net/breath-entity-page/?entityType=nucleotide_probe&entityId=LMPN0000000051&entityLabel=Frem2
Fuca2	NM_025799	GGTCTTCCCCATACCTCCTATCATAAATCCTCATATATAATGCAGACTATGTAATGAATTTGATTAGATATATGTGTCCAATGAATTCCGTAATTATCTTTTCATCTTAAAGACTTCCCTCATATTCATTTTCTATTTGCTTCTATTTGCTGTAGAAATTTTGAAATACAAGTCACCGCCTAGACCACTGCAATTATTTTATAATATTTTAGTATGTATTCTTCCAATTTGGGGACAGAAAGAGGTGTGAGATTGGAGGGATAGGGTTATTTGTTTTAATGAGGGCTAAAACAGGTTGTAAACCTAGTTGAAAATTGGGAAGGTGTTATTAGCTTCTTTTCTGTTCCTGTCATGAAACATAATGACCAAAGCAGTATACTGGAGGAAGAGTTTATCATG…	GGTCTTCCCCATACCTCCTATC	TTAGTAGGCTATTTGTGTGTGGG	https://www.lungmap.net/breath-entity-page/?entityType=gene&entityId=Gene_ID_66848&entityLabel=Fuca2	https://www.lungmap.net/breath-entity-page/?entityType=nucleotide_probe&entityId=LMPN0000000939&entityLabel=Fuca2
Fxyd3	NM_008557	ACCTCTCAGCCTGTTGAGCTACTCAGGTCAAGGCTTTGACATGCAAGAGGTTGTTCTGAGCCTGTTGGTCCTTCTAGCAGGCCTGCCTACTTTGGATGCCAATGACCCTGAAAATAAAAATGATCCTTTCTACTATGATTGGTACAGCCTCCGAGTCGGCGGGCTCATTTGTGCAGGGATTCTCTGTGCCCTGGGCATTATAGTCCTTATGAGTGGCAAATGCAAATGCAAGTTCAGACAGAAACCCAGTCACCGCCCAGGAGAAGGGCCACCTCTCATCACACCAGGCTCAGCTCACAACTGCTGAAGATGGA	ACCTCTCAGCCTGTTGAGCTAC	GTCCATCTTCAGCAGTTGTGAG	https://www.lungmap.net/breath-entity-page/?entityType=gene&entityId=Gene_ID_17178&entityLabel=Fxyd3	https://www.lungmap.net/breath-entity-page/?entityType=nucleotide_probe&entityId=LMPN0000000804&entityLabel=Fxyd3
Fxyd6	NM_022004	TCCTCTCCCACGCTACCATCGGCGCCTTGTGTCCTCCTGTGACCTCCATCTCCTCTTGCTCTCTGGAGTCTGCTCTGTTCCTGAGGAGCCCTAGTCCCATCTCTGGATTGAGAGAGAGTTAGTTGTCCCCAGGGCAGGAGTCCCCAGCGGACCCAGGGCTGAGAAAGTTTGTTGCTATTCTTTGTGGACTCTCAGAAGAAACTTGCTCTGGATTCCACCAGTTCAGAAGGTCTGTTTGCAGCTGGAGAGTCATTGCTGCAGGATCTGCCTTCCAGGGCTCCTTTTCCTTTTAGGGTGTCCACTGCAGAGTCCCCATCTGCCCCACCCTTTAGGGAACACCCAGGAAATCTTGCCTCTGGGGAACGAGCTCCTCTCTTATCTTCCGAGCAATAACCTGGT…	TCCTCTCCCACGCTACCA	GTCCCAGTACACAGTGTGGC	https://www.lungmap.net/breath-entity-page/?entityType=gene&entityId=Gene_ID_59095&entityLabel=Fxyd6	https://www.lungmap.net/breath-entity-page/?entityType=nucleotide_probe&entityId=LMPN0000001208&entityLabel=Fxyd6
Fzd1	NM_021457	AGGAGGGAGCCGAAAAAGTATGGCTGAGGAGGCGGCGCCTAGCGAGTCCCGGGCCGCCGGCCGGCTGAGCTTGGAACTTTGTGCCGAAGCACTCCCGGGCCGGCGGGAGGAGGTGGGGCACGAGGACACGGCCAGCCACCGCCGCCCCCGGGCTGATCCCCGGCGTTGGGCTAGCGGGCTGCTGCTGCTGCTTTGGTTGCTGGAGGCTCCTCTGCTTTTGGGGGTCCGAGCGCAGGCGGCGGGCCAGGTATCCGGGCCGGGCCAGCAAGCCCCGCCGCCGCCCCAGCCCCAGCAGAGCGGGCAGCAGTACAACGGCGAACGGGGCATCTCCATCCCGGACCACGGCTACTGCCAGCCCATCTCCATCCCGCTGTGCACGGACATCGCGTACAACCAGAC…	AGGAGGGAGCCGAAAAAGTAT	GGTAGCAAGGAGGGAGTTGG	https://www.lungmap.net/breath-entity-page/?entityType=gene&entityId=Gene_ID_14362&entityLabel=Fzd1	https://www.lungmap.net/breath-entity-page/?entityType=nucleotide_probe&entityId=LMPN0000000805&entityLabel=Fzd1
Fzd4	NM_008055	CTGCCAAAACTCTTCACACGTGGCAAAAGTGTTCTAACCGATTGGTGAATTCTGGGAAGGTAAAGAGAGAGAAGAGGGGGAATGGTTGGGTGAAGCCAGGAAAAGGCAACGAGACTGTGGTATAAGACTAGCCCGGCTTCCTCGTTCCTCATTGTGAAGGAAGTGATGCAGGGAATCTCAGTTTGAACAAACTTAGAAACACTTCAGCCCACACACACCCACGTCAGCCCACCACCACTCACCCAACTCAGCATCAGAAGACCAATGGCTTCACTGCAGACTTTGGAATGGTCCAAAATGGAAAAGCCAGTTAGAGGTTTTCAAAGCTGTGAAAAATCAAAATGTTGATCACTTTAGCAGGTCACAGCTTGGAGTCCGTGGAGGTCCCGCCTAGATTCC…	CTGCCAAAACTCTTCACACG	AAACAGGGGCTGCCTAGAAT	https://www.lungmap.net/breath-entity-page/?entityType=gene&entityId=Gene_ID_14366&entityLabel=Fzd4	https://www.lungmap.net/breath-entity-page/?entityType=nucleotide_probe&entityId=LMPN0000001209&entityLabel=Fzd4
Gaa	NM_008064	GAAAACTGAAGTGACGGGCTACTTCCCCAAGGGCACGTGGTACAACATGCAGGTGGTGTCAGTGGATTCCCTCGGTACTCTCCCTTCTCCATCATCGGCTTCATCCTTCAGATCTGCTGTCCAGAGCAAGGGGCAGTGGCTGACACTGGAAGCCCCACTGGATACCATCAACGTGCACCTGAGGGAGGGGTACATCATACCGCTGCAGGGTCCCAGCCTCACAACCACGGAGTCCCGAAAGCAGCCCATGGCTCTGGCTGTGGCATTAACAGCAAGCGGCGAGGCCGATGGGGAGCTGTTCTGGGACGACGGGGAGAGCCTTGCAGTTCTGGAGCGTGGGGCCTACACACTGGTCACCTTCTCAGCCAAGAACAATACCATTGTGAACAAGTTAGTGCG…	GAAAACTGAAGTGACGGGCTAC	AGGCACCAGCTCTGTCTCTG	https://www.lungmap.net/breath-entity-page/?entityType=gene&entityId=Gene_ID_14387&entityLabel=Gaa	https://www.lungmap.net/breath-entity-page/?entityType=nucleotide_probe&entityId=LMPN0000000940&entityLabel=Gaa
Galk1	NM_016905	GGGCCTTCATGGAGGAGTTTGGAGCCGAGCCGGAGCTGGCAGTGTCGGCGCCGGGCCGCGTCAACCTCATCGGGGAGCACACGGACTACAACCAGGGCCTGGTGCTGCCCATGGCACTGGAGCTCGTGACCGTGATGGTTGGCAGCCCCCGGACAGATGGGCTTGTTTCTCTTCTCACCACTTCCAAAGATGCAGACGAGCCCCAAAGACTGCAGTTCCCACTGCCCTCAGCCCAGTGGTCCTTGGAGCCTGGAATCCCACAGTGGGCCAATTATGTCAAGGGAGTGATTCAACATTACCCAGCTTCCCCGCTCGTTGGCTTCAGTGCAGTGGTGGTCAGCTCAGTGCCCCTGGGGGGTGGGCTTTCCAGCTCAGCGTCTCTGGAAGTGGCCACGTACA…	GGGCCTTCATGGAGGAGT	CACCTGTCATGCGACTGC	https://www.lungmap.net/breath-entity-page/?entityType=gene&entityId=Gene_ID_14635&entityLabel=Galk1	https://www.lungmap.net/breath-entity-page/?entityType=nucleotide_probe&entityId=LMPN0000000941&entityLabel=Galk1
Galnt18	NM_173739	GTACGTGGGCTGGGTCACCAACTACATCGCCAGCGTGTATGTGCGGGGGCAGGAGCCAGTGCCCGACAAGAAGCTGGAGGAAGATAAAGGGGACACCCTGAAAATTATCGAGCGGCTGGACCACTTGGAGAATGTCATCAAACAGCATATCCAAGAGGCTCCTGCCAAGCCTGAGGAGGCAGAGGCCGAGCCCTTCACGGACTCCTCCCTGTTTGCACACTGGGGGCAGGAGCTCAGCCCGGAAGGCCGGCGTGTGGCCCTGAAGCAGTTCCAGTACTACGGCTACAACGCCTACCTCAGTGACCGGCTACCCCTCGACCGGCCCCTGCCAGACCTCAGACCCAGTGGGTGCCGCAACCTCTCGTTCCCCGACAGCCTACCTGAGGTGAGCATCGTGTT…	GTACGTGGGCTGGGTCAC	TCCACATTCTCCCCTCCA	https://www.lungmap.net/breath-entity-page/?entityType=gene&entityId=Gene_ID_233733&entityLabel=Galnt18	https://www.lungmap.net/breath-entity-page/?entityType=nucleotide_probe&entityId=LMPN0000000987&entityLabel=Galnt18
Galnt3	NM_015736	GGAAATCTGGGGAGGTGAAAATATAGAAATGTCATTCCGAGTGTGGCAATGTGGTGGGCAGTTGGAGATTATGCCTTGCTCTGTTGTTGGACATGTTTTTCGCAGCAAAAGCCCTCATACCTTCCCAAAAGGCACGCAGGTGATTGCTCGTAACCAAGTTCGCCTTGCAGAGGTCTGGATGGACGAATACAAGGAAATATTTTATAGGAGAAACACAGATGCAGCAAAAATCGTTAAGCAAAAATCATTTGGTGATCTTTCCAAAAGATTTGAAATAAAGAAACGCCTTCAGTGTAAAAATTTTACCTGGTACCTGAACACTATTTACCCGGAAGCGTATGTGCCAGACCTTAATCCTGTTATATCTGGATATATTAAGAGTGTGGGTCAACCTTTATG…	GGAAATCTGGGGAGGTGAAAATATAG	CCGTGGCACGTGTACAGAATC	https://www.lungmap.net/breath-entity-page/?entityType=gene&entityId=Gene_ID_14425&entityLabel=Galnt3	https://www.lungmap.net/breath-entity-page/?entityType=nucleotide_probe&entityId=LMPN0000001008&entityLabel=Galnt3
Galnt7	NM_144731	TACGACCAGTGTTTGACAAAGGGGCCTGATGGATCCAAAGTCATGATCACACACTGTAACCTAAATGAATTTAAGGAATGGCAGTACTTCAAGAGCCTGCACAGGTTTACGCACATCACTTCCGGAAAGTGCTTAGATCGATCGGAGGTCCTGCATCAAGTGTTCATCTCCACCTGTGACTCCAGTAAAATGACTCAGAAGTGGGAGATGAATAACATCCACAGTGTTTGACAAGAACAGAGGAAACCAACAATCTACCTACTGACAAGTACATTTATGGAGGACTGAAAACCGCCTGGAACCTGCTGCAACCATTATTACTAATTTTGTACAGCTCCAAACCTGGAACCTCTCTGATCAGTTGGAAGGGGCATTGATAAACTGTGATTTTACAATAAC…	TACGACCAGTGTTTGACAAAGG	ACCAAGTCGGATGTGAAAGTCT	https://www.lungmap.net/breath-entity-page/?entityType=gene&entityId=Gene_ID_108150&entityLabel=Galnt7	https://www.lungmap.net/breath-entity-page/?entityType=nucleotide_probe&entityId=LMPN0000001079&entityLabel=Galnt7
Ganab	NM_008060	TGGTGATGCACTCCTTATTCACCCTGTATCGGATGCTGGGGCCCACGGAGTGCAGGTCTATTTGCCTGGCCAAGAAGAAGTGTGGTATGACATTCAGAGCTATCAGAAGCATCATGGGCCCCAGACCTTGTATCTGCCAGTAACTTTGAGCAGTATCCCCGTGTTCCAGCGTGGCGGAACCATTGTGCCTCGATGGATGCGTGTGAGGCGCTCTTCAGACTGTATGAAGGACGATCCTATCACTCTCTTTGTTGCTCTCAGTCCCCAGGGTACTGCCCAAGGAGAGCTCTTTCTAGATGATGGACACACCTTTAACTATCAGACTCGCCATGAGTTCCTGTTGCGGCGGTTCTCTTTCTCTGGCAGCACACTGGTCTCTAGTTCAGCAGACCCCAAAGG…	TGGTGATGCACTCCTTATTCAC	ACAGGGAAGAAGAAAAGGAACC	https://www.lungmap.net/breath-entity-page/?entityType=gene&entityId=Gene_ID_14376&entityLabel=Ganab	https://www.lungmap.net/breath-entity-page/?entityType=nucleotide_probe&entityId=LMPN0000001080&entityLabel=Ganab
Gapdh	NM_001001303	TGCTGAGTATGTCGTGGAGTCTACTGGTGTCTTCACCACCATGGAGAAGGCCGGGGCCCACTTGAAGGGTGGAGCCAAAAGGGTCATCATCTCCGCCCCTTCTGCCGATGCCCCCATGTTTGTGATGGGTGTGAACCACGAGAAATATGACAACTCACTCAAGATTGTCAGCAATGCATCCTGCACCACCAACTGCTTAGCCCCCCTGGCCAAGGTCATCCATGACAACTTTGGCATTGTGGAAGGGCTCATGACCACAGTCCATGCCATCACTGCCACCCAGAAGACTGTGGATGGCCCCTCTGGAAAGCTGTGGCGTGATGGCCGTGGGGCTGCCCAGAACATCATCCCTGCATCCACTGGTGCTGCCAAGGCTGTGGGCAAGGTCATCCCAGAGCT…	TGCTGAGTATGTCGTGGAGTCT	GGTCCAGGGTTTCTTACTCCTT	https://www.lungmap.net/breath-entity-page/?entityType=gene&entityId=Gene_ID_14433&entityLabel=Gapdh	https://www.lungmap.net/breath-entity-page/?entityType=nucleotide_probe&entityId=LMPN0000001081&entityLabel=Gapdh
Gars	NM_180678	CTGGCAATGACCTGTCCCCTCCGGTACCTTTTAACTTAATGTTCCAGACCTTCATTGGGCCTGGAGGAAATATGCCTGGATATCTGAGACCAGAAACTGCACAGGGAATTTTCCTGAATTTCAAACGACTTTTGGAATTCAACCAAGGGAAATTGCCTTTTGCTGCTGCCCAGATTGGAAACTCCTTCAGAAATGAGATCTCACCTCGGTCTGGACTGATCCGAGTCAGGGAGTTTACAATGGCAGAGATTGAGCACTTTGTAGATCCCACTGAGAAAGACCATCCCAAGTTCCAAAGTGTGGCCGACCTCTGCCTTTATTTGTACTCAGCAAAAGCCCAGGTCACTGGACAGTCTGCTCGGAAGATGCGTCTGGGAGATGCTGTTGAACAGGGTGTGA…	CTGGCAATGACCTGTCCC	CACTCAGCAGCAGCTCCA	https://www.lungmap.net/breath-entity-page/?entityType=gene&entityId=Gene_ID_353172&entityLabel=Gars	https://www.lungmap.net/breath-entity-page/?entityType=nucleotide_probe&entityId=LMPN0000001082&entityLabel=Gars
Gas8	NM_018855	AAGACCGGGAGATGGAGGAGGCCGAGGAGAGGCACCAGGTGGAGATCAAGGTATACAAGCAGAAGGTGAAGCACCTGCTGTACGAGCACCAGAACAACTTGGCTGAGGTGAAGGCTGAGGGCACCGTGGTCATGAAGCTGGCCCAGAAGGAGCACCGCACCCAGGAGGGCGCTCTGCGCAAGGACATGCGGGTGCTGAAGGTGGAGCTCAAGGAGCAGGAGCTGGCTAACGAGGTGGTCATAAAGAACCTGTGCCTGAAACAAGCCGAGGAGATCACCAAGATGCGAAATGACTTTGAAAGGCAAGTTCGAGAAATTGAGGCCAAGTATGATAAGAAGATGAAGATGCTTAGAGACGAACTTGACCTGCGGAGGAAGACTGAGATCCATGAGGTAGAGG…	AAGACCGGGAGATGGAGG	TTGAAGCCCGTCTTCTGC	https://www.lungmap.net/breath-entity-page/?entityType=gene&entityId=Gene_ID_104346&entityLabel=Gas8	https://www.lungmap.net/breath-entity-page/?entityType=nucleotide_probe&entityId=LMPN0000000806&entityLabel=Gas8
Gata6	NM_010258	GTGGGAGAAACTGTGACAATGACCGGGGCCTTGTCTGCTAAGGAAGATTGAGAGATTTAAGAGAAAATGTTTGTGTATTGCTCCAAATCATGTGCTTCTTGTGATCAACCTCGGTTATCCCAGAACCCATTCATCCCCGACCACCGTGCACATTTCACAAGCGTTCGTGGAGAGGAGCACTGGGAGCCATTTGGTCTATCCTGGAGGCGGAGTGCATTCCTGGGGTCTCAACAAGAATATTAATTTGCAAGATTGCATCATGACAGACACTGACTGACTTATCTCAACGTTCATCGTAACGTGGCTGATCTGAGGTCACTTGGAATTTGTAAACAGGGTAGCAAACAAGATATTTTTCTTCCATGTACACAATAATTTTTTTAAGTGCAATTTGCGTTG…	GTGGGAGAAACTGTGACAATGA	TCAGTAAAAGAACGGGGACTGT	https://www.lungmap.net/breath-entity-page/?entityType=gene&entityId=Gene_ID_14465&entityLabel=Gata6	https://www.lungmap.net/breath-entity-page/?entityType=nucleotide_probe&entityId=LMPN0000000807&entityLabel=Gata6
Gcat	NM_013847	TTACCGCCACCTGGACATGGCTGACCTGGAAGCCAAGCTGAAGGAGGCTCAGAAGCACAGGCTGCGCCTGGTGGCCACAGATGGAGCTTTCTCCATGGATGGTGACATCGCTCCCCTACAGGACATCTGCCGCCTTGCCGCCCAATATGGTGCCCTGGTCTTTGTGGATGAATGCCATGCCACTGGCTTTCTTGGGCCCACAGGACGGGGCACAGATGAGCTGCTAGGTGTCATGGACCAGGTCACCATCATCAACTCCACCCTGGGGAAGGCGCTGGGTGGAGCATCAGGGGGATATACCACCGGGCCTGAGCCACTGGTGTCCCTGCTACGGCAGCGTTCTCGGCCCTACCTCTTCTCCAACAGCCTGCCCCCTGCTGTAGTCGGCTGTGCTTCTAA…	TTACCGCCACCTGGACAT	GCCTCTGATCTGGGCTGA	https://www.lungmap.net/breath-entity-page/?entityType=gene&entityId=Gene_ID_26912&entityLabel=Gcat	https://www.lungmap.net/breath-entity-page/?entityType=nucleotide_probe&entityId=LMPN0000000914&entityLabel=Gcat
Gclc	NM_010295	GGCTTCTCAGCCAGACCATATCTACATGGATGCCATGGGATTCGGGATGGGCAACTGCTGTCTCCAGGTGACATTCCAAGCCTGCAGCATATCTGAGGCAAGATACCTTTATGATCAGCTGGCCACTATCTGCCCAATTGTTATGGCTTTGAGTGCTGCATCTCCATTTTACCGAGGCTACGTGTCAGACATTGATTGTCGCTGGGGAGTGATTTCTGCCTCTGTAGATGATAGAACACGGGAGGAGAGAGGCCTGGAGCCTCTGAAGAACAATCGCTTTAGGATCAGTAAGTCTCGGTATGACTCAATAGATAGCTACCTGTCTAAGTGTGGGGAGAAGTACAATGACATCGACCTGACCATCGATAAGGAGATCTACGAGCAGCTCCTGGAGGAAGG…	GGCTTCTCAGCCAGACCA	TGGGGATGAGTCCAGGAA	https://www.lungmap.net/breath-entity-page/?entityType=gene&entityId=Gene_ID_14629&entityLabel=Gclc	https://www.lungmap.net/breath-entity-page/?entityType=nucleotide_probe&entityId=LMPN0000001084&entityLabel=Gclc
Gfpt1	NM_013528	TGCCAAGCTCGTCAAGTACATGTATGACAACTGGGAGAGCCAGGACGTCAGTTTTACCACCTTGGTGGAGAGAGTTATCCAACAATTGGAAGGCGCCTTTGCTCTTGTGTTTAAAAGTGTCCATTTTCCCGGGCAAGCAGTTGGCACAAGGCGAGGTAGCCCTCTCTTGATTGGTGTGCGGAGTGAACATAAGCTTTCTACAGATCACATTCCGATTCTGTACAGAACAGGCAAAGACAAGAAAGGAAGCTGCGGTCTTTCCCGTGTGGACAGCACGACATGCCTGTTCCCTGTTGAGGAAAAGGCAGTTGAATATTACTTTGCTTCTGATGCAAGTGCCGTGATAGAGCACACCAATCGTGTCATCTTTCTGGAAGATGATGATGTTGCAGCAGTGGT…	TGCCAAGCTCGTCAAGTACA	TTTGCGTCTCTCTTGCATGG	https://www.lungmap.net/breath-entity-page/?entityType=gene&entityId=Gene_ID_14583&entityLabel=Gfpt1	https://www.lungmap.net/breath-entity-page/?entityType=nucleotide_probe&entityId=LMPN0000001085&entityLabel=Gfpt1
Gfra2	NM_008115	CTCCTCCTACATCTCCATCTGCAACCGCGAGATCTCTCCCACTGAACGCTGCAACCGCCGCAAGTGCCACAAGGCCCTGCGCCAGTTCTTCGACCGTGTGCCCAGCGAGTATACCTACCGCATGCTCTTCTGCTCCTGTCAGGACCAGGCATGCGCCGAGCGTCGCCGGCAAACCATCCTGCCCAGCTGTTCCTATGAGGACAAGGAGAAGCCCAACTGCTTGGACCTGCGCAGCCTGTGTCGTACAGACCACTTGTGCCGGTCCCGCCTGGCAGACTTCCACGCCAACTGTCGAGCCTCCTACCGGACAATCACCAGCTGCCCTGCGGACAACTACCAGGCATGTCTGGGCTCCTATGCTGGCATGATTGGGTTTGATATGACACCGAACTATGTGGA…	CTCCTCCTACATCTCCATCTGC	AAGGAGTTTTCTCTACCCGAGG	https://www.lungmap.net/breath-entity-page/?entityType=gene&entityId=Gene_ID_14586&entityLabel=Gfra2	https://www.lungmap.net/breath-entity-page/?entityType=nucleotide_probe&entityId=LMPN0000000808&entityLabel=Gfra2
Gja1	NM_010288	CGTGAAGGGAAGAAGCGATCCTTACCACGCCACCACCGGCCCACTGAGCCCATCCAAAGACTGCGGATCTCCAAAATATGCTTACTTCAATGGCTGCTCCTCACCAACGGCCCCACTCTCACCTATGTCTCCTCCTGGGTACAAGCTGGTCACTGGTGACAGAAACAATTCCTCCTGCCGCAATTACAACAAGCAAGCCAGCGAGCAAAACTGGGCGAATTACAGCGCAGAGCAAAATCGAATGGGGCAGGCCGGAAGCACCATCTCCAACTCCCACGCCCAGCCGTTTGATTTCCCTGACGACAGCCAAAATGCCAAAAAAGTTGCTGCTGGACACGAACTCCAGCCCTTAGCTATCGTGGATCAGCGACCTTCCAGCAGAGCCAGCAGCCGCGCCAG…	CGTGAAGGGAAGAAGCGA	GCCTGCAAACTGCCAAGT	https://www.lungmap.net/breath-entity-page/?entityType=gene&entityId=Gene_ID_14609&entityLabel=Gja1	https://www.lungmap.net/breath-entity-page/?entityType=nucleotide_probe&entityId=LMPN0000000809&entityLabel=Gja1
Gja5	NM_008121	ACTTCCGGTGCGATACCATTCAGCCTGGTTGCCAAAATGTCTGCTATGACCAAGCCTTCCCCATCTCCCACATTCGTTATTGGGTACTGCAGATCATCTTTGTGTCCACGCCTTCTCTAGTGTACATGGGCCATGCCATGCACACTGTGCGCATGCAGGAAAAGCAGAAATTGCGGGATGCTGAGAAAGCTAAAGAGGCCCACCGCACTGGTGCCTATGAGTACCCAGTAGCCGAAAAGGCCGAGCTGTCCTGCTGGAAAGAAGTAGATGGGAAGATTGTCCTCCAGGGCACCCTACTCAACACCTATGTCTGCACCATTCTGATCCGCACCACCATGGAGGTGGCCTTCATCGTAGGCCAGTACCTCCTCTATGGGATCTTCCTGGATACCCTGCATG…	ACTTCCGGTGCGATACCA	ACCTTGCTTTGCTGCTGG	https://www.lungmap.net/breath-entity-page/?entityType=gene&entityId=Gene_ID_14613&entityLabel=Gja5	https://www.lungmap.net/breath-entity-page/?entityType=nucleotide_probe&entityId=LMPN0000001210&entityLabel=Gja5
Glt28d2	NM_177130	AGCACAGGACACATGCCTACTACATTCATATGAGTGCATGCAGATAGGTAGGTAAAATGCGATGATCTTAACAATGCCTTAAAGAATAGAGAATACATCCGAAACTATAACACTTTAAAAAGAAGTCATATTATTGACTTACGATGGTCTTATGTGCTTTTCTTGCTAATTTCCATATTGAATTTCTTTCAAATCAAAAACTGCATTTTGTGGGTGTTATAAACTGTAGTTGGAAAATCTCAAAGTTAGAGATTTTGTTTTGTTTTTGTTCCCAGAATTAGAATGTGGATGGTCTATTTGGCGTTTACGTGAGAACAGCAACATTCCCGTTGCCCTCTGTTCATGCCGAGTTGCTGTACACGCTGCTTTGTATAAGTTTATGCCGTCTAAGAAAAACAT…	AGCACAGGACACATGCCTACTA	GGGTGGGACTTGATGACAATTT	https://www.lungmap.net/breath-entity-page/?entityType=gene&entityId=Gene_ID_320302&entityLabel=Glt28d2	https://www.lungmap.net/breath-entity-page/?entityType=nucleotide_probe&entityId=LMPN0000001211&entityLabel=Glt28d2
Glul	NM_008131	GCATGTCACTAAAGCGGGCCTTTTGATATATTAAGTTTTTTAAAAGCAAAACAAGTTTAGATTTTAATCAGATTTGTAGGGTTTCTAACTTTACAGAATTGCCTGTTTGTTTCAATGTCTCCCTCCACTTGGCTCTTAGGGGAATTAAGGACAGGCCTAGAGTTAAAACACTTGTCTCCTAGTGTCACCTCTGCCAGCAGACTGTTACTTTCCTTCTGAAAAAGCCAATAGTCTTTTTTTTTTTCTTTTATAGTAAACACACCCCCACCTCCATCCCAGCCTGTTGCCCTTCAGTTTTCTGGTTGTTTGTGTCGGCAGCGGGCCAACTGTGGTTTCTCTCTTGCCATGATGACTTCTAATTGCCATGTATAGTATGTTCGGTTAGATAACTCACTGTAA…	GCATGTCACTAAAGCGGGCCT	GGGAACCACAAAGAAACAAGTCAGA	https://www.lungmap.net/breath-entity-page/?entityType=gene&entityId=Gene_ID_14645&entityLabel=Glul	https://www.lungmap.net/breath-entity-page/?entityType=nucleotide_probe&entityId=LMPN0000000905&entityLabel=Glul
Gmfg	NM_022024	GTCAAGACCATTGCCCCACCTCGGGCACAAATTGAGGCTGGAGACCAGGATTTAAGGATCATTAGAGATGTCGGACTCCCTGGTGGTGTGTGAAGTGGACCCGGAGCTAAAGGAAACATTGAGGAAATTTCGTTTCCGAAAAGAGACCAACAATGCCGCCATCATAATGAAAGTGGACAAAGACCGGCAGATGGTGGTGCTGGAGGATGAACTCCAGAACATCTCCCCAGAAGAACTTAAGTTGGAATTGCCAGAGAGACAGCCCAGGTTTGTGGTCTACAGCTACAAGTACGTGCATGATGACGGCAGGGTGTCCTATCCTTTGTGCTTCATCTTCTCCAGCCCCGTGGGCTGCAAGCCTGAACAACAGATGATGTACGCAGGAAGTAAAAACAGGCT…	GTCAAGACCATTGCCCCA	GGATTCCAAATCCCTGGC	https://www.lungmap.net/breath-entity-page/?entityType=gene&entityId=Gene_ID_63986&entityLabel=Gmfg	https://www.lungmap.net/breath-entity-page/?entityType=nucleotide_probe&entityId=LMPN0000000810&entityLabel=Gmfg
Gnpat	NM_010322	GAGCTGCCAAGACCCTGACTCCTAAGTTTGGTCTCCTGAATATTGTGATGGAACCATTTTTTAAAAGAGAAGTCTTCGATACCTACTTTGTCCCAATTAGCATCAGTTATGATAAAATATTGGAAGAGAGTCTTTATGCATATGAGATCCTCGGAGTTCCTAAGCCGAAGGAGTCCACCACTGGATTGTTGAAAGCTAGACGGATTCTCTCTGAGAACTTTGGAAGCATCCATGTGTACTTCGGAGACCCTGTATCACTGCGTTCTCTAGCTGCAGGGCGGCTCAATCGGAACACGTATAACTTGGTGCCAAGATGCATCCCTCAGAAGCAGCCTGAGGACGTGCAAGCCTTTGTCACTGAGGTCGCCTATAAGATGCAGCTTCTGCAGATTGAAAACC…	GAGCTGCCAAGACCCTGA	CTTCCCAGCCATCTGCAT	https://www.lungmap.net/breath-entity-page/?entityType=gene&entityId=Gene_ID_14712&entityLabel=Gnpat	https://www.lungmap.net/breath-entity-page/?entityType=nucleotide_probe&entityId=LMPN0000000915&entityLabel=Gnpat
Gpihbp1	XM_128001, NM_026730	TCAGGGCTGTCCTCCTGATCTTGCTACTAAGTGGACAGCCAGGGAGTGGCTGGGCACAAGAAGATGGTGATGCGGACCCGGAGCCAGAGAACTACAACTACGATGATGACGATGATGAAGAGGAAGAGGAGGAGACCAACATGATCCCTGGAAGCAGGGACAGAGCACCTCTACAATGCTACTTCTGTCAAGTGCTTCACAGCGGGGAGAGCTGCAATCAGACACAGAGCTGCTCCAGCAGCAAACCCTTCTGCATCACGCTCGTCTCCCACAGCGGAACCGACAAAGGTTACCTGACTACCTACTCCATGTGGTGTACTGATACCTGCCAGCCCATCATCAAGACAGTGGGAGGCACCCAGATGACTCAGACCTGTTGCCAGTCCACACTGTGCAATA…	TCAGGGCTGTCCTCCTGA	GGTTGGAGGAGAACGGGT	https://www.lungmap.net/breath-entity-page/?entityType=gene&entityId=Gene_ID_68453&entityLabel=Gpihbp1	https://www.lungmap.net/breath-entity-page/?entityType=nucleotide_probe&entityId=LMPN0000000811&entityLabel=Gpihbp1
Gpr88	NM_022427	TGGCCAGCACTGGTAACACACCTTGCTTGGAGAGGCTTCCTAAGCCACCTGCCGCACTGCCTCCTTCTTTTGTAAGCTATCCCCAGCCCCAGGGAAGATCCCAGTGGAGAACATTTTGCCTTCCTCCCCAGTGCAATACCAGAACCAAGGTCTTCCCCTAAAGGGAGTCCCAATTGTGTGCGGCCATTGACGTTTACCCTTTTGTTTCTGTGTTTTAAAGACACCCGTGGGTCCATCCAGACACTCAGACTGCAAGGACTTGTAAACTGGCATTTTTAGAGAACCAGTTAATTTATTTCAAGTTTGCTTTGGAAAAAGAGCTTTCATATCATAACGTACAACCCTTCCAACCTCCACCGTCTTATATACGAAACGCCTTGAGTGTGTGTGTGCATGAGC…	TGGCCAGCACTGGTAACACAC	ACATCTAGGAGCATGCAATGG	https://www.lungmap.net/breath-entity-page/?entityType=gene&entityId=Gene_ID_64378&entityLabel=Gpr88	https://www.lungmap.net/breath-entity-page/?entityType=nucleotide_probe&entityId=LMPN0000001086&entityLabel=Gpr88
Gprc5a	NM_181444	TCTTGCCCGAGTTTCGACAGCTCCCAAGGCAACGGAGCCCCACTGATTACCCAGTTGAAGATGCTTTTTGTAAACCTCAGCTCATGAAGCAGAGCTATGGTGTGGAGAACAGAGCCTACTCCCAAGAGGAAATCACCCAAGGTCTTGAGATGGGGGACACACTCTATGCACCTTATTCCACCCATTTTCAGCTACAGAATCACCAAAAGGATTTCTCTATCCCGAGGGCCCAGGCCCCGGCCAGTCCGTACAATGACTACGAAGGGCGCAAAGGCGACAGCTAAGTGTTGGGAAGAGTGGGACAACCAGAGGCAGGTAGCAGGTCCAGCCAGGAATCCTGCTGATGTGAACTGAACTCAGGGCATCCCGGGGAAACAGTACAGAGAGGCTTGCAACCTG…	TCTTGCCCGAGTTTCGAC	CCAAAGAGCTCCTGGCAA	https://www.lungmap.net/breath-entity-page/?entityType=gene&entityId=Gene_ID_232431&entityLabel=Gprc5a	https://www.lungmap.net/breath-entity-page/?entityType=nucleotide_probe&entityId=LMPN0000000812&entityLabel=Gprc5a
Gpt2	NM_173866	AAGACCACCCAGGCCTTCCTCAAGGACTCTGCCTCAGACCTCAGACAGGCCACCAACGCTGTTCATCTTCATTTCCCCAAGGAGACTTCTTTCTTTGTGCCTTGATGTTTGAGAGTTCTTCGAGCAAACAGTGGTTTTGCAATGTCTCACAGGCCCTGTTTTTGTTTTGTTTTGTTTTGTTCTTTTTTTAAATGCAACCAAAGTAGAGTCAACCTGCTCGGCAGATGTACTTGGATTCTCTGAATCGCTATTCTGTTTGGAGAGTTCCTTTGGGTTTTAAGCAGCCAGAGTACATGGAAATGAGATTATGTCAGATCTGGAGAAACAAGCAGGTGTTGGGAAATATGTGACTTGACATGATAAGGGCTGGGAATCCAGAAATCAATAGTGAGATCCATG…	AAGACCACCCAGGCCTTC	TGGCGCTCCCTATAGCAC	https://www.lungmap.net/breath-entity-page/?entityType=gene&entityId=Gene_ID_108682&entityLabel=Gpt2	https://www.lungmap.net/breath-entity-page/?entityType=nucleotide_probe&entityId=LMPN0000000999&entityLabel=Gpt2
Gpx1	NM_008160	CACGTTTGAGTCCCAACATCTCCAGTATGTGTGCTGCTCGGCTCTCCGCGGCGGCACAGTCCACCGTGTATGCCTTCTCCGCGCGCCCGCTGACGGGCGGGGAGCCTGTGAGCCTGGGCTCCCTGCGGGGCAAGGTGCTGCTCATTGAGAATGTCGCGTCTCTCTGAGGCACCACGATCCGGGACTACACCGAGATGAACGATCTGCAGAAGCGTCTGGGACCTCGTGGACTGGTGGTGCTCGGTTTCCCGTGCAATCAGTTCGGACACCAGGAGAATGGCAAGAATGAAGAGATTCTGAATTCCCTCAAGTACGTCCGACCTGGTGGCGGGTTCGAGCCCAATTTTACATTGTTTGAGAAGTGCGAAGTGAATGGTGAGAAGGCTCACCCGCTCTTTA…	CACGTTTGAGTCCCAACATC	CCATCTGAGGGGATTTTCCT	https://www.lungmap.net/breath-entity-page/?entityType=gene&entityId=Gene_ID_14775&entityLabel=Gpx1	https://www.lungmap.net/breath-entity-page/?entityType=nucleotide_probe&entityId=LMPN0000001087&entityLabel=Gpx1
Gpx2	NM_030677	TACGTTCAGAGGCAGGGCTGTGCTGATTGAGAATGTGGCGTCACTCTGAGGAACAACTACCCGGGACTACAACCAGCTCAATGAGCTGCAATGTCGCTTTCCCAGGCGCCTGGTAGTTCTCGGCTTCCCTTGCAACCAGTTCGGACATCAGGAGAACTGTCAGAACGAGGAGATCCTGAACAGCCTCAAGTATGTCCGACCTGGGGGTGGGTACCAGCCCACCTTTAGTCTTACCCAAAAGTGTGACGTCAATGGGCAGAACGAGCATCCTGTCTTTGCCTACCTGAAAGACAAGCTGCCCTACCCTTATGATGACCCGTTCTCCCTCATGACCGATCCCAAGCTCATCATATGGAGTCCCGTGCGCCGCTCAGACGTGTCCTGGAACTTTGAGAAGTT…	TACGTTCAGAGGCAGGGC	CTGTGAAGGCCCAGAACC	https://www.lungmap.net/breath-entity-page/?entityType=gene&entityId=Gene_ID_14776&entityLabel=Gpx2	https://www.lungmap.net/breath-entity-page/?entityType=nucleotide_probe&entityId=LMPN0000001088&entityLabel=Gpx2
Gpx3	NM_008161	CCACCCCAGATTCTCTTTCTTATTACATAAAAGACAAGCCTGGCACAACTGTGTGTCTGAACCACTGTGGACACGTGACAATTGTCCCAGTGTGTGCATGGCTACACAGCCACGTATCTGCCTGCTTGAAACCCAGGGATGGTCCATCTGTGTTTACGGCTTGGCACAACACCCTCATATTTTTTTCAGCTTTCTGTTCCAAATGAGCCCAAAGGAAACACAAGTTCTAGGTCCAATGGTTCTGCTCAAACCTGAACATCATTCTTGGGGCCAGCATCTCCCACATGCCCACACTACACACCACCAGCCTCCTTCTTCCTTCCTGAAGGACCCTCCTGAGCCCCCAAGCCCATCCCACAGTGCTCCTGAGACCAGCCAAGACAACTGTGAGCGCGATGG…	CCACCCCAGATTCTCTTTCTTA	GAGCCTAAGCCTGAATGCACTA	https://www.lungmap.net/breath-entity-page/?entityType=gene&entityId=Gene_ID_14778&entityLabel=Gpx3	https://www.lungmap.net/breath-entity-page/?entityType=nucleotide_probe&entityId=LMPN0000000916&entityLabel=Gpx3
Grap	NM_027817	ACACTTGTGACCACACAAGACCAGAGGAGCGATGCTCTGGGCTCAGCTTCTTCACACTAACCAGGACCAATATCGGTCACCACCAGGCTGGGAGCGGAAGCCCCCGCCCGCAGGCCTGACTGCTTTCCATTGGTCTCTATGTGTGACATCACCCGCCATTGACCAGGCCCATCCTCTCCAGACTTGAGGACCAACTGCTAATGGCTGGGGCCCAGCTCAGAAAGCGCTTCCCTTGAGCAGTTTATCTTCCAAACGCCTTTCAGGTTGTGCAAGTTACCGGGAACTGGCTTAGCCCTGGGCAACCTCAACGTCCATAAGAGTGCAAAGTTCCTCCCACTCCAACAGCTTGGGGCCTCCTGGCTTTACCCCACCAGCACTGGAATGAGGTTATATAGAGGT…	ACACTTGTGACCACACAAGACC	GTCTGACTCAGTTTCCCCAATC	https://www.lungmap.net/breath-entity-page/?entityType=gene&entityId=Gene_ID_71520&entityLabel=Grap	https://www.lungmap.net/breath-entity-page/?entityType=nucleotide_probe&entityId=LMPN0000000813&entityLabel=Grap
Grhl2	NM_026496	AGCAAAGCAAGTGACAGCCAAGAAGACCAGGATAAAAGAAACTGCCTTGGCACCAGTGAAGCCCAGATCAATTTGAGCGGAGGCGAGAACAGAGTGCAGGTTCTGAAGACTGTCCCGGTGAACCTCTGTCTAAGTCAAGACCACATGGAGAATTCGAAGCGCGAGCAGTACAGTGTATCCATCACCGAGAGCTCTGCCGTCATCCCCGTGTCAGGCATCACCGTGGTGAAAGCCGAGGATTTCACACCGGTGTTCATGGCGCCCCCGGTGCACTATCCCCGCGCGGACAGTGAGGAGCAGCGCGTGGTTATCTTTGAACAGACTCAGTACGACCTGCCCTCCATAGCCAGCCACAGCTCCTATCTCAAGGACGACCAGCGCAGCACGCCGGACAGCACC…	AGCAAAGCAAGTGACAGCC	TGAGGTAGGTCATGGGGC	https://www.lungmap.net/breath-entity-page/?entityType=gene&entityId=Gene_ID_252973&entityLabel=Grhl2	https://www.lungmap.net/breath-entity-page/?entityType=nucleotide_probe&entityId=LMPN0000000917&entityLabel=Grhl2
Gria3	NM_016886	TGGTGCAAGTACAAGGAATGACTGGAAACATCCAATTTGACACTTATGGACGTAGGACAAATTATACCATTGATGTATATGAAATGAAAGTCTCAGGCTCTCGAAAAGCTGGTTACTGGAATGAGTATGAAAGGTTTGTGCCCTTCTCAGATCAACAAATCAGCAATGACAGCTCATCCTCCGAGAACAGGACCATCGTAGTGACTACCATTCTGGAATCACCATATGTAATGTATAAAAAGAATCATGAGCAACTGGAAGGAAATGAGCGCTATGAAGGCTATTGTGTCGATTTAGCCTATGAAATAGCCAAACACGTAAGGATCAAATACAAATTGTCCATTGTCGGTGATGGGAAATATGGCGCAAGGGATCCAGAGACTAAAATATGGAATGGCA…	TGGTGCAAGTACAAGGAATGAC	AAATCTTCAGCGCTCTCTATGG	https://www.lungmap.net/breath-entity-page/?entityType=gene&entityId=Gene_ID_53623&entityLabel=Gria3	https://www.lungmap.net/breath-entity-page/?entityType=nucleotide_probe&entityId=LMPN0000000814&entityLabel=Gria3
Gsta2	NM_008182	AAGCCCGTGCTTCACTACTTCAATGCCCGGGGCAGAATGGAGTGCATCAGGTGGCTCCTGGCTGCAGCAGGGGTGGAGTTTGAAGAGAAGTTTATACAGAGTCCGGAAGATTTGGAAAAGCTAAAAAAAGATGGGAATTTGATGTTTGACCAAGTGCCCATGGTGGAGATTGATGGGATGAAGCTGGTGCAGACCAGAGCCATTCTCAACTACATCGCCACCAAATATGACCTCTATGGGAAGGACATGAAGGAGAGAGCCCTGATTGACATGTATACAGAAGGTATTTTAGATCTGACTGAAATGATTGGGCAATTGGTATTATGTCCCCCAGACCAAAGAGAAGCCAAGACTGCCTTGGCAAAAGACAGGACCAAAAACCGTTACTTGCCTGCCTTT…	AAGCCCGTGCTTCACTACTTCA	GGCCAGTATCTGTGGCTCCAT	https://www.lungmap.net/breath-entity-page/?entityType=gene&entityId=Gene_ID_14858&entityLabel=Gsta2	https://www.lungmap.net/breath-entity-page/?entityType=nucleotide_probe&entityId=LMPN0000001092&entityLabel=Gsta2
Gsta4	NM_010357	TTTCTCGAGTGCCTGGAGACAAAAATCCCACAAGAATAAGGAAGCTCTGAAGCAGGAGTCATGGCAGCCAAACCTAAGCTCTACTACTTTAATGGCAGGGGACGGATGGAGTCGATCCGCTGGCTGCTGGCTGCGGCTGGAGTGGAGTTTGAGGAAGAATTTCTTGAGACAAGGGAACAGTATGAGAAGATGCAAAAGGATGGACACCTGCTTTTCGGCCAAGTACCCTTGGTTGAAATCGATGGGATGATGCTGACACAGACCAGGGCCATCCTCAGCTACCTCGCTGCCAAGTACAACTTGTATGGGAAGGACCTGAAGGAGAGAGTCAGGATTGACATGTATGCAGATGGCACCCAGGACCTGATGATGATGATTGCCGTGGCTCCATTTAAAACC…	TTTCTCGAGTGCCTGGAGAC	TGTCATTGTGGGCAGAGTGG	https://www.lungmap.net/breath-entity-page/?entityType=gene&entityId=Gene_ID_14860&entityLabel=Gsta4	https://www.lungmap.net/breath-entity-page/?entityType=nucleotide_probe&entityId=LMPN0000000352&entityLabel=Gsta4
Gsto2	NM_026619	TACCATCCAGCCTGTCCGTCTCTATCAGAGTTAGTTCCAGGGGAGTAGTTGCCTGTGAGACCTGCATCTGCTGCAGTGGAAAGTGAGCTGCCCTGCTCCCTCAGCACAGCAAGAGTGCTGTCGACTGTTGAGAAATTCAGTTTGGGTCTGGAGGGAGCGCAGTAAGCAGCAGAGGCCCACAAGGCGGCGACTGTGAGCTTTCCGGTACCGCATAGATAACTGGAGATTGATGTCCGGGGATTTGTCAAGATGCTTGGGAAAAGGAAGCTGTCCCCCAGGGCCGGTCCCTGAGGGTGTGATCCGAATCTACAGCATGAGGTTCTGCCCCTACTCGCACAGGGCACGCCTGGTTCTCAAGGCCAAAGGCATCAGGCATGAAGTGATCAATATTAACCTGAA…	TACCATCCAGCCTGTCCGTC	ATGATTGGGTTACACAGCCC	https://www.lungmap.net/breath-entity-page/?entityType=gene&entityId=Gene_ID_68214&entityLabel=Gsto2	https://www.lungmap.net/breath-entity-page/?entityType=nucleotide_probe&entityId=LMPN0000001093&entityLabel=Gsto2
Gstz1	NM_010363	GAACCAGATGCAATGGGCCCAAAAGGTTATTACTTCCGGCTTTAACGCTCTGGAGAAGATTCTGCAGAGCACAGCAGGGAAGTACTGCGTAGGAGATGAGGTATCCATGGCTGATGTGTGCTTAGTACCCCAAGTGGCAAATGCTGAAAGGTTCAAGGTGGATCTAAGCCCCTACCCTACCATCAGTCACATCAACAAGGAGCTGCTAGCCTTAGAGGTTTTCCAAGTGTCTCACCCCCGTCGACAGCCAGATACCCCTGCCGAGCTGAGGACTTAGCTCCCAAACCATGCCCATTGGTACAGGGAAGGGAGTAGGCCCAGATGCTGGGTGTTCTACTGCTGTGAAGAGACACCATGACCATGGCAACTCTGACAAAGAAAGACGTTCAATTAGCTTAC…	GAACCAGATGCAATGGGC	GCCCTTCTCCCTGGTGAT	https://www.lungmap.net/breath-entity-page/?entityType=gene&entityId=Gene_ID_14874&entityLabel=Gstz1	https://www.lungmap.net/breath-entity-page/?entityType=nucleotide_probe&entityId=LMPN0000001000&entityLabel=Gstz1
Gtf2e1	NM_0288123	CCAGATGACCCCAGAAGAGAAGGAAGCATACATAGCCATGGGCCAGCGTATGTTTGAGGATCTCTTTGAGTGAGCTTTCCCTGCTCTCCCTGCTGCTGCCCATTGCAGAGAAACTCCCATCAGGTGCTTAAGGGCCTTCCCGCCCGTGTAAGAAAGCACCTGGTAATCTAGCACAGAAGCATAGTAGGAGAGCAAATTTGATTTTTTTTTTTAATGTAAGAAACTTCCCAGAAAGGTAGGTAGGTTATAAGTATTCAGTTCCCTCTTACTATTAAAGTATTAATATTTTTCTCTATTTCTTTATCTAATTTTTTCCTTTCCTTTTTAAGACATAGTTTTCTCACTCTGAGTAAAATGTTCCTGTCTACGTTCAGAACCCCACTAGGGATAAGTGTTCCC…	CCAGATGACCCCAGAAGAGA	AGTGAGGAAAGTGGGGGAAT	https://www.lungmap.net/breath-entity-page/?entityType=gene&entityId=Gene_ID_74197&entityLabel=Gtf2e1	https://www.lungmap.net/breath-entity-page/?entityType=nucleotide_probe&entityId=LMPN0000000918&entityLabel=Gtf2e1
Gucy1a3	NM_021896	TGCAGTGTGCCTCGGAAAATCAATGTCAGCCCCACCACATACAGGTTACTCAAAGACTGTCCTGGCTTTGTGTTCACCCCGAGATCAAGGGAGGAGCTTCCACCAAACTTCCCTAGTGACATTCCTGGGATCTGTCACTTTCTGGATGCTTATCACCATCAAGGACCTAATTCCAAACCATGGTTCCAGGATAAAGATGTGGAAGATGGAAACGCCAACTTCTTAGGCAAAGCGTCAGGGATAGATTAGTGAGCCACATGCTCTTATGTTTGATGCCTTTGAAGGTGTGCAGAACCTCTGTGTTGACCTTAGGATTACAGAAGATAAAAAAAATCAGTGTTAAAATTACAGAGGCTAAACACAGGTTTCCTCTGTCTCCCATTTAAGATGGAAAAGAAA…	TGCAGTGTGCCTCGGAAAAT	TCGAGAGGCTGGGAGTTCTTG	https://www.lungmap.net/breath-entity-page/?entityType=gene&entityId=Gene_ID_60596&entityLabel=Gucy1a3	https://www.lungmap.net/breath-entity-page/?entityType=nucleotide_probe&entityId=LMPN0000001089&entityLabel=Gucy1a3
Gucy1b3	NM_017469	GACAATGTGACCATCCTCTTCAGCGGCATTGTGGGCTTCAATGCTTTCTGTAGCAAGCATGCATCTGGAGAAGGGGCCATGAAGATTGTCAATCTCCTCAACGATCTCTACACCCGATTTGACACACTGACTGATTCACGAAAAAACCCATTTGTTTACAAGGTGGAAACAGTTGGTGACAAGTATATGACAGTGAGTGGCTTGCCAGAACCTTGTATCCACCATGCACGGTCCATTTGCCACCTGGCTTTAGACATGATGGAAATTGCTGGTCAAGTTCAAGTAGATGGTGAATCTGTTCAGATAACAATCGGGATCCATACCGGGGAGGTGGTGACAGGTGTGATTGGACAGCGGATGCCTCGGTATTGTCTCTTTGGGAATACCGTCAACCTCACA…	GACAATGTGACCATCCTCTTCA	ACACACATTAGACTGTCACCCG	https://www.lungmap.net/breath-entity-page/?entityType=gene&entityId=Gene_ID_54195&entityLabel=Gucy1b3	https://www.lungmap.net/breath-entity-page/?entityType=nucleotide_probe&entityId=LMPN0000000919&entityLabel=Gucy1b3
Gusb	NM_010368	CGCATGCTAGGAGGGAAAGTGATCGCTGGAAGTTCTCAGGCCAGCTAGAAGGTAGAACCAGTGCCTGAGGTTGTCTTCTGATCTGCACATGTGCACTGTGGTGTACACACACACACACACACACACACACACACACACACACACACACACACAGGAGGCGGATTTAAAAAGCCACACAGATAATGGACCTTTGTTTTCCCACCCTAGGTATCCCAAGGGTTACTTTGTCCAGGACACAAGCTTTGACTTCTTCAACTATGCGGGACTGCATCGATCTGTGGTCCTCTACACCACCCCTACCACTTACATCGATGATATCACTGTGATCACTAATGTGGAGCAAGACATCGGTGAGGAATCCCGGCGGGAGGCTCTGTGCTAGGCTGGGTCCATTTTTAT…	CGCATGCTAGGAGGGAAA	AGGTGTCAGCTTGGGCAG	https://www.lungmap.net/breath-entity-page/?entityType=gene&entityId=Gene_ID_110006&entityLabel=Gusb	https://www.lungmap.net/breath-entity-page/?entityType=nucleotide_probe&entityId=LMPN0000000362&entityLabel=Gusb
Gyg	NM_013755	CTATGCCAAAGGTGCGCTGGTCCTGGGCTCATCTTTGAAACAGCACAGGACTACTAGGAGGATGGTTGTACTCACCAGCCCACAGGTTTCAGACTCCATGAGAAAAGTTTTAGAGACTGTCTTTGATGACGTCATCATGGTAGATGTCTTGGACAGTGGTGATTCTGCTCATCTAACCTTAATGAAGAGACCTGAGTTGGGCATCACATTGACTAAACTCCACTGCTGGTCACTTACTCAGTATTCCAAATGTGTGTTCATGGATGCAGATACTCTGGTCCTCTCAAATATTGATGATCTGTTTGAAAGAGAAGAATTATCAGCAGCACCAGACCCAGGGTGGCCTGACTGTTTCAATTCTGGAGTCTTTGTCTATCAACCCTCCATTGAAACGTATAA…	CTATGCCAAAGGTGCGCT	CCCACCGTTCCTTCCTTT	https://www.lungmap.net/breath-entity-page/?entityType=gene&entityId=Gene_ID_27357&entityLabel=Gyg	https://www.lungmap.net/breath-entity-page/?entityType=nucleotide_probe&entityId=LMPN0000000003&entityLabel=Gyg
Gys1	NM_030678	CAAGGCCTTTCCAGACCACTTCACCTATGAACCCCATGAGGTAGATGCGACCCAGGGGTACCGGTACCCACGACCAGCCTCCGTCCCGCCGTCGCCCTCACTGTCTCGACACTCCAGCCCACACCAGAGTGAGGATGAGGAAGAGCCACGGGATGGACCCCTGGGGGAAGACAGTGAGCGTTATGATGAGGAAGAGGAGGCTGCCAAGGACCGCCGCAACATCCGGGCACCTGAGTGGCCACGCAGGGCCTCCTGTTCCTCCTCCACAGGTGGCAGCAAGAGAAGCAACTCGGTGGACACTGGGCCCTCCAGCTCACTCAGCACACCCACTGAGCCCCTGAGTCCTACCAGTTCCCTGGGTGAGGAGCGCAACTAAGCTCCCACCCCCATCCCCATCCC…	CAAGGCCTTTCCAGACCA	TCGGGTGTAGGGTAGCCA	https://www.lungmap.net/breath-entity-page/?entityType=gene&entityId=Gene_ID_14936&entityLabel=Gys1	https://www.lungmap.net/breath-entity-page/?entityType=nucleotide_probe&entityId=LMPN0000001094&entityLabel=Gys1
H6pd	NM_173371	GATGAGCGCTGTGTCCCTCTCTCAGATCCAGACTCCAACTTCCAGGGCCTGCAGGCTCACCTGCTACAGCACGTCAGGGTACCCTACTACAACATCCACCCAATGCCAGTGCACCTGCACCAGCGGCTCTGTGCCGAGGAGGACCAGGGAGCTCAGACCTATGCCAGTGAGATCTCAGCCCTGGTGGCCAACAGCAGCTTCGACCTGGTGCTCCTGGGCATGGGCACCGACGGGCACACGGCTTCTCTGTTCCCACAGTCCCCCACAGGCCTGGATGGTGATCAGCTGGTGGTGCTGACGGAGAGCCCGTTCAGGCCACACCAACGCATGAGCCTCAGCCTGCCCCTCATCAACCGAGCCAAGAAGGTAGCTGTCCTGGTCATGGGCAGGACAAAACGT…	GATGAGCGCTGTGTCCCT	CAGTCTTGGCAGGCCACT	https://www.lungmap.net/breath-entity-page/?entityType=gene&entityId=Gene_ID_100198&entityLabel=H6pd	https://www.lungmap.net/breath-entity-page/?entityType=nucleotide_probe&entityId=LMPN0000000815&entityLabel=H6pd
Habp2	NM_146101	GCGTATCTACGGGGGCTTTAAGAGCACAGCAGGCAAGCACCCGTGGCAGGTGTCCCTGCAGACCTCACTGCCGTTGACCACCTCCATGCCCCAAGGCCACTTCTGTGGGGGCGCCCTGATCCACCCCTGCTGGGTGCTCACTGCAGCCCACTGTACCGACATAAACACCAAGCATCTAAAAGTTGTACTAGGGGATCAGGACCTGAAGAAGACAGAATCCCATGAACAGACCTTCAGGGTGGAAAAAATACTGAAGTACAGTCAGTATAATGAAAGAGATGAGATTCCCCACAATGACATTGCTTTGCTCAAGTTAAAGCCAGTGGGTGGTCACTGTGCTCTGGAATCCAGATATGTGAAGACTGTATGTTTGCCCAGCGACCCCTTTCCCTCTGGAAC…	GCGTATCTACGGGGGCTT	CACTTGTCAGAACGGGGG	https://www.lungmap.net/breath-entity-page/?entityType=gene&entityId=Gene_ID_226243&entityLabel=Habp2	https://www.lungmap.net/breath-entity-page/?entityType=nucleotide_probe&entityId=LMPN0000001212&entityLabel=Habp2
Hc	NM_010406	ATGATGACCTTGTTGTCAGCACAGGCTACAGCAGTGGCTTGGCCACAGTATATGTAAAAACTGTGGTTCACAAAATTAGTGTCTCTGAGGAATTTTGCAGCTTTTACTTGAAAATTGATACCCAAGATATTGAAGCATCCAGCCACTTCAGGCTCAGTGACTCTGGATTCAAGCGCATAATAGCATGTGCCAGCTACAAGCCCAGCAAGGAGGAGTCAACATCCGGGTCCTCCCATGCAGTAATGGATATATCACTGCCGACTGGAATCGGAGCAAACGAGGAAGATTTACGGGCTCTTGTGGAAGGAGTGGATCAACTACTAACTGATTACCAGATCAAAGATGGCCATGTCATTCTGCAACTGAATTCGATCCCCTCCAGAGATTTCCTCTGTGTCC…	ATGATGACCTTGTTGTCAGCAC	GAGTCTGCAGAGATGGCTAGGT	https://www.lungmap.net/breath-entity-page/?entityType=gene&entityId=Gene_ID_15139&entityLabel=Hc	https://www.lungmap.net/breath-entity-page/?entityType=nucleotide_probe&entityId=LMPN0000001213&entityLabel=Hc
Hhip	NM_020259	AGGTCATGAGTGGGCTGCGGCAGCCTGTGAGCGCTGTGCACAGCGGGGATGGCTCCCATCGGCTCTTCATTCTAGAGAAGGAAGGCTACGTGAAGATTCTAACCCCAGAAGGAGAACTGTTCAAGGAGCCTTACTTGGACATTCACAAACTTGTTCAAAGTGGAATAAAGGGAGGAGACGAAAGGGGCCTGCTAAGCCTGGCATTCCATCCCAATTACAAGAAAAATGGAAAGCTGTATGTGTCTTATACCACCAACCAGGAACGGTGGGCTATTGGGCCTCACGACCACATTCTTCGGGTTGTGGAATACACAGTATCCAGGAAAAACCCCCATCAAGTTGATGTGAGAACAGCCAGGGTGTTTCTGGAAGTCGCAGAGCTCCACCGAAAGCATCTTG…	AGGTCATGAGTGGGCTGC	TTGCGATCTCCGAACACA	https://www.lungmap.net/breath-entity-page/?entityType=gene&entityId=Gene_ID_15245&entityLabel=Hhip	https://www.lungmap.net/breath-entity-page/?entityType=nucleotide_probe&entityId=LMPN0000001216&entityLabel=Hhip
Hmgcll1	NM_173731	CAGTTCTGTGCTTGGGGGCTCAGGTTGGAATATGGATGACACAGAGGCAGCAAAGTGTCATCCAACTGTGGATCTGCCTTAGTCCTAGCTCCCTGCTCATCTCTCTTTCAGACTAGGGCACTGACAGGCGGCAGTGGTGGCGGCGGTGGCAAAAGTGCACTTCTTCCTTCATTTTCTGAGGAAGTTGATTTTTCCCTCTCAGAGACCTGGAGTGCTCAGTTTTGAGATATTTGTGAGAACATGTGTTTATGCAGACTACTTGTAAAAACAGTGACCAGCATTTTTGTCTTGAAATGAAGCTCAAAGTTCTTTCAAAGACAGTGCAAATAGAAACCTCAGAAATAGTGTTATACAGTTATATGGTGCCTACCTCAGTGTACCAGTTGACTTTCATGACCA…	CAGTTCTGTGCTTGGGGG	TTGGGCTGAGGGATCAAA	https://www.lungmap.net/breath-entity-page/?entityType=gene&entityId=Gene_ID_208982&entityLabel=Hmgcll1	https://www.lungmap.net/breath-entity-page/?entityType=nucleotide_probe&entityId=LMPN0000001001&entityLabel=Hmgcll1
Hmox1	NM_010442	AGCGCAACAAGCAGAACCCAGTCTATGCCCCACTCTACTTCCCTGAGGAGCTGCACCGAAGGGCTGCCCTGGAGCAGGACATGGCCTTCTGGTATGGGCCTCACTGGCAGGAAATCATCCCTTGCACGCCAGCCACACAGCACTATGTAAAGCGTCTCCACGAGGTGGGGCGCACTCACCCTGAGCTGCTGGTGGCCCACGCATATACCCGCTACCTGGGTGACCTCTCAGGGGGTCAGGTCCTGAAGAAGATTGCACAGAAGGCCATGGCCTTGCCCAGCTCTGGGGAGGGCCTGGCTTTTTTTACCTTCCCGAACATCGACAGCCCCACCAAGTTCAAACAGCTCTATCGTGCTCGAATGAACACTCTGGAGATGACACCTGAGGTCAAGCACAGGG…	AGCGCAACAAGCAGAACC	ACAGGGAGTGGGCTAGGG	https://www.lungmap.net/breath-entity-page/?entityType=gene&entityId=Gene_ID_15368&entityLabel=Hmox1	https://www.lungmap.net/breath-entity-page/?entityType=nucleotide_probe&entityId=LMPN0000000002&entityLabel=Hmox1
Hopx	NM_175606	ATCTCCGGAGGCAGCACTTGAGGCGCTTCCTCAGTATACTGTCCCCTCGGAGTGTCAGGCGGGAGGCGTCTTCTTCCTCCTCTCCATCCTTAGTCAGACGCGCACGGACCATGTCGGCGCAGACCGCGAGCGGCCCCACGGAGGACCAGGTGGAGATCCTGGAGTACAACTTCAACAAGGTCAACAAGCACCCGGACCCCACCACGCTGTGCCTCATCGCAGCCGAGGCGGGTCTCACGGAGGAGCAGACGCAGAAATGGTTTAAGCAGCGCCTGGCAGAGTGGCGGCGGTCAGAAGGCTTGCCTTCGGAATGCAGATCTGTTACGGACTAGGGAGCCAGGCCCTTGAGCTTGCTCTTGGAACTCCATCTCTTCTTCCTTCCCTCGGCTTAC	ATCTCCGGAGGCAGCACT	GGTAAGCCGAGGGAAGGA	https://www.lungmap.net/breath-entity-page/?entityType=gene&entityId=Gene_ID_74318&entityLabel=Hopx	https://www.lungmap.net/breath-entity-page/?entityType=nucleotide_probe&entityId=LMPN0000000816&entityLabel=Hopx
Hoxb2	NM_134032	AGACGCAGCATCGAGAGCCGCCCGAGGGAGAACCAGGCGGGCCGAGCGCCCAGGACGACGCGGGAGAGCCAGCCGAGGAACCCACGGTCAGCCCGGGCGACGTCGCGACTCACCGGCTGCGGGAAGCCTGCTTCCACCCCGCCGAGGCCGCGCAGGGACCCCGGGGCGCACCGCCGTCAGCGCTGCCTGCCACCACCCTGGAGAGTGTGGGCGCATCGAGCCCCGGCTGCACAATGCTCAGAGCCGGAGGCCGGCAGAGCGAGCCCCTACCCGAAGACGCCTGCCCCGAGCGGCAGGATTCGCCTTTTCTACCGGACCTCAATTTCTTCGCTGCAGACTCCTGTCTCCAGATGTCCGGAGGCCTTTCACCCAGCCTGCAGGGTTCTCTCGATAGCCCCG…	AGACGCAGCATCGAGAGC	TGTAAGAAAACCCTCTCCCA	https://www.lungmap.net/breath-entity-page/?entityType=gene&entityId=Gene_ID_103889&entityLabel=Hoxb2	https://www.lungmap.net/breath-entity-page/?entityType=nucleotide_probe&entityId=LMPN0000001217&entityLabel=Hoxb2
Hoxb3	NM_010458	GTGGTGTTCTATTCCTAAGCGGTCCTCGAAGGAGTACAGTCTTGATTTTGTTTTAAAAAAAAATGGAAATGAAAATGGATGTTTTCTTTTTCCCGTTAAAATTAAAGTTGAAGTGTGAAGCATCCAAGTCAGGTTAGATACTTGGTCTCAGCGTCTGCTGCAGAGATACTGGCGAGGGGAGAAGAAGAAAAAAAAAAAACTATTGATGTCAGTTCCCTTTTTAGTTCCTAAGATGGATTCGAGGCCCAGTCCTCTTCTCCCCTCTGTCTCTTCTCTCGCCCCGCAGGTCAGCCGCTTGGAACAGACCCGAGAGGAGGGGGGCAGAAAGGGGAGGGGGGTCCGGCGTGTCACGTGACCCCCAGGGGTGCCAATGTCCGGTCGTGAGGGTATCAGGCCCTT…	GTGGTGTTCTATTCCTAAGCGG	TGCTGTTGCTAGTGGTACTGGT	https://www.lungmap.net/breath-entity-page/?entityType=gene&entityId=Gene_ID_15410&entityLabel=Hoxb3	https://www.lungmap.net/breath-entity-page/?entityType=nucleotide_probe&entityId=LMPN0000001218&entityLabel=Hoxb3
Hs6st1	NM_015818	GCCACGTGGAAGACCTCCTTGCACATGTGTGACGGGCGCACACCGACCCCAGAGGAGCTGCCGCCCTGCTACGAGGGCACAGACTGGTCGGGCTGCACGTTGCAGGAGTTCATGGATTGCCCCTATAACCTGGCTAACAACCGGCAGGTGCGCATGCTGGCCGACCTCAGCCTGGTGGGCTGCTACAACCTATCTTTCATCCCCGAGAGCAAGCGGGCCCAGTTGCTGCTGGAGAGCGCCAAGAAGAACCTGCGAGGCATGGCCTTCTTCGGCCTCACTGAGTTCCAGCGCAAGACGCAGTACCTATTTGAGCGGACGTTCAACCTCAAGTTCATCCGGCCATTCATGCAATACAACAGCACGCGGGCGGGCGGTGTGGAGGTGGATGAGGACACTATC…	GCCACGTGGAAGACCTCCTT	CTGCGCTCCAGCTGTCTCTT	https://www.lungmap.net/breath-entity-page/?entityType=gene&entityId=Gene_ID_50785&entityLabel=Hs6st1	https://www.lungmap.net/breath-entity-page/?entityType=nucleotide_probe&entityId=LMPN0000001090&entityLabel=Hs6st1
Hsd11b1	NM_008288	GCCTGCCTGGGAGGTTGTAGAAAGCTCTGCAGGTTTTCTTCGTGTGTCCTACAGGGCGCCCTGAGCCAGGTCCCTGTTTGATGGCAGTTATGAAAAATTACCTCCTCCCGATCCTGGTGCTCTTCCTGGCCTACTACTACTATTCTACAAATGAAGAGTTCAGACCAGAAATGCTCCAGGGAAAGAAAGTGATTGTCACTGGGGCCAGCAAAGGGATTGGAAGAGAAATGGCATATCATCTGTCAAAAATGGGAGCCCATGTGGTATTGACTGCCAGGTCGGAGGAAGGTCTCCAGAAGGTAGTGTCTCGCTGCCTTGAACTCGGAGCAGCCTCTGCTCACTACATTGCTGGCACTATGGAAGACATGACATTTGCGGAGCAATTTATTGTCAAGGCGG…	GCCTGCCTGGGAGGTTGTAG	TTCGCACAGAGTGGATGTCG	https://www.lungmap.net/breath-entity-page/?entityType=gene&entityId=Gene_ID_15483&entityLabel=Hsd11b1	https://www.lungmap.net/breath-entity-page/?entityType=nucleotide_probe&entityId=LMPN0000000377&entityLabel=Hsd11b1
Iars	NM_172015	CTGAAGACTGTTGTTACCAGCGTATTTGGTGTTAAAAATGCAAAGCTGTCAGTCTTCCACGGTGAAACAGAAATACAGAACCAAACTGACTTGCTGAGCCTCAGTGGGAGGACGCTGTGTGTGACTGCAGGGGCATCCCCGTCTCCCATCAGCAGCCCCAGCACCCTGCTGTGTCAGTACCTCAACCTGCAGCTCCTGAACGCAGAGCCACAAGAGTGTTTAACAGGAACTGTGGGCACCCTCCTGCTTGAAAACCCACTCGGACAGAACGGCCTCACCCACCAAGGGCTTGTGCATGAAGCAGCCAAGGTGTTCGGACTGAGGAGCAGGAGGCTAAGGCTGTTCCTGAATGAGACTCAAACACAAGAAATTACAGAAGATATCCCAATGAAGACTTTG…	CTGAAGACTGTTGTTACCAGCG	TCAAGGAAGACTGACTGAAGGC	https://www.lungmap.net/breath-entity-page/?entityType=gene&entityId=Gene_ID_381314&entityLabel=Iars2	https://www.lungmap.net/breath-entity-page/?entityType=nucleotide_probe&entityId=LMPN0000000906&entityLabel=Iars
Iars2	NM_198653	GACATCTGGTTTGACAGTGGAACTTCATGGTCTTGTGTTCTTCAAGACACGCAGCAGAGGGCAGACTTGTACCTGGAGGGAAAGGACCAGCTCGGGGGCTGGTTCCAGTCTTCCTTACTAACAAGTGTGGCCACCAGGTCAAAAGCACCTTTCAGGACAGTGATGGTTCATGGATTTACACTTGGAGAAAAAGGAGAAAAGATGTCCAAGTCCCTCGGGAATGTCATTAATCCTGACACTATCATCAGTGGAGGAAAAGACCACAGCAAAGAACCTCCCTACGGAGCTGACATCCTGCGCTGGTGGATAGCTGAGTCCAATGTCTTCACGGAGGTGACCATTGGCCCCTCTGTACTCTCTGCTGCCAGAGATGACATCAGCAAGCTCAGAAACACACTC…	GACATCTGGTTTGACAGTGGAA	CTCGTACTCAGCAGCATTTTTG	https://www.lungmap.net/breath-entity-page/?entityType=gene&entityId=Gene_ID_105148&entityLabel=Iars	https://www.lungmap.net/breath-entity-page/?entityType=nucleotide_probe&entityId=LMPN0000001091&entityLabel=Iars2
Icam1	NM_010493	CACAAACGGCGCTTCTTTTGCTCTGCCGCTCTGGAGGTGGCGGGAAAGTTCCTGTCTAAAAACCAGACCCTGGAACTGCACGTGCTGTATGGTCCTCGGCTGGACGAGACCGACTGCTTGGGGAACTGGACCTGGCAAGAGGGGTCTCAGCAGACTCTGAAATGCCAGGCCTGGGGGAACCCATCTCCTAAGATGACCTGCAGACGGAAGGCAGATGGTGCCCTGCTGCCCATCGGGGTGGTGAAGTCTGTCAAACAGGAGATGAATGGTACATACGTGTGCCATGCCTTTAGCTCCCATGGGAATGTCACCAGGAATGTGTACCTGACAGTACTGTACCACTCTCAAAATAACTGGACTATAATCATTCTGGTGCCAGTACTGCTGGTCATTGTGGGC…	CACAAACGGCGCTTCTTT	AGCATCTGCAGCAGGGTC	https://www.lungmap.net/breath-entity-page/?entityType=gene&entityId=Gene_ID_15894&entityLabel=Icam1	https://www.lungmap.net/breath-entity-page/?entityType=nucleotide_probe&entityId=LMPN0000000817&entityLabel=Icam1
Icam2	NM_010494	CCACAGACCCCACAGACCCCACCTGAGATGTCTTCTTTTGCTTGCTGGAGCCTGTCTCTTCTTATCCTGTTCTACAGCCCAGGGTCTGGTGAGAAGGCCTTTGAGGTCTACATATGGTCCGAGAAGCAGATAGTAGAAGCCACAGAGTCTTGGAAAATCAACTGCAGCACCAACTGCGCAGCCCCAGACATGGGCGGCCTGGAGACGCCCACGAATAAAATAATGTTGGAAGAGCATCCTCAAGGGAAGTGGAAACAGTTCTTAGTCTCAAACGTCTCCAAAGACACGGTCTTCTTTTGCCATTTCACGTGTTCGGGAAAGCAGCACTCGGAGAGTCTCAACATCAGGGTGTACCAGCCTCCAGCTCAAGTCACACTGAAGCTGCAGCCGCCTCGGGTG…	CCACAGACCCCACAGACC	CGTAGGTGCCTGTCCGTC	https://www.lungmap.net/breath-entity-page/?entityType=gene&entityId=Gene_ID_15896&entityLabel=Icam2	https://www.lungmap.net/breath-entity-page/?entityType=nucleotide_probe&entityId=LMPN0000000818&entityLabel=Icam2
Id1	NM_010495	CGGAGTCTGAAGTCGGGACCACCGGAGGCCGGGGACTGCCTGTCCGCGCCCCGCTCAGCACCCTGAACGGCGAGATCAGTGCCTTGGCGGCCGAGGCGGCATGTGTTCCAGCCGACGATCGCATCTTGTGTCGCTGAGGCGGCGCACTGAGGGACCAGATGGACTCCAGCCCTTCAGGAGGCAAGAGGAAAAAAGTGCTCTCGGTTCCCCAGGGGATCTCTGGGAAAGACACTACCGCAGCCACCGGACTCTTGGCGGATCGGTCCAGTGGGTAGAGGGTTTGATCAACAGAGCCTCACCCTCTCCACCTTTCAGCCTCCAGAGACTTTGGGGAGGGGGTTAATCAACCCCGCGTGTTTCTGTTTTATTGAAAAAGCAGACATTTTTTTTAAATGGTCA…	CGGAGTCTGAAGTCGGGA	AAAACCCACCCCCATAGAA	https://www.lungmap.net/breath-entity-page/?entityType=gene&entityId=Gene_ID_15901&entityLabel=Id1	https://www.lungmap.net/breath-entity-page/?entityType=nucleotide_probe&entityId=LMPN0000000819&entityLabel=Id1
Idi2	NM_177197	GCAGAGGCTCAGACAAGGACCACAGCTGTCATCTCTGCTATGTCATCAGCTGTGACTGCAGACCCCCCCAGGATGTGTGGTGCATGATGATAACAATGTACATGAGGAATTCATAGCTGGTCGGTGGTGGCACACACGTTTAGTCCGAGCACTCAAAGACAGAGGTAGATGGATCTCTGAGTTTGAGGCCAGCCTGGTCTACATAGTGAGTTCCAAAACAGCCTGGGCTACACAGAAAACCCTACCTCAGAAACCAAAAATAAATACATAGGTAGATAAATAGATGCATAGCTACAGTAAACTAAAAGAGCCAGAGACTTACACTGTAACCAGACACATTAACTTCACAGAAGCAGTCACCCATTTGGTAAACTAAACAGCAGAGTAACAGTTGCTTTC…	GCAGAGGCTCAGACAAGGAC	GGCACCTATGTGGGTTATGC	https://www.lungmap.net/breath-entity-page/?entityType=gene&entityId=Gene_ID_320581&entityLabel=Idi2	https://www.lungmap.net/breath-entity-page/?entityType=nucleotide_probe&entityId=LMPN0000001002&entityLabel=Idi2
Ifitm1	NM_026820	GCCACCCTAAATGTGGGCCACACCTTCTGGTGGCACCCCACATAAAAGGTCATGGAAGAAGGATGGTTTTGCCTGCTTACCCTCTTGCTGCTCAGTTTCTCTCTCCTGTTCCAGAGATATTAGAACCTACTTCCTCAGGGTCCCAACGGACCTCTGTAGAATCTCCCTGGGACTCTAGCACCACATTGACACAGCTGACTTTAGTCTTGTGGACAACGCCTGGATCCTAGGCCTTTCCATCAGGAGACAGTCATTTTAGGGCTCCTCGACCACACCTCTTCAAAAGCCGAGAGATGCCTAAGGAGCAGCAAGAGGTGGTTGTACTGGGGTCACCCCACATCTCTACTTCTGCGACAGCCACCACAATC	GCCACCCTAAATGTGGGC	TGATTGTGGTGGCTGTCG	https://www.lungmap.net/breath-entity-page/?entityType=gene&entityId=Gene_ID_68713&entityLabel=Ifitm1	https://www.lungmap.net/breath-entity-page/?entityType=nucleotide_probe&entityId=LMPN0000001162&entityLabel=Ifitm1
Il2rg	NM_013563	TGCAGTACCGGAGCAACAGAGATCGAAGCTGGACGGAACTAATAGTGAATCATGAACCTAGATTCTCCCTGCCTAGTGTGGATGAGCTGAAACGGTACACATTTCGGGTTCGGAGCCGCTATAACCCAATCTGTGGAAGTTCTCAACAGTGGAGTAAATGGAGCCAGCCTGTCCACTGGGGGAGTCATACTGTAGAGGAGAATCCTTCCTTGTTTGCACTGGAAGCTGTGCTTATCCCTGTTGGCACCATGGGGTTGATTATTACCCTGATCTTTGTGTACTGTTGGTTGGAACGAATGCCTCCAATTCCCCCCATCAAGAATCTAGAGGATCTGGTTACTGAATACCAAGGGAACTTTTCGGCCTGGAGTGGTGTGTCTAAAGGGCTGACTGAGAGTC…	TGCAGTACCGGAGCAACA	GTGCATGCCAGTAACCCC	https://www.lungmap.net/breath-entity-page/?entityType=gene&entityId=Gene_ID_16186&entityLabel=Il2rg	https://www.lungmap.net/breath-entity-page/?entityType=nucleotide_probe&entityId=LMPN0000000820&entityLabel=Il2rg
Impa1	NM_018864	AGCTGTGTTCCATCCCCATCCATGGAATCCGGAGTGTTGGAACAGCTGCTGTTAATATGTGCCTTGTGGCAACGGGAGGAGCAGATGCCTATTATGAGATGGGAATCCACTGCTGGGACATGGCGGGAGCTGGCATCATTGTCACCGAGGCAGGCGGAGTGCTCATGGATGTCACGGGTGGACCGTTCGATCTGATGTCTCGGAGAATAATTGCCGCAAATAGTATAACATTAGCCAAAAGAATAGCCAAAGAAATTGAGATAATACCTTTGCAAAGAGACGACGAAAGCTAGTCACAGAGAACAGTGTCCAGCTCCAGTGTCATCCTTGCTGTCCCTGGGGTGTTTCAGATGGATGGTGTCACTGATTTAGACTGAACTTTGAGGTCCTGATTTTAAA…	AGCTGTGTTCCATCCCCA	CAGTCGTCTCTGGCAGCA	https://www.lungmap.net/breath-entity-page/?entityType=gene&entityId=Gene_ID_55980&entityLabel=Impa1	https://www.lungmap.net/breath-entity-page/?entityType=nucleotide_probe&entityId=LMPN0000001095&entityLabel=Impa1
Impa2	NM_053261	GCGGGACAAATCATCAGGAAGGCCCTGACAGAGGAAAAACGCGTCTCTACAAAAACATCTGCTGCCGATCTTGTGACAGAAACAGATCACCGAGTAGAAGATTTAATTGTTTCTGAGTTGCGAAAGCGGTTTCCTTCACACAGGTTCATTGCAGAAGAGGCCACAGCCTCCGGGGCCAAGTGTGTGCTCACCCACAGCCCGACCTGGATCATCGACCCCATCGACGGCACCTGCAACTTCGTGCACAGGTTCCCCACTGTGGCAGTTAGCATCGGATTTGCTGTTCACCAGGAGCTGGAATTTGGAGTGATTCACCACTGCACAGAGGAGCGGCTGTACACCGGCAGGAGGGGCCAAGGTGCCTTTTGCAATGGCCAGCGGCTCCAGGTCTCCAGGGAG…	GCGGGACAAATCATCAGG	GGTTGCTGCTGCGTTTTT	https://www.lungmap.net/breath-entity-page/?entityType=gene&entityId=Gene_ID_114663&entityLabel=Impa2	https://www.lungmap.net/breath-entity-page/?entityType=nucleotide_probe&entityId=LMPN0000001096&entityLabel=Impa2
Inmt	NM_009349	GGGGCAAAGGAGTCTGGACAGCTGTGTGGGCTGGCTAGAATGGAGGGCAAGGTATACATAGGAGGTGAGGACTATGAAAAAGAGTTCACTCCCAAAGACTACCTGACCACCTACTACAGCTTCCACTCTGGCCCTGTGGCAGAGCAGGAAATCGTAAAGTTTAGCCTGCAGAACCTCTGGCTGACTGCGTGCTGACCTTTCTGGCCATGGAGTGTGCCTGCCCTGATATAGATACCTACCGGGCAGCCTTGCGCAGACTGGCCGGCCTGCTGAAACCAGGAGGGCACCTGGTGACCCTGGTTACTCTGCGCTTCCAGCACTATATGGTGGGCCCCAAGAAGTTCTCTGGGGTCTACCTAGAGAAGGAGGTGGTGGAGAAGGCTATTCAAGATGCTGGCT…	GGGGCAAAGGAGTCTGGACA	CTCAGGCACTGGGACCCTTC	https://www.lungmap.net/breath-entity-page/?entityType=gene&entityId=Gene_ID_21743&entityLabel=Inmt	https://www.lungmap.net/breath-entity-page/?entityType=nucleotide_probe&entityId=LMPN0000001003&entityLabel=Inmt
Inpp4b	NM_001024617	ACACAGCGAAGGCAAAGGAAGTTCTCAGCAGCATCAATCAGCTACAACCTCTCATAGCAACTCATGCAGACCTGCTGCTAACCTCTGCCAGCCAGCGTTCTCCAGACAGCCTGAAGAGCTCTTTAAAGCTGCTTTCAGAAAAAACTGAGCTTTTTGTCCATGCCTTCAAGGACCAGCTGGTCAGGAGTGCTCTTTTAGCTCTCTACACTGCAAGGCCAGGAGGCATCCTTAAGAAGCCACCCTCTCCTAATGTCAGCACAGAGGAGAAAAGTACTCAGCATGATACCCCACAGCTTAGAAGACAAGACTCCATACCACATCATTCTGACTATGATGAAGAAGAGTGGGATAGGGTGTGGGCCAACGTGGGGAAGAGCCTGAACTGCATTATCGCTAAAG…	ACACAGCGAAGGCAAAGG	AAATGCCGACTGCCATGT	https://www.lungmap.net/breath-entity-page/?entityType=gene&entityId=Gene_ID_234515&entityLabel=Inpp4b	https://www.lungmap.net/breath-entity-page/?entityType=nucleotide_probe&entityId=LMPN0000001004&entityLabel=Inpp4b
Inpp5d	NM_010566	GGGAGGGTCCTCCAACCCCTCCCTCCCAACCACCTCTGTCGCCAAAGAAGTTTTCATCTTCCACAGCCAACCGAGGTCCCTGCCCCAGGGTGCAAGAGGCAAGACCTGGGGATCTGGGAAAGGTGGAAGCTCTGCTCCAGGAGGACCTGCTGCTGACGAAGCCCGAGATGTTTGAGAACCCACTGTATGGATCCGTGAGTTCCTTCCCTAAGCTGGTGCCCAGGAAAGAGCAGGAGTCTCCCAAGATGCTGCGGAAGGAGCCCCCGCCCTGTCCAGACCCAGGAATCTCATCACCCAGCATCGTGCTCCCCAAAGCCCA	GGGAGGGTCCTCCAACCCC	TGGGCTTTGGGGAGCACGAT	https://www.lungmap.net/breath-entity-page/?entityType=gene&entityId=Gene_ID_16331&entityLabel=Inpp5d	https://www.lungmap.net/breath-entity-page/?entityType=nucleotide_probe&entityId=LMPN0000001005&entityLabel=Inpp5d
Ippk	NM_199056	CAATACCTGGAGGAGTTTCCTGAGGAGAGGAAAACATTACAGATAGATGGGCCTTATGATGAAGTATTTTACCAGAAACTGCTTGATCTGTCCACTGAGGATGATGGGACAGTGGCCTTTGCATTAACAAAGGTGCAGCAATACAGAGTAGCCATGACTGCCAAGGACTGTTCCATCATGATCGCACTTTCCCCTTGTCTACAGGGCACCAGCTCTGACCAGAGGCCTGTTATTCCTTCGTCAAGATCCCGGCTGGCCTTCTCTGTGTCTGTATTGGACCTCGACCTCAAGCCCTATGAGAGCATTCCTCATCAGTATAAACTAGACAGCAAGATAGTCAACTATTACTCAAAGACTGTGCATGCCAAAGATGACACTGTGAGGTCGACTCGGTTCAAG…	CAATACCTGGAGGAGTTTCCTG	ACGTCCTACATTCCTCGTCCTA	https://www.lungmap.net/breath-entity-page/?entityType=gene&entityId=Gene_ID_75678&entityLabel=Ippk	https://www.lungmap.net/breath-entity-page/?entityType=nucleotide_probe&entityId=LMPN0000001009&entityLabel=Ippk
Irx2	NM_010574	CCTTGTGCGAATCAGGCTCAGAGTGTAAGGACAAGTTTGAGGACCTGGAGGACGAGGAGGACGAGGAAGACGAGTGCGAGCGGGACCTGGCGCCACCCAAGCCCGTAACCTCCTCGCCTCTCACCGGCGTGGAGGCACCCCTGCTGAGCCCGGCGCCCGAAGCCGCGCCGCGCGGTGGCAGCGGTGGCAAGACGCCCCTAGGCAGCCGGACGTCGCCAGGAGCGCCGCCGCCCGCCAGCAAACCCAAGCTGTGGTCGCTGGCCGAGATAGCCACGTCGGACCTCAAGCAACCAAGCTTGGGCCCGGGTTGCGGGCCTCCGGGGCTGCCTGCTGCCGCCGCGCCTGCCTCGACTGGGGCCCCTCCGGGAGGCTCGCCCTACTCTGCTTCGCCCCTGCTGG…	CCTTGTGCGAATCAGGCT	GCAGTGCAGTGTGCATCC	https://www.lungmap.net/breath-entity-page/?entityType=gene&entityId=Gene_ID_16372&entityLabel=Irx2	https://www.lungmap.net/breath-entity-page/?entityType=nucleotide_probe&entityId=LMPN0000001219&entityLabel=Irx2
Itga6	NM_008397	GCAGATGGGTGGCAAGACATTGTTATCGGAGCTCCACAGTATTTTGATAGGGATGGTGAAGTCGGGGGTGCAGTTTACGTCTACATTAACCAGCAAGGCAAATGGAGTAATGTGAAGCCGATTCGTCTAAATGGGACCAAAGACTCGATGTTTGGAATCTCTGTGAAAAATATAGGTGATATTAACCAAGATGGCTATCCAGATATTGCTGTTGGAGCTCCCTATGATGATCTGGGGAAGGTTTTTATCTATCATGGATCCCCGACTGGCATAATTACCAAGCCAACACAGGTTCTCGAGGGGACATCGCCTTACTTCGGCTATTCAATCGCTGGGAATATGGACCTGGATCGGAATTCCTACCCCGACCTTGCTGTGGGCTCCCTCTCAGACTCGGTC…	GCAGATGGGTGGCAAGAC	AGAGCTGGGCTCCTGGAT	https://www.lungmap.net/breath-entity-page/?entityType=gene&entityId=Gene_ID_16403&entityLabel=Itga6	https://www.lungmap.net/breath-entity-page/?entityType=nucleotide_probe&entityId=LMPN0000000821&entityLabel=Itga6
Itga9	NM_133721	AGAGACTCTGGTGGTCTTCGAGGCCTTGCACAATCTGGAACCCCGTGGCTACGTTGTGGGGTGGATCATCGCCATCAGTTTGCTGGTGGGGATCCTCATTTTTCTGCTGCTGGCTGTGCTCCTGTGGAAGATGGGCTTCTTCCGCAGAAGGTACAAAGAGATCATTGAAGCTGAGAAAAACCGGAAAGAGAATGAAGATGGTTGGGACTGGGTCCAGAAAAACCAGTGACCCACCGTGCCAGTCATGTGATGCCCTCATGTCCCCATCACCAGCCTGTGGTCCTTGATCTTTGTATCTTTCATATTTGGAAGAAAGAAATCTTCTCCAGATTTTTCGGAGGCCCCACTGATGCTGTTCTCTTCCTCATCCCGTCAAGCCCGGTGCCGACCTGAGATGGC…	AGAGACTCTGGTGGTCTTCGAG	ATCTCCCAGTGAGAGGTCCATA	https://www.lungmap.net/breath-entity-page/?entityType=gene&entityId=Gene_ID_104099&entityLabel=Itga9	https://www.lungmap.net/breath-entity-page/?entityType=nucleotide_probe&entityId=LMPN0000000822&entityLabel=Itga9
Itgb2	NM_008404	TCACCTTCCAGGTAAAGGTCATGGCTTCCGAGTGTATCCAGGAGCAGTCCTTTGTCATCCGGGCACTGGGTTTCACGGATACAGTGACCGTGCAGGTCCGTCCCCAGTGTGAGTGTCAGTGCCGGGACCAGAGTCGGGAGCAGAGTCTCTGTGGAGGCAAGGGAGTCATGGAGTGTGGTATCTGCAGGTGTGAGTCTGGCTACATTGGGAAAAACTGTGAGTGCCAGACTCAGGGTCGGAGCAGCCAGGAGCTGGAGAGAAACTGTCGGAAGGACAATAGTTCCATCGTGTGCTCAGGGCTTGGGGACTGCATCTGTGGGCAGTGTGTATGCCATACCAGTGACGTCCCCAACAAAGAGATCTTTGGGCAATACTGCGAGTGTGACAATGTCAACTGTG…	TCACCTTCCAGGTAAAGGTCAT	CTCATGCTCTAGCTTTCAGCAA	https://www.lungmap.net/breath-entity-page/?entityType=gene&entityId=Gene_ID_16414&entityLabel=Itgb2	https://www.lungmap.net/breath-entity-page/?entityType=nucleotide_probe&entityId=LMPN0000001220&entityLabel=Itgb2
Itgb6	NM_021359	TGCATTGTCTACCCATACTTGCAGAAAAATCTATTTCCTGAAGGAATTTGTTTCTTTGGTTGGTTTGGTTTGGTTTTGTTTTTTTATTTCCTTTCCTTTTCTTTTTTTCTTTTTTCTTTCTTTCTTTCTTTCTTTCTTTCTTTCTTTCTTTCTTTCTTTCTTTCTTTTTCTTTTTTTTTTTTTTTTAGAAAGGGTGTCTCTATGGCCATTCTGGAACTGACCAGGCTGCCTGGCCTTGAACTCACAACCATGGAACTGCCTGTCTCTGCCTTCCATTTCATGCTCAGAGATCTTAACTTTTATGTATGAGAAATGAGAGTCTGATTTCCCATCAACTGAAAGAATCCAGTTCTCCCAGAGTGACTTCCCAAGTGAGAGATTGAAAATTAAGTCATGGGC…	TGCATTGTCTACCCATACTTGC	CTCCAATCTTCTACCGGTTTTG	https://www.lungmap.net/breath-entity-page/?entityType=gene&entityId=Gene_ID_16420&entityLabel=Itgb6	https://www.lungmap.net/breath-entity-page/?entityType=nucleotide_probe&entityId=LMPN0000000823&entityLabel=Itgb6
Ivd	NM_019826	GGGCCGCTTTCTACGAGATGCCAAACTGTATGAGATCGGAGCTGGGACCAGTGAAGTGAGGCGGTTGGTCATTGGCCGAGCTTTCAATGCAGACTTCCGCTAGCCCTCTGCGGCCCATCGCCCCCTGGTCCCAGCACCGAGAGGCCTTTCTTTGGAAGCAGAGATGTGGCAGCCCTCTGACCTGTCTAAGGAAGCTCTGCTGCTCAGCTGCCCTTCTCTGTCAGCCCTCTGCCCCGTGTGAAGTCGGATTCTCCAGCCGTTCCGGGCAGGAAAGCCTAAAATGACTGCTAAAATGACTTTGGCTTTTTGGGGGGTTTGGGGGGAGGGTGGCAGTGTCTGTGCCATTGCTTTCTACATCTGAATGTGATGACCTGACCCTCCAGGTAGCATCTGACAGGT…	GGGCCGCTTTCTACGAGATG	TGGCTTTTGCCTTTTCCTCA	https://www.lungmap.net/breath-entity-page/?entityType=gene&entityId=Gene_ID_56357&entityLabel=Ivd	https://www.lungmap.net/breath-entity-page/?entityType=nucleotide_probe&entityId=LMPN0000001006&entityLabel=Ivd
Jade3	NM_199317	ACCTTGAGAGGGTCCGAAATCTGTGCTACATGATAAGCAGACGAGAGAAGCTGAAACTATCACACACCAAAGTGCAGGAACAGATTTTTGGTTTGCAAGTCCAGCTTATCAATGAAGAAATTACAGAAGGACTTTCTTTGACAAATGCACTAGAGAACTCACTGTTTTATCCACCACCACGAATTACCTTAAAGTTAAAAATGCCTAAATCAACCTCAGAAGATTGCAAAGACAGCTCCACAGAAACTGAACACCAACTCTCGTCTCCTGGCAGCAGCTCCCCTGGTCACAGTAAAAGGAGCCCTCAGATGCCTGAGGAACCACTGGATATGAATGTGAAAATATATCCAAGATATCCACTAGAAAGCAAAAGTAACTGTTTGCAGACTAGCCGAAGCC…	ACCTTGAGAGGGTCCGAAAT	GAGCAGAATCATGGGAAGGA	https://www.lungmap.net/breath-entity-page/?entityType=gene&entityId=Gene_ID_382207&entityLabel=Jade3	https://www.lungmap.net/breath-entity-page/?entityType=nucleotide_probe&entityId=LMPN0000001007&entityLabel=Jade3
Jag1	NM_013822	GACATGGATAAACACCAGCAGAAAGTCCGCTTTGCCAAACAGCCAGTGTATACGCTGGTAGACAGAGAGGAGAAGGCCCCCAGCGGCACGCCGACAAAACACCCGAACTGGACAAATAAACAGGACAACAGAGACTTGGAAAGTGCCCAGAGCTTGAACCGGATGGAATACATCGTATAGCAGACAGTGGGCTGCCGCCATAGGTAGAGTTTGAGGGCACCGCGGGGCTTGTAGTTTCTTTAAACTGTTGTCCTATTCCAGTCTGAGGCTGTTGTTGACTTAGAATCCTGTGTTAATTTAAGTTTCGACAAGCTGGCTTCCACTGGCACTGGTAGTTTCTGTGGTTGGCTGGGAAATTGAGTGCAGCGCTCTCACAGCTATGCAAAAACTAGTGAATGT…	GACATGGATAAACACCAGCAGA	GCTTACAGGCAACACGTTATGA	https://www.lungmap.net/breath-entity-page/?entityType=gene&entityId=Gene_ID_16449&entityLabel=Jag1	https://www.lungmap.net/breath-entity-page/?entityType=nucleotide_probe&entityId=LMPN0000000824&entityLabel=Jag1
Jam2	NM_023844	GCTGCTACACTACTTGATCGTCGCCCTGGACTATCATAAGGCAAATGGGTTTTCTGCATCAAAAGACCACCGTCAAGAAGTCACAGTAATAGAGTTCCAAGAGGCTATTTTGGCTTGTAAAACCCCAAAGAAGACTACCTCCTCCAGACTGGAGTGGAAGAAGGTGGGACAGGGGGTCTCCTTGGTCTACTACCAACAGGCTCTCCAAGGTGACTTTAAAGACCGTGCTGAGATGATAGATTTCAATATACGAATCAAAAATGTTACAAGAAGTGATGCTGGAGAGTATCGCTGTGAAGTCAGCGCTCCGACTGAGCAAGGCCAGAACCTGCAGGAAGATAAAGTCATGCTAGAAGTACTAGTGGCTCCTGCTGTTCCTGCCTGTGAAGTGCCCACTTC…	GCTGCTACACTACTTGATCG	GACAACTGGTTTTGGTGCAG	https://www.lungmap.net/breath-entity-page/?entityType=gene&entityId=Gene_ID_67374&entityLabel=Jam2	https://www.lungmap.net/breath-entity-page/?entityType=nucleotide_probe&entityId=LMPN0000000043&entityLabel=Jam2
Kdr	NM_010612	ATCTTTGGTGGAAGCCACAGTGGGCAGTCAAGTCCGAATCCCTGTGAAGTATCTCAGTTACCCAGCTCCTGATATCAAATGGTACAGAAATGGAAGGCCCATTGAGTCCAACTACACAATGATTGTTGGCGATGAACTCACCATCATGGAAGTGACTGAAAGAGATGCAGGAAACTACACGGTCATCCTCACCAACCCCATTTCAATGGAGAAACAGAGCCACATGGTCTCTCTGGTTGTGAATGTCCCACCCCAGATCGGTGAGAAAGCCTTGATCTCGCCTATGGATTCCTACCAGTATGGGACCATGCAGACATTGACATGCACAGTCTACGCCAACCCTCCCCTGCACCACATCCAGTGGTACTGGCAGCTAGAAGAAGCCTGCTCCTACAGACC…	ATCTTTGGTGGAAGCCACAG	CATGCGCTCTAGGATGATGA	https://www.lungmap.net/breath-entity-page/?entityType=gene&entityId=Gene_ID_16542&entityLabel=Kdr	https://www.lungmap.net/breath-entity-page/?entityType=nucleotide_probe&entityId=LMPN0000000825&entityLabel=Kdr
Kif20b	NM_183046	AAGTTGAAAGAGGAGCTTGCTGCAAACTCTATTCTTACTCAGAATCTCAAAGCAGACCTTCAGAAGAAGGAAGAAGATTGTGCTGAGCTGAAAGAGAAGTTCATTGATGCCAAAAAGCAGATTGAGCAGGTACAGAGGGAGGTATCTGTAATGCGTGATGAAGAGAAATTATTGAGGATTAAAATTAATGAACTGGAGAAAAAGAAAAACCAGTATTCTCAGGACTTAGATATGAAACAACGAACCATTCAGCAACTTAAGGAGCAGTTAAGTAATCAGAAAATGGAAGAAGCTGTACAACAGTATGAGAAAGTGTGCAAAGATCTCAGTGTTAAGGAGAAGCTGGTTGAAGACATGCGACTGACGCTAGTGGAGCAGGAGCAGACTCAGGCAGAGCAG…	AAGTTGAAAGAGGAGCTTGCTG	GCTTGAGTGGTAAGGACAGCTT	https://www.lungmap.net/breath-entity-page/?entityType=gene&entityId=Gene_ID_240641&entityLabel=Kif20b	https://www.lungmap.net/breath-entity-page/?entityType=nucleotide_probe&entityId=LMPN0000001221&entityLabel=Kif20b
Kit	NM_021099	AAGCCCTTTGTGTAGAAAGCAGACCATTCTTAGAACAGAGGGCAACGGGGCATCGGAAGTCTGGTCACGCTAAGAAGACCGAGGCTGAGAAGGAACAAGCCAGGGGAAGCGTGAACAATGATGCTCTGCTCTGGGCTGCCGCTCGGGCTTCTGTACAACTGACCTGGTTTCTCAGTACTTTGCTGTCTGGGAGTAGCATTGGAATCAAGGCCTCCTCCCTAGTCAGCCTTTGTATATACTCATCTATACGTTGTATGCGTTCATACTTTGGAGGAGGGATTTCCCACAAGCTTTCGTTTCTGTGTACAGCCCTGGATTAGACCTACTGTGTGTAAGAATAGATTAAGAGCCATACATATTTGAAGGAAACAGTTAAATGTTTTTTGGTTGTGGTTGTTG…	AAGCCCTTTGTGTAGAAAGCAG	ACTTGAATAGATACAGGCCCGA	https://www.lungmap.net/breath-entity-page/?entityType=gene&entityId=Gene_ID_16590&entityLabel=Kit	https://www.lungmap.net/breath-entity-page/?entityType=nucleotide_probe&entityId=LMPN0000000826&entityLabel=Kit
Krt15	NM_008469	GGTGATTTTGGTGGTGGCGATGGAGGTCTCCTCTCTGGCAATGAGAAGGTGACCATGCAGAACCTTAATGACCGCCTGGCCTCCTACCTGGACAAGGTGCGTGCCCTAGAGCAGGCCAACACTGAGCTGGAGGTGAAGATCCGAGATTGGTACCAGAAGCAGAGCCCAGCCAGTCCAGATCGGGACTACAGCCATTACTTTAAGACCATGGAAGAGATCCGGGACAAAATTCTGGCTGCCACCATTGACAACTCGCGCGTTGTCCTGGAGATTGACAATGCCAGGCTGGCGGCGGACGACTTCAGGCTCAAGTATGAGAATGAGCTGACCCTGCGTCAGGGCGTGGAGGCCGACATCAACGGGCTGCGCCGGGTGCTGGATGAGCTGACCCTGGCCAGG…	GGTGATTTTGGTGGTGGC	TCTCCTGTTCCAGCCGAG	https://www.lungmap.net/breath-entity-page/?entityType=gene&entityId=Gene_ID_16665&entityLabel=Krt15	https://www.lungmap.net/breath-entity-page/?entityType=nucleotide_probe&entityId=LMPN0000000827&entityLabel=Krt15
Krt18	NM_010664	AGAGCCTGGAAACTGAGAACAGGAGACTGGAGAGCAAAATCCGGGAACATCTGGAGAAGAAGGGGCCCCAGGGCGTCAGAGACTGGGGCCACTACTTCAAGATCATCGAAGACCTGAGGGCTCAGATCCTTGCGAATTCTGTGGACAATGCCCGCATCGTCTTGCAGATCGACAATGCCCGCCTTGCCGCCGATGACTTTAGAGTCAAGTATGAGACAGAACTAGCCATGCGCCAGTCTGTGGAGAGCGACATCCATGGACTCCGCAAGGTGGTAGATGACACCAACATCACAAGGCTGCAGCTGGAGACAGAAATCGAGGCACTCAAGGAAGAACTTCTGTTCATGAAGAAGAATCATGAAGAGGAAGTCCAAGGTCTGGAAGCCCAGATTGCCAGCT…	AGAGCCTGGAAACTGAGAACAG	TCAAGAGGGCTTCATATTCCTG	https://www.lungmap.net/breath-entity-page/?entityType=gene&entityId=Gene_ID_16668&entityLabel=Krt18	https://www.lungmap.net/breath-entity-page/?entityType=nucleotide_probe&entityId=LMPN0000000828&entityLabel=Krt18
Krt8	NM_031170	CAACAAGCGTACAGAGATGGAGAATGAATTTGTCCTCATCAAGAAGGATGTGGACGAAGCATACATGAACAAGGTGGAACTAGAGTCCCGCCTGGAAGGACTGACCGACGAGATCAACTTCCTCCGGCAGATCCATGAAGAGGAGATCCGTGAGTTGCAGTCTCAGATCTCAGACACGTCTGTGGTGCTGTCTATGGACAACAGCCGCTCCCTGGACATGGATGGCATCATCGCTGAAGTTCGTGCCCAGTACGAGGACATTGCCAATCGCAGCCGAGCTGAGGCTGAAACCATGTACCAGA	CAACAAGCGTACAGAGATGGAG	ATCTGGTACATGGTTTCAGCCT	https://www.lungmap.net/breath-entity-page/?entityType=gene&entityId=Gene_ID_16691&entityLabel=Krt8	https://www.lungmap.net/breath-entity-page/?entityType=nucleotide_probe&entityId=LMPN0000000829&entityLabel=Krt8
Lama3	NM_010680	TCTGAGAAGAAACCAAAGGCTCGCTAGCTTCTCTAATGCCCAGCAGTCGCTCAGCATGGGAGGCGGTTATTTCGAGGGTTGTATCAGCAACGTTTTTGTCCAAAGGATGTCACAGAGTCCAGAAGTCCTGGATATGGCCAGCAAGTCTACTAAGAGGGATGCATTCCTAGGAGGCTGCAGTTTAAACAAGCCACCTTTTCTTATGTTGTTTAAGAGTCCCAAGGGATTTAACAAGGCCCGGAGTTTCAATGTCAA	TCTGAGAAGAAACCAAAGGCTC	TGAGTCTCAGTTTCTTCCCTCC	https://www.lungmap.net/breath-entity-page/?entityType=gene&entityId=Gene_ID_16774&entityLabel=Lama3	https://www.lungmap.net/breath-entity-page/?entityType=nucleotide_probe&entityId=LMPN0000001222&entityLabel=Lama3
Lgals3	NM_010705	GGAGCACTAATCAGGAAAATGGCAGACAGCTTTTCGCTTAACGATGCCTTAGCTGGCTCTGGAAACCCAAACCCTCAAGGATATCCGGGTGCATGGGGGAACCAGCCTGGGGCAGGGGGCTACCCAGGGGCTGCTTATCCTGGGGCCTACCCAGGACAAGCTCCTCCAGGGGCCTACCCAGGACAGGCTCCTCCAGGGGCCTACCCAGGACAGGCTCCTCCTAGTGCCTACCCCGGCCCAACTGCCCCTGGAGCT	GGAGCACTAATCAGGAAAATGG	GTAGGTGAGCATCGTTGACCG	https://www.lungmap.net/breath-entity-page/?entityType=gene&entityId=Gene_ID_16854&entityLabel=Lgals3	https://www.lungmap.net/breath-entity-page/?entityType=nucleotide_probe&entityId=LMPN0000001223&entityLabel=Lgals3
Lilrb4	NM_013532	TGCATGCAAAGAGACCCAGGATGTAACCTATGCCCAGTTGTGCATCAGGACACAGGAACAGAACAACAGCTGAAACCAGCAAGCAGCCAACACAGAAAGAAGACCCAGACCCCACATTCCATGAATGAAAACTAGGGATTTTCTGGTATTTGATCCCAGTGGACTCTATTTAATTAATTCAGGCCATCATGAATACCTCATGTGTTATCAGAAGCTTCTCAGAATTTTGGGAATATACTTTATTCTTTGTTCAGAGATAACAAATGTCATTACATTTTGTAAATAAAGCCAAATCCTCCTCAATAAACAATTCATCTAATGAGAAACAAATGAAATGAGATATTGTGAATTGAAAGACAATGTAACCAGGGCAC	TGCATGCAAAGAGACCCA	TGTGCCCTGGTTACATTGTC	https://www.lungmap.net/breath-entity-page/?entityType=gene&entityId=Gene_ID_14728&entityLabel=Lilrb4a	https://www.lungmap.net/breath-entity-page/?entityType=nucleotide_probe&entityId=LMPN0000000831&entityLabel=Lilrb4
Llgl2	NM_145438	CAGATGAACCTGTCCGGGCAGAGCAGGCCAAGGAGATCCAGCTGATGCATCGCGCGCCTGTGGTGGGCATCCTGGTGCTCGACGGACACAACGTGCCCCTCCCCGAGCCCCTGGAAGTCGCCCATGACCTGTCGAAGAGCCCAGACATGCAAGGGAGCCACCAATTGCTTGTGGTGTCGGAGGAGCAATTCAAGGTATTCACACTGCCCAAGGTGAGCGCCAAACTGAAGCTGAAGCTGACGGCCCTGGAGGGCTCACGGGTGCGGCGAGTCGGTGTCGCCCACTTTGGCAGCTGCAGGGCTGAGGACTATGGGGAGCACCACCTGGCAGTGCTCACCAACTTGGGTGACATCCAGGTGGTCTCAATGCCCCTGCTCAAGCCCCAGGTGCGGTACAGCT…	CAGATGAACCTGTCCGGG	GATCATCCCACAGCCTGG	https://www.lungmap.net/breath-entity-page/?entityType=gene&entityId=Gene_ID_217325&entityLabel=Llgl2	https://www.lungmap.net/breath-entity-page/?entityType=nucleotide_probe&entityId=LMPN0000001224&entityLabel=Llgl2
Lmo7	NM_201529	GAACACTGTGGTGTTGGTAGGACCTGTATTTTTGTTGTTTATTTATAAGAAGGTAATTATGTGTGTGTGTGTGGGGGGGGGAGGAGTGCAGTATTGACCTTTTAAATTCAGCATCCTAAAAGCACAAGTGGAAAAGAAAACTAAACAAAGCTCAAGAACTTAAAATCCTTCTCATACTCATATGATTAATGATCTCGTTTGACTCTCTAGTGGTTTTTCGAAGAAGGTATTTTATTTTAATTTTTTAAGTTCTTAAACATTATTTGAAATAGTTAATATAAATGTGTAACTGTGTTTGTTTATTATAATGTATTCTAAGTTAATGTGGATCCATATGAAAAATTTCACTTAAATCCACTCATAAATTTGCTTCTTTTGTGGTTTTCTTTACACGGAAAT…	GAACACTGTGGTGTTGGTAGGA	AAGAAAATTGAGTGCCCTCCT	https://www.lungmap.net/breath-entity-page/?entityType=gene&entityId=Gene_ID_380928&entityLabel=Lmo7	https://www.lungmap.net/breath-entity-page/?entityType=nucleotide_probe&entityId=LMPN0000001225&entityLabel=Lmo7
Lox	NM_010728	AAGCCATGCACTTACCTGCTACCCATTGGAAAATAAAACGACTGTCCCCAACCTAAGTAAGTATGAAATTAGGCTAGCCTTATTTCATCTTTAACTACTAAAAGTAAGTCTATAGAACTTAAAATTTAAGCACTATTAGTTGTCATGGCTATATTTTATTTTCCAAAAATTAAGTTAAAAGTCATTAATGTCATTGATTATATACATGTATGTTTTTCTAATAATTAAAATACCTTTCAAATCCATGGAATGTCTGGCTTTTAAATGTAATTTGACCTTTTTGCTTGATTTTTTTTTCATTTAAGTAGCTATTTATTTGTAAACATTTCTTTCCTTTCCACGATTTAAAAACACTTCCAATTGACTTTAAATCCTGACTTACCACTTTGTATTTTTGAC…	AAGCCATGCACTTACCTGCT	CGTTGGGTAGCTGGGAATAA	https://www.lungmap.net/breath-entity-page/?entityType=gene&entityId=Gene_ID_16948&entityLabel=Lox	https://www.lungmap.net/breath-entity-page/?entityType=nucleotide_probe&entityId=LMPN0000000411&entityLabel=Lox
Lrp5	NM_008513	AGGTGACTCGCCTCAACGGCACCTCCCGAAAGATCCTGGTATCTGAGGACCTGGACGAACCGCGAGCCATTGTGTTGCACCCTGTGATGGGCCTCATGTACTGGACAGACTGGGGGGAGAACCCCAAAATCGAATGCGCCAACCTAGATGGGAGAGATCGGCATGTCCTGGTGAACACCTCCCTTGGGTGGCCCAATGGACTGGCCCTGGACCTGCAGGAGGGCAAGCTGTACTGGGGGGATGCCAAAACTGATAAAATCGAGGTGATCAACATAGACGGGACAAAGCGGAAGACCCTGCTTGAGGACAAGCTCCCACACATTTTTGGGTTCACACTGCTGGGGGACTTCATCTACTGGACTGACTGGCAGAGACGCAGTATTGAAAGGGTCCACAAGG…	AGGTGACTCGCCTCAACG	CCAGTCCACAGCCATTCC	https://www.lungmap.net/breath-entity-page/?entityType=gene&entityId=Gene_ID_16973&entityLabel=Lrp5	https://www.lungmap.net/breath-entity-page/?entityType=nucleotide_probe&entityId=LMPN0000001097&entityLabel=Lrp5
Lrrc3b	NM_146052	TGAACCACCCAGGAAGGAAATCCAGAGTGTGGTCAGGGGCAGAACACATGCAACCCTTGGAGTGAATGAGGAATGGACTCGTGATTATGCAGAGGTTGCAGGATGAATCTGGTCGACCTGTGGCTGTCCCGCTCCCTCTCCATGTGTCTCCTCCTCCAAAGCTTTGTACTGATGATACTGTGTTTTCATTCTGCCAGTATGTGTCCCAAGGGCTGCCTTTGCTCTTCCTCTGGAGGGTTAAATGTCACCTGTAGCAATGCAAATCTCAAGGAAATACCCAGAGATCTCCCTCCTGAAACAGTTTTGCTGTATTTGGACTCCAATCAGATCACATCCATCCCCAATGAGATTTTTAAGGACCTCCATCAACTGAGAGTGCTTAACCTGTCCAAAAACGGC…	TGAACCACCCAGGAAGGA	CCAGCCAGCATGGCTACT	https://www.lungmap.net/breath-entity-page/?entityType=gene&entityId=Gene_ID_218763&entityLabel=Lrrc3b	https://www.lungmap.net/breath-entity-page/?entityType=nucleotide_probe&entityId=LMPN0000001226&entityLabel=Lrrc3b
Lyve1	NM_053247	TTTCTGTCAGCAGCAGCGCCTACTTGGCTTCATCCCCTGACTCCACAACACCTGTTTCTGCCACCACCCGGGCTCCACCTTTGACCTCCATGGCACGGAAGACAAAAAAGATTTGTATCACGGAAGTTTATACAGAACCTATCACCATGGCTACAGAAACAGAAGCATTTGTTGCAAGTGGAGCAGCATTCAAGAACGAAGCAGCTGGGTTTGGAGGTGTCCCCACCGCCCTGCTGGTGCTGGCTCTCCTCTTCTTTGGTGCTGCCGCTGTGCTGGCTGTTTGCTACGTGAAAAGGTATGTGAAGGCCTTCCCTTTCACAACCAAGAATCAACAGAAGGAAATGATCGAAACCAAGGTTGTAAAGGAAGAGAAGGCTGATGACGTCAACGCTAATGAAG…	TTTCTGTCAGCAGCAGCG	GCCTGGTTCCAAAGAGCA	https://www.lungmap.net/breath-entity-page/?entityType=gene&entityId=Gene_ID_114332&entityLabel=Lyve1	https://www.lungmap.net/breath-entity-page/?entityType=nucleotide_probe&entityId=LMPN0000000832&entityLabel=Lyve1
Lztr1	NM_025808	TTTGAGCGCCTCTCATCCCCACTGATTGTAGAGATAGTTCGTCGGAAGCAGCAGCCGCCCCCTCGCACACCCTCCGATCAGCCTGTGGACATTGGCACATCTCTGATCCAAGACATGAAGGCTTACCTGGAGGGAGCAGGCTCGGAGTTCTGTGACATCACACTACTGCTAGATGGCCAGCCACGGCCAGCCCACAAAGCCATCCTAGCTGCCCGTTCTAGCTACTTTGAGGCCATGTTTCGGTCGTTCATGCCAGAGGACGGGCAGGTGAACATCTCCATTGGGGAGATGGTTCCCAGCAGACAGGCCTTCGAGTCCATGCTACGCTACATCTACTATGGGGAGGTCAACATGCCCCCTGAGGACTCGCTCTACCTGTTTGCAGCCCCGTACTATTAC…	TTTGAGCGCCTCTCATCC	GGGCCTGTGTCCTCAATG	https://www.lungmap.net/breath-entity-page/?entityType=gene&entityId=Gene_ID_66863&entityLabel=Lztr1	https://www.lungmap.net/breath-entity-page/?entityType=nucleotide_probe&entityId=LMPN0000000907&entityLabel=Lztr1
Mad2l1	NM_019499	CAGCTACTGTGACATTTCTGCCACTGTTGGAAGTTTCTTGTTCCTTTGATCTGCTGATTTACACTGACAAAGACTTGGTGGTACCTGAAAAGTGGGAAGAATCGGGACCGCAATTTATTACCAATTGTGAAGAAGTCCGTCTACGCTCATTTACAACCACAATCCATAAAGTGAATAGTATGGTGGCCTACAAAACCCCTGTCAATGACTGACGAGACGGTGAGGAAAAGGATGGAATTGTCATTCCCAAGTGTGCTTTTCCAGAAATTAAGTCAAATAGAGTTGCTACATTTCCTTGTTTAATTTTCCGGTGAAGAAAGCTAAGATCCGACATTGATAAATGTGTGTTATTGTTCCATTTCTTGGGTTCTTCCTGGACTTGTCTGAGTCGACAAGAGT…	CAGCTACTGTGACATTTCTGCC	TGTACCGTCTCTTCATTGATGG	https://www.lungmap.net/breath-entity-page/?entityType=gene&entityId=Gene_ID_56150&entityLabel=Mad2l1	https://www.lungmap.net/breath-entity-page/?entityType=nucleotide_probe&entityId=LMPN0000000833&entityLabel=Mad2l1
Mal2	NM_178920	TCTCATGCAGGCTTCTCATCTAATTCTATCTTTAGTATAAAACAGGAAATGATACACATGTTTTTTTTACAAAAAGGCCAGGTAGCACATATGTAGGCTTTAATAGGCCATATAGCCTCTGTGGCAATTGTTCCATCCTATGATAACATAAAAGCAGCTACAGATGATGTGTAAATAAATGTCTGTATCCTAATAAAGCTTATTTCAAAAAGGGAGCAAAACTGGATGTGGTCTACAGACCATAATTTTATCAACTACTGCCATAAAAACCTTAGGTGTTCTGTGTTCTATTGAACTAATCATGAAACCTCATTAGACAAGCCACATAACATATTTTGTTTCATTATGCATCAATCACATTGCCTTTGTTTAATAGTCAAATATTACCCTTGGAAGGTC…	TCTCATGCAGGCTTCTCATCTA	GCCTGTCTGACACCAATGTAAA	https://www.lungmap.net/breath-entity-page/?entityType=gene&entityId=Gene_ID_105853&entityLabel=Mal2	https://www.lungmap.net/breath-entity-page/?entityType=nucleotide_probe&entityId=LMPN0000000834&entityLabel=Mal2
Mansc1	NM_026345	CAGGGGTCTCTCGCTTGCAGAGAAAAAGCAATCTGTACAATTTTCCTGAAGTAAACTGAGACCAGAAGAGCCATCCTTGGTCTCTGCAGAGAGATCAAGACTAAGCAACAGTTCAGAATGCTCTTCAGGGGAACCAGCTTGGCTTACTCGTTGCTGGTCATTTCCTTCCTGACACCAAGGTCGTCTGCTGGTCAGAACTGCCTCACCAAGAGTCTAGAAGACGTTGTCATTGACATCCAATCGTCGCTTTCAAAAGGCATTCGAGGCAATGAGCCCATACACTTGGCAACTCAGGAAGACTGTATCGGTGCCTGCTGTTCAACAAAAGACATAGCAGGGGACAAGGCATGTAATTTGATGATCTTTGACACCCGGAAGACAGACAGACAGCCCAACTGC…	CAGGGGTCTCTCGCTTGCAG	AGACAGGCCGGTGGGCTTT	https://www.lungmap.net/breath-entity-page/?entityType=gene&entityId=Gene_ID_67729&entityLabel=Mansc1	https://www.lungmap.net/breath-entity-page/?entityType=nucleotide_probe&entityId=LMPN0000001150&entityLabel=Mansc1
Maob	NM_172778	ACCCATGAGGTCTCTGCACTATGGTTCCTGTGGTATGTGAAGCAGTGTGGAGGTACAACCAGAATCATCTCAACAACCAATGGAGGACAGGAGAGGAAATTTATTGGTGGATCTGGTCAAGTGAGTGAACGGATAAAGGATATACTTGGGGACCGAGTGAAGCTGGAGAGGCCTGTGATCCACATTGACCAGACAGGGGAAAATGTTATTGTGAAAACCCTAAACCATGAAATATATGAGGCTAAATATGTGATTAGTGCCATTCCACCTGCTTTGGGCATGAAGATTCACTATAGTCCTCCTCTGCCCATGCTAAGAAACCAGCTGATCTCTCGTGTGCCTTTGGGTTCAGTTATTAAATGCATGGTTTATTACAAAGAGCCCTTCTGGAGGAAAAAG…	ACCCATGAGGTCTCTGCACTAT	CTTCTTGGGAGTTCAGCACTTT	https://www.lungmap.net/breath-entity-page/?entityType=gene&entityId=Gene_ID_109731&entityLabel=Maob	https://www.lungmap.net/breath-entity-page/?entityType=nucleotide_probe&entityId=LMPN0000000899&entityLabel=Maob
Mat1a	NM_133653	GCCACATGTATCAGAGCCAAGAAATGGATCTAGGAGTTCTGACTCTAACCCTCACATTTGTATCCCAGACAAGATGTTGACCAGAGTGATGACAAGTGGATCGACTTGAGGCTATGGCTACTTATTTAAGGCCTGGGTCTCCTGAGAATTAGGAGATGAACCTAGTGGCTCTTTGTGAGCCCTGGACAGCGTTCCACAAAATCAAAATGGAGACATATAAGTGTCTCATTTGTTCTGGAAGAGGGTTTAAGGAAATCTGGGTATCTTGGCCTATCAAGCTGGGCTGGAGTCTCGAACTAAGAGGAAGTTTCATGGTCCTGGCCCCCAACACTGAAAGATAGGTGTGTGAGTTCTCTGGGCATGGGTTCTAATCATAGACAGCCACATGTGCTTCCCTCC…	GCCACATGTATCAGAGCCAAGAA	TTCAGAGGCCGGTTGTCTGT	https://www.lungmap.net/breath-entity-page/?entityType=gene&entityId=Gene_ID_11720&entityLabel=Mat1a	https://www.lungmap.net/breath-entity-page/?entityType=nucleotide_probe&entityId=LMPN0000000988&entityLabel=Mat1a
Mat2a	NM_145569	TGAGCATAGGTGAGCCATGTAACTGCCTAGAAACAAACACTGTAGTGAATAATGCTTTGAAATCGAACCTTTGTGCCCTATCACCTAATCCTCCAAAGTCCTAATTGCAATTACTTTCCCACCAGATGCTGAAAACATCCTTGTAGTGTGCACGTAAAGTACTTGTAGTTTGACTGTAGACTCTGGCAATGCCACAGCCCTGTCAGCATGAATCTGTAACGTCTTGAGCTCTATTTATTGAATGTGAAGCCCCTGTCCTTATCCTCCCTGTAACTCATTTCTAATTATGTAGTTCTTTATCAGGGAGTGTTCCTATCCAATCAATCTTGCATGAAACGAAAGTTTCAGTTGGAGCTCTAGCCTGACTTTGAAAAAAAAAAAAAAAAAAGGCAGTTACGA…	TGAGCATAGGTGAGCCATGT	CCATCTGAGGTGATGGCTTC	https://www.lungmap.net/breath-entity-page/?entityType=gene&entityId=Gene_ID_232087&entityLabel=Mat2a	https://www.lungmap.net/breath-entity-page/?entityType=nucleotide_probe&entityId=LMPN0000001098&entityLabel=Mat2a
Matn2	NM_016762	TGGACTACTGTGCCTCAGAAAATCATGGATGTGAACACGAGTGTGTAAATGCTGAAAGTTCCTACCTGTGCCGGTGCCACGAGGGATTTGCTCTTAACAGCGATAAGAAAACATGCTCAAAGATTGACTATTGTGCCTCTTCAAATCACGGATGTCAGCATGAGTGTGTCAATGCCCAGACGTCTGCTCTCTGCCGCTGCCTGAAAGGCTTCATGCTAAATCCAGACAGGAAAACTTGCCGAAGGATCAACTACTGTGCACTGAACAAACCAGGCTGTGAGCATGAGTGTGTGAACACAGAGGAGGGTCACTACTGCCGCTGCCGTCAGGGCTACAATCTGGACCCCAATGGCAAGACCTGCAGCCGGGTGGACCACTGTGCACAGCAGGACCATGGCT…	TGGACTACTGTGCCTCAGAAAA	AGCAGGTCTTGAGGTCATCATT	https://www.lungmap.net/breath-entity-page/?entityType=gene&entityId=Gene_ID_17181&entityLabel=Matn2	https://www.lungmap.net/breath-entity-page/?entityType=nucleotide_probe&entityId=LMPN0000000835&entityLabel=Matn2
Mboat1	NM_153546	CCTGGTACCCCACAGTGCTCACCTTCCTCCTGTCTGCTCTGTGGCACGGCGTCTACCCTGGATACTACTTCACATTCCTAACTGGAGTCCCTGTCACATTGGCAGCCAGAGCGGTGAGGAACAACTACAGACACCACTTCCTCTCTTCCAAAGCTCGAAAGATTGCCTATGACGTGGTGACCTGGGCTGTCACTCAGTTGGCTGTCTCTTACACGGCAGCGCCTTTCGTCATGTTGGCAGTCGAGCCAACCATCAGTTTATACAAGTCCGTGTTCTTTTTTTTACACATCATATGTCTGCTGATAATCCTCTTTCTGCCAATCAAACCACACCAGCCTCAAAGGCAGTCTCGGAGTCCAAATTCTGTAAAGAAGAAGGCAGACTGATACCCACAGAGAA…	CCTGGTACCCCACAGTGC	CAGGCAGCTTTCGGATGT	https://www.lungmap.net/breath-entity-page/?entityType=gene&entityId=Gene_ID_218121&entityLabel=Mboat1	https://www.lungmap.net/breath-entity-page/?entityType=nucleotide_probe&entityId=LMPN0000001099&entityLabel=Mboat1
Mccc1	NM_023644	ATTCGGCACGAGGGATCAATTCTCTCCGTTTTCATTCAGCAGTGGGAGAAGACTGAATATCTCTTACACCAGGAACATGACTCTGAGAAGTGGTAAAAGTGATATAGTCATAGCTGTGACGTATAACCGCGATGGGTCATATGATATGCAGATTGACAACAAGTCCTTCCGAGTCCTGGGCGATCTTTCCAGTGAAGATGGCTGTACCTACCTGAAGTCTTCTATTAATGGGGTAGCCCGTAAATCCAAGTTCATCCTCCTGGACAACACTGTCCACCTGTTTTCTATGGAAGGCAGTATTGAAGTTGGCATTCCAGTGCCCAAGTACTTGTCTCCAGTGAGTGCAGAAGGAGCTCAGGGGGGCACCATCGCGCCCATGACTGGAACCATTGAAAAGGT…	ATTCGGCACGAGGGATCAAT	GTCTGTTGGCTTGGGCTCCT	https://www.lungmap.net/breath-entity-page/?entityType=gene&entityId=Gene_ID_72039&entityLabel=Mccc1	https://www.lungmap.net/breath-entity-page/?entityType=nucleotide_probe&entityId=LMPN0000000989&entityLabel=Mccc1
Me1	NM_008615	CAACGAGCGGCCCATCATCTTTGCTTTGAGTAATCCGACCAGCAAAGCGGAGTGCTCTGCAGAGCAGTGCTACAAGGTGACCAAGGGACGTGCAATCTTTGCCAGCGGCAGTCCTTTTGATCCAGTCACTCTCCCAGATGGACGGACTCTGTTTCCTGGCCAAGGCAACAATTCCTACGTGTTCCCTGGAGTTGCTCTTGGGGTGGTGGCCTGCGGACTGAGACACATCGATGATAAGGTCTTCCTCACCACTGCTGAGGTCATATCTCAGCAAGTGTCAGATAAACACCTGCAAGAAGGCCGGCTCTATCCTCCTTTGAATACCATTCGAGGCGTTTCGTTGAAAATTGCAGTAAAGATTGTGCAAGATGCATACAAAGAAAAGATGGCCACTGTTTA…	CAACGAGCGGCCCATCATCT	GGACTTCTGCAGGCCACGGAT	https://www.lungmap.net/breath-entity-page/?entityType=gene&entityId=Gene_ID_17436&entityLabel=Me1	https://www.lungmap.net/breath-entity-page/?entityType=nucleotide_probe&entityId=LMPN0000001151&entityLabel=Me1
Me2	NM_145494	GCCTCCTGCGCTCTGCTTTAAGCTTGCGACGGTACTGTCGCTGTTAACGTGAATGTATCTCTCACTTCCCCCCTCAGCCCTCCAGTGCTGTGCACGTGAGCACAGAACGTTGAGAAGGAGTGAGTGCTCACCGAATTCCAAAGAAAACTTGTCAGCACCAAGAAACTGCTCTGTTCTTGTCACTTTCTGCTCTGACGTCCCTTTGTAGTTAGACAGATTTGGGGAAATACAAAAAAAAACTTCCTAGAACTAAATCAGTGCTAACTAGCATTATAGAAGAGTGGGAGGAGCCACTGCTGCCTTTAGACAAACTGGACTGTCACGTGCAACAGTGTACAAAACCCACTTTT	GCCTCCTGCGCTCTGCTTTA	AAAAGTGGGTTTTGTACACTGTTGC	https://www.lungmap.net/breath-entity-page/?entityType=gene&entityId=Gene_ID_107029&entityLabel=Me2	https://www.lungmap.net/breath-entity-page/?entityType=nucleotide_probe&entityId=LMPN0000001152&entityLabel=Me2
Meox2	NM_008584	GCAAAGCAACTGGCACCTCCCGCAGATGTCCTCTCCGCCAAGCGCGGCCCGGCACAGCCTGTGCCTGCAGCCTGATTCGGGAGGGCCCCCGGAGCTGGGAAGCAGCCCTCCGGTCCTGTGTTCCAACTCATCTAGCCTGGGCTCCAGCACCCCTACCGGGGCCGCGTGCGCACCAGGGGATTATGGCCGTCAAGCGCTGTCACCCGCAGACGTAGAGAAGAGAAGTGGCAGCAAAAGGAAAAGCGACAGCTCAGATTCCCAGGAAGGAAACTACAAGTCAGAAGTGAACAGCAAACCTAGGAAGGAAAGAACAGCTTTTACCAAAGAGCAAATCAGAGAACTAGAGGCAGAATTTGCCCATCATAATTATCTGACCAGACTGAGAAGATATGAGATAGC…	GCAAAGCAACTGGCACCT	TGCAAGCCAAAGCAAACA	https://www.lungmap.net/breath-entity-page/?entityType=gene&entityId=Gene_ID_17286&entityLabel=Meox2	https://www.lungmap.net/breath-entity-page/?entityType=nucleotide_probe&entityId=LMPN0000000836&entityLabel=Meox2
Mettl21e	NM_207281	GAGCTAAGGTTTCAAGCAAGGATATTTTCCTCTAATAGATTTAAAAAATGTGGATGTACAGAGCCCAAGAATACCTCAGATGAAACTGGACTCTGGTGGAGCATGCTTTTAATCTCATAACTTGGGAGGCAGAGGCAGAGGCAGAGGCAGAGGCAGAGGCAGAGGCAGAGGCAGAGGCAGAGGCAGAGGCAGAGGCAGAGGTGGATCTTTGTGAATTTGAGGCTAGCATGGCCTACAAAACAAGTTTCAGAATGGCCAGGGCTACACAAAGAACCCCTGTCAAGAAAAACATATAAATAAAACAAAACAAAAAGAATTCCTGAAATTATTGTGTTTTTGTTTTACAGAAAATGAAATAATTATAAGAACTTTGGGTTGGAAGTGCATAAAAAGATTGAA…	GAGCTAAGGTTTCAAGCAAGGA	CAACCAACACAATCCAGACAGT	https://www.lungmap.net/breath-entity-page/?entityType=gene&entityId=Gene_ID_403183&entityLabel=Mettl21e	https://www.lungmap.net/breath-entity-page/?entityType=nucleotide_probe&entityId=LMPN0000000837&entityLabel=Mettl21e
Mettl6	NM_025907	GAAGACTGGGGAGTTGGCTCAGCAGGTAAAGGTGCTAGCTGTGCAAGCTTAGCAACCTGGGTGGATCAGCAGTCTGTGTTGAGCAGGAGAGATGGCTCAGTGATCAAGAGTGTTGGCTGCTCTTGGGCAGGGCCTGGGTTCGGTTTCCAGCACCCACATGGCAGCTCACTTCCATCAGTAATTCCAGTCCCAGGGTATTGAGTGCCCTCTTCTGACCTCTGCAAGTGGTGCACAGACATACATGCAGGCAAACACCCAAATTACAAAAGAAAAAAATCCAGGTTTGGCAATTTGAGTTTATCCTAGTACTCCTACCTCAGTACTCCTACCTCAAGATGAGAAGCAGAGACGGAAGAACCATCTGGAAGCCTCAGGAGCAGCCAGCCTGGAGTACACGGT…	GAAGACTGGGGAGTTGGCT	CAGATGCTTGACCTGCGA	https://www.lungmap.net/breath-entity-page/?entityType=gene&entityId=Gene_ID_67011&entityLabel=Mettl6	https://www.lungmap.net/breath-entity-page/?entityType=nucleotide_probe&entityId=LMPN0000001100&entityLabel=Mettl6
Mgll	NM_011844	TCACTGCTCTCCTGGAGCACTTCTATCTTTACGGAGGGCCTTGCTGTTACCTCAGGAGTCCTGTCGATGCATGTAGAACCCTGGAAAGGGGCACTGCTGCCAAGGAGAGCTGCCTGGCTGCTGGAAGGGGTGTGTGGGCCTCCAGGAAGGTGGGATCCAAGTGTCCTTTCTGGAGTTGATTCTAGGTCCTGGGAAGGGCCCTCTGCCCCCTCTGGTGACCCTGACCATGCATAGCAGTCAGAGGCTGGCCACCTACTATAGGTCATAAGGTCACTGTGCCCCTCAACAGGGCCCAAGCACTGCATGCAGGGAAGGAAGGGCCCAGGAGCTGTCCAGAGCCCCCTCTTAGCTCTCCTTCTGTTTAGAAAATGAAGACAGAAAGAGTGTGGGAAGAGGGGC…	TCACTGCTCTCCTGGAGCAC	TGGCTTCCACCTTCTTCAGG	https://www.lungmap.net/breath-entity-page/?entityType=gene&entityId=Gene_ID_23945&entityLabel=Mgll	https://www.lungmap.net/breath-entity-page/?entityType=nucleotide_probe&entityId=LMPN0000000990&entityLabel=Mgll
Mia	NM_019394	ATGGTGTGGTCCCCAGTGCTCCTTGGCATCGTCGTCTTGTCTGTTTTTTCAGGGCCTAGCAGGGCTGATCGAGCTATGCCCAAGCTGGCTGACTGGAAGCTGTGTGCGGACGAGGAATGCAGCCATCCTATCTCCATGGCTGTGGCCCTCCAGGACTACGTGGCCCCTGATTGCCGCTTCTTGACTATATATAGGGGCCAAGTGGTGTATGTCTTCTCCAAGTTGAAGGGCCGTGGGCGCCTTTTCTGGGGAGGCAGTGTTCAGGGAGGTTACTATGGAGACCTGGCAGCCCGCCTGGGCTATTTCCCCAGTAGCATTGTCCGGGAGG	ATGGTGTGGTCCCCAGTGCTC	TTGCCAGGTTTCAGAGTCAGGTC	https://www.lungmap.net/breath-entity-page/?entityType=gene&entityId=Gene_ID_12587&entityLabel=Mia	https://www.lungmap.net/breath-entity-page/?entityType=nucleotide_probe&entityId=LMPN0000001153&entityLabel=Mia
Minpp1	NM_010799	TTGGCCTACTGGACGATGCTTCGCGGCGCGCGCAGCCACCTCCCGGCCTCGGTAGCGCCCGCCGCGGTCCTGGCTGCGGCGCTGCTCTCGTCGTTCGCGCGCTGCTCTCTCCCGGGGCGCGGCGACCCGGTGGCTTCGGTGCTCAGCCCCTACTTCGGCACGAAGACACGCTACGAAGATGCCAACCCCTGGCTGCTGGTCGATCCGGTGGCGCCGCGGCGGGACCCGGAGCTGCTGGCGGGGACCTGCACCCCGGTGCAGCTGGTCGCCCTCATCCGTCACGGCACCCGCTACCCTACGACCAAGCAGATCCGCAAGCTGAAGCAGCTGCAGGGGCTGCTGCAGACCCGCGAGTCCCGGGATGGCGGGAGCCAAGTGGCCGCCGCGCTGGCCGAGTGG…	TTGGCCTACTGGACGATGCT	GCAGGCGGTCGTAGTTCTCC	https://www.lungmap.net/breath-entity-page/?entityType=gene&entityId=Gene_ID_17330&entityLabel=Minpp1	https://www.lungmap.net/breath-entity-page/?entityType=nucleotide_probe&entityId=LMPN0000001101&entityLabel=Minpp1
Mis18bp1	NM_172578	ACCACCAACACGGAAAGCCCTGTTTAACAAAGATTTAGGTAAAAACACTGATATTTCAAAGTATTTCATTGATGATACAGAATCAGATGAAGAAGAGAAAGATTATTACTTTTCCAATTCTGACTGATAGACGACTTGCAGGAATTTTACCATCAAGCAGAATATACTTTTATCCTCATTTGATGACTATTTTCTTTGTAATAAGGGAATGCAGATTTGTTTCCCAATGTCTTATGTTTGTATGCACCCTATACAAACATAACTACAGCTTACAAATACTTTGCCTATGTGTACATTTGTAAATTTTATGTTTGTAATATTAAAGTATATAAAGTTCAGTCTCTTGAGAACATCCAAGCCTGTTTTCTTTAGTAATCATGTCTCAAGTAGAATTTTAAT…	ACCACCAACACGGAAAGC	CAACGGCAGAAGGCAAGT	https://www.lungmap.net/breath-entity-page/?entityType=gene&entityId=Gene_ID_217653&entityLabel=Mis18bp1	https://www.lungmap.net/breath-entity-page/?entityType=nucleotide_probe&entityId=LMPN0000000838&entityLabel=Mis18bp1
Mki67	XM_133912	CAAAGATGCCCGACAAATCTCCAGAACCTGTGGATACAACTTCAGAGACACAGGCAAGAAGAAGACTCAGGAGACTGGTTGTTACTGAAGAGCCCATACCACAAAGAAAGACTACAAGAGTTGTAAGGCAAACCAGAAACACACAGAAAGAGCCCATAAGTGACAATCAAGGTATGGAAGAGTTTAAGGAATCTTCAGTACAGAAACAAGACCCAAGTGTAAGTTTAACTGGCAGGAGGAACCAACCAAGGACAGTTAAGGAGAAAACCCAACCCTTAGAAGAACTCACCAGTTTCCAAGAGGAAACTGCCAAAAGAATATCTTCCAAATCTCCACAACCGGAAGAGAAGGAAACCTTAGCAGGTTTAAAGAGGCAGCTCAGAATACAACTAATCAACG…	CAAAGATGCCCGACAAATCT	TGTCCTTAGCTGCCTCCTG	https://www.lungmap.net/breath-entity-page/?entityType=gene&entityId=Gene_ID_17345&entityLabel=Mki67	https://www.lungmap.net/breath-entity-page/?entityType=nucleotide_probe&entityId=LMPN0000000839&entityLabel=Mki67
Mme	NM_008604	GGACCTACCGGCCAGAGTATGCAGTCAATTCTATTAAAACAGATGTACACAGTCCTGGAAATTTCAGGATCATTGGGACTTTGCAGAACTCTGCCGAGTTTGCAGATGCCTTTCATTGCCGCAAGAATTCATACATGAATCCAGAAAGGAAATGTCGGGTTTGGTGATCTTCACAAGATACTGAACATCCACGGCAAGATTTGCCAAAGCCACGGAAACAGGAACTCTTCCCTCAGAGAAACTGGGCCCCGGAAGTTTCTTCAGCTTCCTGGGGGGCAATTCACAGAGACGAGCATGAGCTAACATAAATGAAATTAGATTATTAAATCTGCTGTGAATGAAAGGGGAGGGAGCCTACGATCTAGCAAATCAATCACTTCACTGTGTAAATAATGATTA…	GGACCTACCGGCCAGAGT	GTCTGAGGGGCAGCAAGA	https://www.lungmap.net/breath-entity-page/?entityType=gene&entityId=Gene_ID_17380&entityLabel=Mme	https://www.lungmap.net/breath-entity-page/?entityType=nucleotide_probe&entityId=LMPN0000000840&entityLabel=Mme
Mogs	NM_020619	GATTGGGCGAGAGCAGATTCTGGGGGATGAGGCCAGAGCCCGAGTGCCCCCAGAATTCCTAGTGCAACGGGCAGCCCATGCCAACCCCCCAACCCTGCTCCTGCCAGTCGTACACATGCTAGAAGGCCATGACCCTGATGATTTGGCCTTTCTCCGCAAGGCTTTCCCCCGCCTGCATGCCTGGTTCTCTTGGCTCCATCAAAGTCAGGCAGGGCCAGTGCCACTATCCTACCGCTGGCGGGGCAGGGACCTAGCTTTGCCTACCCTACTTAACCCCAAGACGCTGCCCTCAGGCCTGGATGACTACCCTAGGGCCTCGCATCCTTCCACAGCAGAGCGGCACCTGGACCTGCGCTGCTGGGTGGCACTGGGTGCCCGGGTGCTGTCCCAGCTTGCAGA…	GATTGGGCGAGAGCAGATT	AGACTGGTCCATCCTTGGAA	https://www.lungmap.net/breath-entity-page/?entityType=gene&entityId=Gene_ID_57377&entityLabel=Mogs	https://www.lungmap.net/breath-entity-page/?entityType=nucleotide_probe&entityId=LMPN0000001102&entityLabel=Mogs
Mpzl2	NM_007962	CATGCAGGCAGATACCCCCCCCCCAAGATAAAAATAAATTAAGTCATAAAAAGATGAGCTAACCATTCCAGCCACTTTTGATTAATACCAAAATCCAAAGTCACACAGGAAGTCTGATTTTCATGGCTATCTTTAAATGGAAACATCTTGTTTTACTGATTTTTTTTCAGTATCCTAGGTTTATTGTTTTGTCAATTATTCCAAGGTTTATAGATGACAGCGCAAATCTAAGCACAATAATGACAAAAGGTCACAAGAACACCAGGACACCAGCAAGTGCTACCAGGATGAATCTCTCAGCATCACTTTTGTATTTATTTATTTATTTTTAGTCAGGTTCTCACTATGTAGTGCTGGCTGCTCTAGAGCTGACTATGCAGTGTTGGCCTGAAACCTAGA…	CATGCAGGCAGATACCCC	CGCAAAGATTCACCCTGG	https://www.lungmap.net/breath-entity-page/?entityType=gene&entityId=Gene_ID_14012&entityLabel=Mpzl2	https://www.lungmap.net/breath-entity-page/?entityType=nucleotide_probe&entityId=LMPN0000000841&entityLabel=Mpzl2
Mrgprf	NM_145379	GCCCTGCTCTGGATGCTATCATTCCTGGTTACCAGTATCCACAATTACTTCTGTATGTTCCTGGGCCACGAGGCCCCTGGTACAGTCTGCCGCAACATGGACATCGCCCTGGGCATCTTGCTGTTCTTTCTCTTCTGCCCACTCATGGTACTTCCCTGCCTGGCGCTCATCCTGCACGTAGAGTGCCGAGCACGGCGCCGCCAACGCTCTGCCAAGCTCAATCACGTGGTCCTGGCGATTGTCTCTGTCTTCCTCGTATCATCCATCTACTTGGGGATCGACTGGTTCCTCTTCTGGGTCTTCCAGATCCCAGCCCCCTTCCCCGAGTACGTCACTGACTTGTGTATCTGCATCAACAGCAGTGCCAAACCCATCGTCTACTTCCTGGCTGGGAGAGAC…	GCCCTGCTCTGGATGCTA	GGAGGGTGATGCTCGATG	https://www.lungmap.net/breath-entity-page/?entityType=gene&entityId=Gene_ID_211577&entityLabel=Mrgprf	https://www.lungmap.net/breath-entity-page/?entityType=nucleotide_probe&entityId=LMPN0000000842&entityLabel=Mrgprf
Mthfd1	NM_138745	CATCACTGCTGCTAACAACCTCGTGGCTGCTGCCATTGATGCTCGGATATTTCATGAGCTGACCCAGACAGACAAGGCTCTCTTTAATCGTCTGGTACCTTCAGTAAACGGAATAAGAAAATTCTCTGACATCCAAATCCGCAGGTTACGGAGGCTAGGCATTGAGAAGACTGACCCCACCACGCTGACAGATGACGAGATAAACAGATTTGCAAGACTGGATATTGACCCAGAAACCATAACATGGCAGAGAGTGTTGGACACCAACGATAGATTCCTGAGGAAGATCACAATTGGACAGTCTCCAACAGAGAAAGGCCACACACGCACGGCCCAGTTTGATATCTCTGTGGCCAGTGAGATCATGGCAGTCCTGGCCCTCACGAGCTCTCTGGAAGA…	CATCACTGCTGCTAACAACCTC	ATAGGCTCCCCTTTCTTACTGG	https://www.lungmap.net/breath-entity-page/?entityType=gene&entityId=Gene_ID_108156&entityLabel=Mthfd1	https://www.lungmap.net/breath-entity-page/?entityType=nucleotide_probe&entityId=LMPN0000001103&entityLabel=Mthfd1
Mtmr1	NM_016985	AGCGTGTGGAGGACTTGCAGCGGGAGATGGCCACCCGGACCATCTCATCTTCCTCTGAGAGGGGCTCCTCACCTACCCACTCAGCTACTCCTGTACACACCTCAGTCTGATGAACAAAGCCAGTACCCCGGGCCATCCGGCTGCTCTATTGTCTTCCAGCAGCTCGGGGACCTGGCCATTGATATTATGGTTCTAGCTTGTCATCTTAGCTCTTAGGACTCAGCCCAGGGACCATTTGTGGGTGGTGAAAGCTCCTATTATTAACAAGTACTTCTTTTGTGTGAACAGCCTGTGCCCCTTTTGCGAGCAGCCTCACCCTGTGAACCACCTGTGTCTTGTACAGGTAGCTTGGGAGAAACCAGATTGAATGCAGTGCGGTATTTTAACTTAAGAGAATCT…	AGCGTGTGGAGGACTTGC	GAATGAATGGGCTGTGCC	https://www.lungmap.net/breath-entity-page/?entityType=gene&entityId=Gene_ID_53332&entityLabel=Mtmr1	https://www.lungmap.net/breath-entity-page/?entityType=nucleotide_probe&entityId=LMPN0000001104&entityLabel=Mtmr1
Muc1	NM_013605	CAGCCACCAGCCCTCTAAGGGACTCCACCAGTTCTCCAGTCCACAGTAGTGCCTCCATCCAAAACATCAAGACTACATCAGACTTAGCTAGCACTCCAGACCACAATGGCACCTCAGTCACAACTACCAGCTCTGCACTGGGCTCAGCCACCAGTCCAGACCACAGTGGTACCTCAACTACAACTAACAGCTCTGAATCAGACTTGGCCACCACTCCAGTTTACAGTAGCATGCCATTCTCTACTACCAAAGTGACGTCAGGCTCAGCTATCATTCCAGACCACAATGGCTCCTCGGTGCTACCTACCAGTTCTGTGTTGGGCTCAGCTACCAGTCTAGTCTATAATACCTCTGCAATAGCTACAACTCCAGTCAGCAATGGCACTCAGCCTTCAGTGC…	CAGCCACCAGCCCTCTAA	TCCAGCTGCCCATAGCTC	https://www.lungmap.net/breath-entity-page/?entityType=gene&entityId=Gene_ID_17829&entityLabel=Muc1	https://www.lungmap.net/breath-entity-page/?entityType=nucleotide_probe&entityId=LMPN0000000843&entityLabel=Muc1
Myc	NM_010849	GTCCGAGTGCATTGACCCCTCAGTGGTCTTTCCCTACCCGCTCAACGACAGCAGCTCGCCCAAATCCTGTACCTCGTCCGATTCCACGGCCTTCTCTCCTTCCTCGGACTCGCTGCTGTCCTCCGAGTCCTCCCCACGGGCCAGCCCTGAGCCCCTAGTGCTGCATGAGGAGACACCGCCCACCACCAGCAGCGACTCTGAAGAAGAGCAAGAAGATGAGGAAGAAATTGATGTGGTGTCTGTGGAGAAGAGGCAAACCCCTGCCAAGAGGTCGGAGTCGGGCTCATCTCCATCCCGAGGCCACAGCAAACCTCCGCACAGCCCACTGGTCCTCAAGAGGTGCCACGTCTCCACTCACCAGCACAACTACGCCGCACCCCCCTCCACAAGGAAGGACTA…	GTCCGAGTGCATTGACCC	TACAGTCCCAAAGCCCCA	https://www.lungmap.net/breath-entity-page/?entityType=gene&entityId=Gene_ID_17869&entityLabel=Myc	https://www.lungmap.net/breath-entity-page/?entityType=nucleotide_probe&entityId=LMPN0000000844&entityLabel=Myc
Myh11	NM_013607	ATCTTCTTCCGAACGGGGGTCCTGGCCCACCTAGAGGAGGAACGAGACCTGAAGATTACTGATGTCATCATGGCATTCCAGGCAATGTGTCGTGGCTACCTTGCCAGAAAGGCCTTCACCAAGAGGCAGCAACAGCTGACAGCCATGAAGGTGATCCAGAGGAACTGCGCTGCCTACCTTAAGCTCCGCAACTGGCAATGGTGGCGGCTCTTCACCAAAGTAAAGCCATTGCTCCAGGTGACACGGCAGGAGGAGGAGATGCAGGCCAAGGAGGAGGAGATGCAAAAGATCAAGGAGCGGCAGCAGAAGGCAGAGACTGAGTTGAAGGAGCTGGAGCAGAAGCACACTCAGCTGGCTGAGGAGAAGACTCTGCTGCAGGAGCAGTTGCAGGCAGAGACA…	ATCTTCTTCCGAACGGGG	TGGCATCACCCTCCAGTT	https://www.lungmap.net/breath-entity-page/?entityType=gene&entityId=Gene_ID_17880&entityLabel=Myh11	https://www.lungmap.net/breath-entity-page/?entityType=nucleotide_probe&entityId=LMPN0000000845&entityLabel=Myh11
Naa50	NM_028108	ATGCCCCAGTTGAGTTTGTGGGTTTGGGTTTTGATTTGTTTGGGCTTTCTCTTTGTTTTTAACATTATAAAAATAATCTTTGAGGTAAAACTAATTCTATTAACTGGAAGATACCCAGCTATCTTCATCATTTTTTCAGGAAAGATCATTTTTATTGTGGGGTAAATAGGTTAAAATTATTCTGTATGCTATTTGAATTTAGGTTCTAAAGTAAAGAATCCGTAGAGGAATCTATGCAATATGTAATTTGTCAAGATTAATTTTCATCTGGGGAAAGAAGTTGCTAAGTGTCTCCAAAGCAGGTCACTCAATAACTGAAAGTCCTCCAAAAAGAGAACTAGTGGGAAGCATGGTGTGTGGTGGTGGAAAAGAAAAACTCCCTCAGTTTTTGGAGGGAAT…	ATGCCCCAGTTGAGTTTGTG	GTCACACACTGCTTGATTGG	https://www.lungmap.net/breath-entity-page/?entityType=gene&entityId=Gene_ID_72117&entityLabel=Naa50	https://www.lungmap.net/breath-entity-page/?entityType=nucleotide_probe&entityId=LMPN0000001105&entityLabel=Naa50
Nampt	NM_021524	ACCCAGTTGCTGATCCCAACAAAAGGTCAAAAAAGGGCCGGTTATCTTTACATAGGACACCAGCGGGGAACTTTGTTACACTTGAAGAAGGAAAAGGAGACCTTGAGGAATATGGCCATGATCTTCTCCATACGGTTTTCAAGAATGGGAAGGTGACAAAAAGCTACTCATTTGATGAAGTCAGAAAAAATGCACAGCTGAACATCGAGCAGGACGTGGCACCTCATTAGGCTTCATGTGGCCGGGTTGTTATGTGTGCAGTGTGTGTATACATACATGCACGTATGTGTGCGCCTGTGCGTATGTACTAACATGTTCATTGTACAGATGTGTGGGTTCGTGTTTATGATACACTGCAGCCAGATTATTTGTTGGTTTATGGACATACTGCCCTTTTTA…	ACCCAGTTGCTGATCCCA	GGGATTTGGCATCACTGG	https://www.lungmap.net/breath-entity-page/?entityType=gene&entityId=Gene_ID_59027&entityLabel=Nampt	https://www.lungmap.net/breath-entity-page/?entityType=nucleotide_probe&entityId=LMPN0000001106&entityLabel=Nampt
Ndn	NM_010882	CCCTAACTTTGCAGCCGAGGTCCCCGACTGTGAGATGCAGGACAGCGATGCCGTTCCGGTGGGGATCCCTCCTCCCGCTTCTCTGGCCGCTAACCTCGCAGGGCCACCGTGCGCTCCCGAAGGCCCTATGGCAGCCCAACAGGCCTCGCCACCGCCCGAAGAACGGATAGAAGATGTTGACCCTAAAATCCTGCAGCAGGCCGCAGAGGAGGGCCGCGCCCACCAGCCCCAGAGTCCAGCCCGGCCGATCCCAGCACCGCCAGCCCCTGCCCAGCTGGTGCAGAAGGCGCACGAGCTCATGTGGTACGTGTTGGTGAAGGACCAGAAGAGGATGGTCCTCTGGTTTCCAGACATGGTGAAAGAGGTCATGGGCAGCTACAAGAAATGGTGCAGAAGCAT…	CCCTAACTTTGCAGCCGA	GTGCCCCTGGACCTTTTT	https://www.lungmap.net/breath-entity-page/?entityType=gene&entityId=Gene_ID_17984&entityLabel=Ndn	https://www.lungmap.net/breath-entity-page/?entityType=nucleotide_probe&entityId=LMPN0000000846&entityLabel=Ndn
Ndufb7	NM_025843	GGTGACCCCGGCTACTAAAGAAGGGTAAGGCAGAGTAGCCATGGGGGCGCACCTGACCCGGCGCTATCTGTGGGATGCCTCGGTGGAGCCTGACCCCGAGAAGATACCCAGCTTCCCGCCGGACCTCGGCTTTCCGGAGCGCAAGGAGCGAGTGATGGTGGCCACACAACAAGAGATGATGGATGCCCAGCTGACACTGCAGCAACGTGACTACTGTGCCCACTACCTCATCCGGCTGCTGAAGTGCAAGCGAGACAGCTTCCCCAACTTCCTGGCCTGCAAGCACGAGCAGCACGACTGGGACTACTGCGAGCACCTGGATTACGTGAAACGCATGAAGGAGTTTGAACGTGAGCGGCGACTGCTCCAAAGGAAGAAGCGAAGGGCACTGAAGGAAGC…	GGTGACCCCGGCTACTAAAGAA	GCTGGCGGGTAATCCCTACA	https://www.lungmap.net/breath-entity-page/?entityType=gene&entityId=Gene_ID_66916&entityLabel=Ndufb7	https://www.lungmap.net/breath-entity-page/?entityType=nucleotide_probe&entityId=LMPN0000001107&entityLabel=Ndufb7
Nedd4l	NM_031881	TGCAGCTTGCAGAAGACGGTGCCTCCGGATCAGCCACAAACAGTAACAACCACCTAGTCGAACCCCAGATCCGCCGGCCCCGTAGCCTCAGCTCGCCAACAGTAACTTTATCTGCCCCACTGGAGGGTGCCAAGGATTCACCCATCCGCCGTGCCGTGAAAGATACCCTTTCCAATCCACAGTCCCCTCAGCCATCACCTTACAACTCCCCCAAACCACAACACAAAGTCACACAGAGCTTCCTGCCACCAGGCTGGGAGATGAGGATAGCCCCCAACGGCCGACCCTTCTTCATTGACCATAACACAAAGACTACAACCTGGGAAGATCCACGGTTGAAATTTCCAGTACACATGCGGTCAAAAGCATCTTTAAACCCCAATGACCTGGGCCCTCTTC…	TGCAGCTTGCAGAAGACG	TTCCCATGAAACACCGCT	https://www.lungmap.net/breath-entity-page/?entityType=gene&entityId=Gene_ID_83814&entityLabel=Nedd4l	https://www.lungmap.net/breath-entity-page/?entityType=nucleotide_probe&entityId=LMPN0000000847&entityLabel=Nedd4l
Nfrkb	NM_172766	GGCCAAGTCTCAGGTTACCACAGTCAAACTGACTCAGGACCTCTTTGGAGCAGGAAGTGGCACTGCAGGCAAAGGCATCTCTGCTACCTTGCATGTTACTTCCAACCCTGTCCACGCGGCTGACAGCCCTGCCAAGGCCCCTTCAGCCAGTGTCCCTTCATCAGCTCCAGCAGGTACTACTGTGGTCAAAGTAACTCCTGATCTCAAGCCGACAGAAACTGCAAATTCAGCTTTTCGCTTGATGCCAGCTCTTGGTGTAAGTGTGGCAGATCAGAAGGGAAAGAACACAGTGGCCTCTTCAGAAGCAAAACCTGCCGCCACAATCCGCATCGTGCAGGGGCTGGGAGTGATGCCCCCTAAAGCAGGCCAGACCATTACTGTTGCAGCACATGCAAAGCA…	GGCCAAGTCTCAGGTTACCA	TCAAGCAGGACAGCTCAGAA	https://www.lungmap.net/breath-entity-page/?entityType=gene&entityId=Gene_ID_235134&entityLabel=Nfrkb	https://www.lungmap.net/breath-entity-page/?entityType=nucleotide_probe&entityId=LMPN0000000991&entityLabel=Nfrkb
Nkx2-1	NM_009385	CAACAACTGCAGCAGGACAGCGGCGGCGGCGGAGGCGGCGGTGGCGGTGCGGGATGCCCGCAGCAGCAGCAAGCTCAGCAGCAGTCGCCGCGCCGGGTGGCCGTGCCGGTCCTAGTCAAAGACGGCAAACCCTGCCAGGCGGGCGCCCCTGCCCCGGGAGCCGCAAGCCTGCAAAGCCACGCGCAGCAACAAGCTCAGCAGCAGGCGCAGGCGGCGCAAGCGGCTGCCGCGGCCATCTCAGTGGGCAGCGGTGGCGCGGGTCTAGGAGCACACCCAGGCCACCAGCCGGGCAGCGCAGGGCAGTCCCCGGACCTGGCGCACCACGCAGCCAGCCCCGCGGGGCTGCAGGGCCAGGTCTCCAGCCTATCCCATCTGAACTCCTCGGGCTCGGACTATGGC…	CAACAACTGCAGCAGGACAG	GTCCGACCATAAAGCAAGGTAG	https://www.lungmap.net/breath-entity-page/?entityType=gene&entityId=Gene_ID_21869&entityLabel=Nkx2-1	https://www.lungmap.net/breath-entity-page/?entityType=nucleotide_probe&entityId=LMPN0000000942&entityLabel=Nkx2-1
Nme1	NM_008704	AGTGGTTGCTATGGTCTGGGAGGGTCTGAATGTGGTGAAGACAGGCCGCGTGATGCTTGGAGAGACCAACCCCGCAGACTCTAAGCCTGGGACCATACGAGGAGACTTCTGCATCCAAGTTGGCAGGAACATCATTCATGGCAGCGATTCTGTAAAGAGCGCAGAGAAGGAGATCAGCTTGTGGTTTCAGCCTGAGGAGCTGGTGGAGTACAAGAGCTGTGCGCAGAACTGGATCTATGAGTGACAGGACGGTGCTGGTTTTCTACCTGCTTACTCTTGTTCTCACAGGCAGGGGACCAGCAACCCTAGATATTTCTGGAACTTCTTTGACCTGGAAGGAACCTTTGGGAGCTGTGACTCCCTGTGCAGTGTTACGTGCCACTGTTAGATTAAAGTGTT…	AGTGGTTGCTATGGTCTGGG	TTGTCTGACTGTGCCAGGAG	https://www.lungmap.net/breath-entity-page/?entityType=gene&entityId=Gene_ID_18102&entityLabel=Nme1	https://www.lungmap.net/breath-entity-page/?entityType=nucleotide_probe&entityId=LMPN0000001115&entityLabel=Nme1
Nme3	NM_019730	GCCATGATCTGTCTGGTGCTGACCATCTTTGCTAACCTCTTCCCCTCAGCCTACAGCGGCGTGAACGAGCGCACGTTCTTGGCAGTGAAGCCCGACGGCGTGCAGCGGCGGCTGGTGGGCGAGATCGTGCGTCGCTTTGAGAGGAAGGGCTTCAAGCTGGTGGCACTGAAGCTAGTGCAGGCCTCCGAAGAGCTACTGCGGGAGCATTATGTCGAGCTGCGCGAGAAACCCTTCTACAGCCGACTGGTTAAATACATGAGTTCTGGCCCCGTGGTGGCCATGGTGTGGCAAGGGCTGGATGTCGTGCATGCTTCGCGAGCCCTCATAGGGGCCACTGACCCAGGGGACGCCATGCCCGGTACGATCCGTGGGGATTTCTGCATGGAGGTTGGCAAGAAT…	GCCATGATCTGTCTGGTGCTG	CAACAAGGGGTGGGAGTGGT	https://www.lungmap.net/breath-entity-page/?entityType=gene&entityId=Gene_ID_79059&entityLabel=Nme3	https://www.lungmap.net/breath-entity-page/?entityType=nucleotide_probe&entityId=LMPN0000000486&entityLabel=Nme3
Nostrin	NM_181547	CACTCGCCAGCAGCTCCTCCTTTTCTGATGCCAAGAGCCAGAAAGACATGGAGACCCTAATGGATGAGAACAGTTTGAAACTAGACCTTTTGCAAGCGAACTCCTACAAACTGTCGTCAGTGTTGGCAGACCTGGAGCAACGGCCAAAGCCCTGCCATCCCTGTAGCACCTGCATTTTCAAGTGGAAAGAAAAGGAGCACTCTCATACTTATGTGAAAATATCCCGGCCTCTTTTGACGAAGAGATTAGAGAAAGCTGAGAGCAAAGCACCTGCGGGTGGGCAGAACAATCCAAGCTCTTCACCTTCAGGCTCTACTGTGTCCCAAGCCAGCAAGCATCTTTGCAAAGCCTTATATACGTTCCAAGCCAGGCAAGATGATGAGTTGAATTTGGAAAAAG…	CACTCGCCAGCAGCTCCTCC	AGGCAGGCCTCTACCACCCA	https://www.lungmap.net/breath-entity-page/?entityType=gene&entityId=Gene_ID_329416&entityLabel=Nostrin	https://www.lungmap.net/breath-entity-page/?entityType=nucleotide_probe&entityId=LMPN0000000848&entityLabel=Nostrin
Notch3	NM_008716	CTTATGCTGGCCTCCTTCTGTGGGGGAGCCCTGGAGCCGATGCCAGCTGAGGAGGATGAGGCGGATGACACATCAGCCAGCATTATCTCAGATCTGATCTGTCAAGGGGCCCAGCTCGGGGCACGGACTGACCGCACTGGCGAGACCGCCCTGCATTTGGCTGCCCGCTATGCTAGAGCGGATGCAGCCAAGCGTCTCCTGGATGCTGGGGCGGACACCAATGCCCAGGATCATTCGGGCCGCACCCCTCTGCACACCGCAGTGACAGCTGATGCCCAGGGTGTCTTCCAGATTCTCATCAGGAACCGCTCCACTGACCTGGATGCCCGAATGGCAGATGGCTCTACTGCACTGATCCTGGCAGCCCGCCTGGCAGTGGAGGGCATGGTGGAAGAGCTC…	CTTATGCTGGCCTCCTTCTG	CAGAGGTCCTGGACAGGCTA	https://www.lungmap.net/breath-entity-page/?entityType=gene&entityId=Gene_ID_18131&entityLabel=Notch3	https://www.lungmap.net/breath-entity-page/?entityType=nucleotide_probe&entityId=LMPN0000000026&entityLabel=Notch3
Npr1	NM_008727	TTTCGGTACTCACTCACCAATGACATTGTCAAGGGAATGCTCTTTCTACACAACGGGGCCATTTGTTCCCATGGGAACCTCAAGTCATCCAACTGCGTGGTAGATGGACGTTTTGTGTTAAAGATCACAGACTATGGGCTCGAGAGCTTCAGAGACCCGGAGCCAGAGCAAGGACACACCCTCTTTGCCAAAAAACTGTGGACTGCACCTGAGCTCCTGCGAATGGCTTCCCCACCTGCCCGTGGCTCCCAAGCTGGGGATGTCTACAGTTTTGGTATCATCCTTCAGGAAATTGCCCTAAGAAGTGGGGTCTTCTATGTGGAAGGTTTGGACCTCAGCCCAAAAGAGATCATTGAGCGTGTGACTCGGGGTGAGCAGCCCCCATTCCGACCTTCCATG…	TTTCGGTACTCACTCACCAATG	GTCTATGACAGCATCAAAACAGG	https://www.lungmap.net/breath-entity-page/?entityType=gene&entityId=Gene_ID_18160&entityLabel=Npr1	https://www.lungmap.net/breath-entity-page/?entityType=nucleotide_probe&entityId=LMPN0000000992&entityLabel=Npr1
Npr2	NM_173788	CGGGCTGCTTTGCTGTATCTGGATGCTCGCACAGATGACCGGCCCCACTACTTCACCATCGAGGGCGTCTTTGAGGCCCTGCAGGGCAGCAACCTCAGTGTGCAGCACCAGGTGTATGCCCGAGAGCCAGGTGGCCCTGAGCAAGCCACCCACTTCATCAGAGCCAACGGGCGCATTGTGTATATCTGCGGCCCCCTGGAAATGCTGCATGAGATCCTGCTTCAGGCTCAGAGGGAGAACCTGACCAATGGGGACTATGTCTTCTTTTACCTTGATGTCTTTGGGGAGAGTCTCCGAGCAGGCCCCACCCGTGCAACAGGCCGGCCATGGCAGGACAATCGAACCCAGGAACAGGCCCAGGCCCTCAGAGAGGCCTTTCAGACTGTATTGGTGATCACA…	CGGGCTGCTTTGCTGTAT	CAGGATGGGTCGTCCAAG	https://www.lungmap.net/breath-entity-page/?entityType=gene&entityId=Gene_ID_230103&entityLabel=Npr2	https://www.lungmap.net/breath-entity-page/?entityType=nucleotide_probe&entityId=LMPN0000001108&entityLabel=Npr2
Nusap1	NM_133851	GGAGCAAGCTGAGACGGAATCAGGTGGTCACGTCACCAAAACGAGGAGGAGGAGGAGGAAGAAGCACAAGACCATCCATGGAATTCCTACCTCCCAGACTTTGTTGCAGGATCATTTGGAGATGAAAGGAACTGATAGTAGTAACTTCCAAAATCAAGAAAATCAGGAAAATCAAGACCCCAGGGATACAGCAGAAGTTCCTTCTCTGCCGGAGCAGAGGCCAGAGGACGGCAATGCGGCTTCTTCAGGAGAAGGAGAAGTAAATGACATTAAAGATTCAAAGAAGCCTTTAGAAAAAAGATCTCTATGCACGGATGAGTTTTCTAAACTTGGGAACAATAAAAGGACTTCAGCCACAACACCAAACTTTAAGAAGCTTCATGAGGCTCGTTTTAAGAA…	GGAGCAAGCTGAGACGGA	TGAGGGGACGAGACAAGC	https://www.lungmap.net/breath-entity-page/?entityType=gene&entityId=Gene_ID_108907&entityLabel=Nusap1	https://www.lungmap.net/breath-entity-page/?entityType=nucleotide_probe&entityId=LMPN0000000849&entityLabel=Nusap1
P4ha3	NM_177161	GCAAGACCTTCCTGCCTTTGAGGACCTCGAGGGAGCAGCAAGGGCCCTGATGCGGCTGCAGGATGTGTACATGCTCAACGTGAAGGGCTTGGCTCGAGGCGTCTTCCAGAGGGTCACGGGCTCCTCCATCACCGACCTGTACAGTCCCAGGCAGCTCTTCTCTCTCACAGCGGATGACTGCTTCCAAGTTGGCAAGGTGGCCTATGACACAGGGGATTACTACCATGCCATCCCATGGCTGGAGGAAGCTGTCAGTCTCTTCCGGAGAGCCCACGGCGAGTGGAAGACAGAGGACGAGGCCAGTCTGGAAGACGCCCTGGATTACTTGGCCTTTGCCTGTTTCCAGGTAGGAAATGTTTCATGTGCCCTCAGCCTCTCTCGAGAGTTCCTTGTCTACAG…	GCAAGACCTTCCTGCCTTTGA	GGCTGGGGATTTGGTAGTGTG	https://www.lungmap.net/breath-entity-page/?entityType=gene&entityId=Gene_ID_320452&entityLabel=P4ha3	https://www.lungmap.net/breath-entity-page/?entityType=nucleotide_probe&entityId=LMPN0000000501&entityLabel=P4ha3
Pak1ip1	NM_026550	AGAGATGGAAGTGCCTGAAGACCTTTAAAGCTCACAGGGGACATGTCACTTTCCTTTCTATCCACCCGTCTGGCAAGTTGGCTCTGTCTGTTGGCACCGATAAAACATTAAGAACATGGAATCTTATAGAGGGAAGATCAGCTTTCATAAAAAATATAAAGGAAAATGCTCACATAGTGGAGTGGTCCCCAAGTGGAGGGAAGTACATAGTTGTTGTGCAGAATAAAGTGGATGTCTATCGGCTGGGCACGGCGTCTGTGAGCGGCACCATCACAAACGGAAAGAGGATCTCTTCTGTTACCTTTCTCTCAGACTCTGTCCTTGCAGTGGCTGGAGATGAAGAAGTTGTGAGGATTTTTGACTGTGATTCCCTAGAGTGCCTCTGTGAATTCAGAGCTC…	AGAGATGGAAGTGCCTGAAGAC	GTCACTGGGCTATTTCCTTTTG	https://www.lungmap.net/breath-entity-page/?entityType=gene&entityId=Gene_ID_68083&entityLabel=Pak1ip1	https://www.lungmap.net/breath-entity-page/?entityType=nucleotide_probe&entityId=LMPN0000000850&entityLabel=Pak1ip1
Papss1	NM_011863	ACGAGGCTCGGCTTCAGTCCTGAGGACAGAGAAGAGAACGTTCGCCGCATAGCTGAGGTGGCGAAGCTGTTTGCAGATGCTGGCTTAGTGTGTATCACCAGCTTTATATCGCCTTACACACAGGATCGCAACAACGCAAGGCAGATTCATGAGGGTGCAAGCTTGCCCTTCTTTGAAGTTTTTGTCGATGCTCCTCTGCATGTCTGTGAGCAGAGGGATGTCAAAGGCCTCTACAAGAAGGCGCGGGCAGGGGAGATAAAAGGCTTCACTGGCATCGATTCTGAGTATGAGAAACCCGAGGCCCCGGAGCTGGTGCTGAAAACGGATTCCTGTGACGTCAACGACTGCGTCCAGCAGGTTGTGGAGCTTCTTCAGGAACGGGACATCGTCCCTGTGGAT…	ACGAGGCTCGGCTTCAGTC	GCCCAACCTTCTGCCAAAAC	https://www.lungmap.net/breath-entity-page/?entityType=gene&entityId=Gene_ID_23971&entityLabel=Papss1	https://www.lungmap.net/breath-entity-page/?entityType=nucleotide_probe&entityId=LMPN0000001109&entityLabel=Papss1
Patz1	NM_019574	TGGCAGACCACCTGAAGAAGCACAGTGAGGGGCCCAGCAACTTCTGTAGCATCTGTAACCGAGAAGGCCAGAAATGCTCACATCAGGATCTGATTGAGAGCTCCGACTCCTACGGTGACCTCTCCGACGCCAGCGACCTGAAGACGCCAGAGAAACAGAGTGCCAACGGCTCCTTCTCCTGCGACGTGGCAGTCCCTAAAAACAAAATGGAGTCTGACGGGGAGAAGAAGTACCCATGCCCTGAATGTGGGAGCTTCTTCCGTTCTAAGTCCTACTTGAACAAACACATCCAGAAGGTGCATGTCCGTGCCCTTGGGGGTCCCTTGGGGGACCTGGGCCCTGCCCTTGGTTCACCTTTCTCTCCCCAGCAGAACATGTCTCTTCTTGAGTCCTTTGGAT…	TGGCAGACCACCTGAAGAAG	GGCCATAAGAGGGTAGAGACC	https://www.lungmap.net/breath-entity-page/?entityType=gene&entityId=Gene_ID_56218&entityLabel=Patz1	https://www.lungmap.net/breath-entity-page/?entityType=nucleotide_probe&entityId=LMPN0000001110&entityLabel=Patz1
Pbx3	NM_016768	AAGGGTCCCAAGTCGGAGCCAATGTGCAGTCACAGGTGGATACCCTCCGTCATGTTATCAATCAGACGGGAGGCTACAGTGACGGCCTTGGAGCAAACTCACTGTACAGTCCACATAACTTAAACGCTAATGGAGGCTGGCAGGACGCAACAACTCCATCTTCTGTGACTTCTCCTACGGAAGGCCCGGGCAGTGTGCACTCGGATACCTCTAACTAATCCCCGGCGCTTTCCCAGCTGACATGCCTTGATAAGCGCATTTGGAGCACTAGGAGAAGGAAAGCGTTTGTAACCCACCACCTACAGCTTTACTGTAACCCTGTCTTCTTAGAGAACTCGGGAAACCTGTTTTTTAAGGAATCATAATCATTTGTATTTAAACTTAAGACACACGTTTAAA…	AAGGGTCCCAAGTCGGAG	GCCCAGAGGAAGAGCACA	https://www.lungmap.net/breath-entity-page/?entityType=gene&entityId=Gene_ID_18516&entityLabel=Pbx3	https://www.lungmap.net/breath-entity-page/?entityType=nucleotide_probe&entityId=LMPN0000000851&entityLabel=Pbx3
Pcdh12	NM_017378	CCAATGGGGAACTCTTCTACAGCATTCAAAGTGGGAATGATGCTCATCTCTTTTTCCTCAGCCCTTCCTTGGGGCAGCTATTCATTAATGTCACCAATGCCAGCAGCCTCATCGGGAGTCAGTGGGACCTGGGGATAGTGGTAGAGGACCAGGGCAGCCCCTCCTTGCAGACCCAAGTTTCATTGAAGGTCGTGTTTGTCACCAGTGTGGACCACCTAAGGGATTCTGCTCATGAGCCCGGAGTTCTGAGCACACCAGCACTGGCTTTGATCTGCCTGGCTGTACTGCTGGCCATCTTTGGATTGCTCTTAGCCCTGTTCGTGTCCATCTGCAGGACAGAGAGAAAGGATAATAGGGCCTACAACTGTCGAGAAGCTGAGTCGTCATACCGCCACCAGC…	CCAATGGGGAACTCTTCTACAG	GGGACTCAGGAAGGTTTAGGTT	https://www.lungmap.net/breath-entity-page/?entityType=gene&entityId=Gene_ID_53601&entityLabel=Pcdh12	https://www.lungmap.net/breath-entity-page/?entityType=nucleotide_probe&entityId=LMPN0000000852&entityLabel=Pcdh12
Pck2	NM_028994	TTATCCGCAAACTCCCCAAGTATAAGAACTGCTGGCTGGCCCGCACAGACCCCAAGGATGTGGCACGGGTAGAAAGCAAGACGGTGATTGTAACTCCTTCGCAGCGGGACACAGTGCCTCTCCTGGCTGGTGGGGCCAGGGGGCAGCTGGGCAACTGGATGTCCCCAGATGAGTTCCAGAGAGCTGTGGACGAGAGATTCCCAGGATGCATGCAGGGCCGCATTATGTATGTGCTTCCATTCAGCATGGGTCCCGTGGGCTCCCCACTCTCCCGCATTGGAGTGCAGCTCACTGACTCGGCTTACGTGGTGGCCAGTATGCGTATTATGACCCGCTTGGGGACACCTGTACTTCAGGCCCTGGGAGATGGTGACTTCATCAAGTGTCTGCATTCAGTGG…	TTATCCGCAAACTCCCCA	CCAGGTTTCCAGGGCTTT	https://www.lungmap.net/breath-entity-page/?entityType=gene&entityId=Gene_ID_74551&entityLabel=Pck2	https://www.lungmap.net/breath-entity-page/?entityType=nucleotide_probe&entityId=LMPN0000001111&entityLabel=Pck2
Pcyox1	NM_025823	TGCCTCGGCTTTATCAGGGATAGATTCAGAGATAGAAGCAGAGATAGCCTGTGATTTGGAACCAAATATATAAACTATTAACTTGAGAAACTATTTAATATATAAACTATTAACTTGAGGAGGTCTGTTTTTCTATACTGTGGGGATTGAACCCAGGACCCCGAGTATCCCAGACAAATGCTCTACCACTGAGCTACATTGCCAGCCTCAAGAGCTTCAGGATCGACATCCAGAGAATGGAATTTCCTAGGTTGAAGATGGGGTCTTGGCTCTAAAGCTTTGTCAAGATCAAGTTCCTCGCATGCAGCCAAGGGTGAGCAGGTCCTGGGTGTCAGATAGAGAGCTTTGAGTGCCTTAAAAGTGCTAAGCAACACAAATCAAAACCACAGCAGACCGGTG…	TGCCTCGGCTTTATCAGG	CGCTGCTTTCTCCACACA	https://www.lungmap.net/breath-entity-page/?entityType=gene&entityId=Gene_ID_66881&entityLabel=Pcyox1	https://www.lungmap.net/breath-entity-page/?entityType=nucleotide_probe&entityId=LMPN0000000514&entityLabel=Pcyox1
Pde1a	NM_016744	ACTGGCTCACTGAACTGGAAATTTTAGCCATGGTCTTTGCAGCTGCCATTCATGATTATGAGCACACAGGAACAACAAACAACTTCCATATTCAGACGAGGTCGGACGTTGCTATTCTGTACAACGACCGCTCAGTGCTTGAGAATCACCACGTCAGCGCAGCCTACAGACTTATGCAAGAGGAGGAAATGAATATTTTGGTAAATTTGTCTAAAGATGACTGGAGGGATCTTCGGAACTTAGTGATTGAAATGGTCTTAGCGACAGACATGTCAGGGCATTTTCAGCAAATTAAAAACATAAGAAACAGCTTGCAGCAGCCGGAAGGGATTGACAGAGCCAAAACTATGTCCCTGATACTCCATGCAGCTGACATCAGCCACCCAGCCAAAACTTGGA…	ACTGGCTCACTGAACTGGAAAT	CAGAGAGTCAGCAACATGGAAC	https://www.lungmap.net/breath-entity-page/?entityType=gene&entityId=Gene_ID_18573&entityLabel=Pde1a	https://www.lungmap.net/breath-entity-page/?entityType=nucleotide_probe&entityId=LMPN0000001116&entityLabel=Pde1a
Pde2a	NM_001008548	TACACGCCTCGGTCTCTGCCTGAGGACGACACTTCTATGGCCATCCTGAGCATGCTGCAAGACATGAACTTCATCAATAACTACAAAATTGACTGCCCAACTCTGGCCCGATTCTGCCTGATGGTGAAGAAAGGCTACCGGGATCCACCCTACCACAACTGGATGCACGCCTTCTCTGTCTCTCATTTTTGCTACCTGCTCTACAAGAATCTGGAGCTCTCCAACTACCTCGAGGACATCGAGATCTTTGCATTGTTTATTTCCTGCATGTGTCATGACCTGGACCACAGAGGCACAAACAACTCCTTCCAGGTGGCCTCGAAATCTGTGCTGGCCGCA	TACACGCCTCGGTCTCTGCC	TGCGGCCAGCACAGATTTCG	https://www.lungmap.net/breath-entity-page/?entityType=gene&entityId=Gene_ID_207728&entityLabel=Pde2a	https://www.lungmap.net/breath-entity-page/?entityType=nucleotide_probe&entityId=LMPN0000000997&entityLabel=Pde2a
Pde3a	NM_018779	CGACCGTCTCCTGGTGTGTCAGATGTGTATAAAGCTGGCTGACATCAACGGGCCTGCTAAATGCAAAGAACTCCACCTGCGGTGGACAGAGGGCATCGCCAGCGAGTTTTATGAGCAGGGCGATGAAGAAGCCAGCCTCGGCTTGCCCATAAGTCCCTTTATGGACCGCTCTGCCCCGCAGCTGGCCAATCTTCAGGAATCCTTTATCTCACACATCGTGGGTCCTCTCTGCCACTCCTATGACTCTGCGGGACTCATGCCAGGAAAATGGGTAGATGACAGTGATGATTCCGGAGACACCGATGACCCGGAAGAAGAGGAGGAAGAGGCTGAAACACCACACGAGGACGAAGCCTGTGAAAGCAGTATAGCTCCCCGAAAGAAAAGTTTCAAAAGAAG…	CGACCGTCTCCTGGTGTGTC	GGTCACAGGTCTGGCTGTGG	https://www.lungmap.net/breath-entity-page/?entityType=gene&entityId=Gene_ID_54611&entityLabel=Pde3a	https://www.lungmap.net/breath-entity-page/?entityType=nucleotide_probe&entityId=LMPN0000000993&entityLabel=Pde3a
Pde5a	NM_153422	GGGGACCAGTGCTCAAGGCTCTTGGAGCTAGTAAAAGATATTTCCAGTCATTTGGATGTCACAGCATTGTGTCACAAAATTTTCTTGCATATCCATGGACTCATCTCTGCGGATCGCTATTCCCTGTTCCTTGTCTGTGAGGACAGCTCTAAAGACAAATTCCTCATCAGCCGCCTCTTTGATGTTGCTGAAGGTTCAACATTGGAGGAAGCTTCAAATAACTGTATCCGTTTAGAGTGGAACAAAGGCATTGTGGGACATGTGGCAGCTTTTGGCGAGCCCTTGAACATCAAAGATGCCTATGAGGATCCCCGGTTCAATGCAGAAGTTGACCAAATTACAGGCTACAAGACACAAAGTATCCTTTGTATGCCAATTAAGAACCACAGGGAAGAGGTT…	GGGGACCAGTGCTCAAGGCT	AGTGGCTCCATCGTGTTTTTGACA	https://www.lungmap.net/breath-entity-page/?entityType=gene&entityId=Gene_ID_242202&entityLabel=Pde5a	https://www.lungmap.net/breath-entity-page/?entityType=nucleotide_probe&entityId=LMPN0000001154&entityLabel=Pde5a
Pde8b	NM_172263	ATGGAAATGACAGGCGGACACTAAGGGGATGGTGTTTAATTTCCGACCTGAATCATGCACGCCCCCAAACTTCATTTCCAGAAAGTTATATTCCATCAATAAAAATATGTTCCTTTGAATCACTCAGTGACAAAACGAGCTGCCTGGCAGCTTCTTCTGCCAAGCTGTTAGCCTGCGTGCCCTTGTAAAGCCGGAGCTGACTGACTTACTGACGGTACAAGCAGGACACGAGAAGCAAAGGCCTGTTGTGTGTCCATCCTCCTGACGGAGGTCAGGTAGCTTAGCCAGAGTTCAGCTCAACTGTTACCAGAAAACTAACGACGGAGGCTTTCCTCAGTGGCAAAAGGATGAAGGATTCCTAAACATCTTCTCTGAGCAAATGGATGTGAGGAAGGAGCT…	ATGGAAATGACAGGCGGA	GCCCAGCAAACTAGGGGT	https://www.lungmap.net/breath-entity-page/?entityType=gene&entityId=Gene_ID_218461&entityLabel=Pde8b	https://www.lungmap.net/breath-entity-page/?entityType=nucleotide_probe&entityId=LMPN0000000994&entityLabel=Pde8b
Pdgfa	NM_008808	GGGACCTCCAGCGACTCTTGGAGATAGACTCCGTAGGGGCTGAGGATGCCTTGGAGACAAGCCTGAGAGCCCATGGGTCCCATGCCATTAACCATGTGCCCGAGAAGCGGCCTGTGCCCATTCGCAGGAAGAGAAGTATTGAGGAAGCCATTCCCGCAGTTTGCAAGACCAGGACGGTCATTTACGAGATACCTCGGAGCCAGGTGGACCCCACATCGGCCAACTTCCTGATCTGGCCCCCATGTGTGGAGGTGAAGCGCTGCACTGGCTGTTGTAACACCAGCAGCGTCAAGTGCCAGCCTTCACGGGTCCACCACCGCAGTGTCAAGGTGGCCAAAGTGGAGTATGTCAGGAAGAAGCCAAAATTGAAAGAGGTCCAGGTGAGGTTAGAGGAACACC…	GGGACCTCCAGCGACTCT	TCGCTCTCTGTGACAAGGAA	https://www.lungmap.net/breath-entity-page/?entityType=gene&entityId=Gene_ID_18590&entityLabel=Pdgfa	https://www.lungmap.net/breath-entity-page/?entityType=nucleotide_probe&entityId=LMPN0000000853&entityLabel=Pdgfa
Pdgfb	NM_011057	GACCATTCGGACGGTGAGAATCCGCCGGCCCCCCAAAGGCAAGCACCGAAAGTTTAAGCACACCCATGACAAGGCGGCCCTGAAGGAGACCCTCGGAGCCTAGGGGCGTCGGCAAGAGTGTGGGCAGGGTTATTTAATATGGTATTTGCTGTATTGCCCCCATGGGGTCCTTGGAGTGATAATGTTGTTCCCCTCGTCCGTCTGTCTCGATGCCTGATTCGGACGGCCAATGGTGCTTCCCTCACCCCGTGTGCCCGGCCACCTCCACCAGCAGCGATTCCTCAGCCCGCCCTGCAGCTCCAGATGCAAAGGACTCCACTCCAGGCTGCAGGCTTCTCTTGACTCCAAGAACCTGGAACAAGTGTGCAGGAGCCTTGCCGGGGGACGTGGACTGTGGAC…	GACCATTCGGACGGTGAG	CAATCGGGATCCGAACAC	https://www.lungmap.net/breath-entity-page/?entityType=gene&entityId=Gene_ID_18591&entityLabel=Pdgfb	https://www.lungmap.net/breath-entity-page/?entityType=nucleotide_probe&entityId=LMPN0000000028&entityLabel=Pdgfb
Pdgfra	NM_011058	TGGCCAGCAATGTCTCAAATATTATCACAGAGCTCCCTCGCCGTGGCAGGAGTACCGTGGAGGGACGAGTGTCCTTCGCCAAAGTGGAAGAGACCATCGCAGTTCGATGCCTGGCAAAGAACAACCTCAGCGTTGTGGCCCGTGAGCTGAAGCTGGTGGCTCCCACTCTGCGATCTGAACTCACAGTGGCGGCCGCAGTGTTGGTGCTGTTGGTGATTGTCATTGTCTCTCTCATCGTCCTGGTGGTCATTTGGAAGCAGAAACCACGGTATGAAATTCGCTGGAGGGTTATCGAGTCAATCAGCCCCGATGGACATGAGTATATCTATGTGGACCCCATGCAGTTGCCTTACGACTCCAGATGGGAATTCCCGAGAGATGGCCTCGTGCTTGGTCGGA…	TGGCCAGCAATGTCTCAA	TCCTTTCAAGCATGGGGA	https://www.lungmap.net/breath-entity-page/?entityType=gene&entityId=Gene_ID_18595&entityLabel=Pdgfra	https://www.lungmap.net/breath-entity-page/?entityType=nucleotide_probe&entityId=LMPN0000000854&entityLabel=Pdgfra
Pdgfrb	NM_008809	GGTGTCAGAAGCGGGCTACTATACTATGCGAGCCTTCCACGAGGACGATGAGGTCCAGCTCTCCTTCAAGCTGCAGGTCAATGTCCCCGTCCGTGTGCTGGAGCTGAGTGAGAGTCACCCTGCCAATGGGGAGCAGACAATCCGCTGTCGTGGCCGGGGCATGCCTCAGCCAAATGTCACCTGGTCTACCTGCAGAGACCTCAAAAGTAGGTGTCCACGAAAACTGTCACCCACACCCTTGGGGAATAGTTCCAAGGAGGAGAGCCAGCTAGAAACGAATGTGACTTTCTGGGAGGAAGATCAGGAATACGAGGTGGTGAGCACACTGCGCCTGCGCCACGTGGATCAGCCACTGTCCGTACGCTGCATGCTGCAGAACTCCATGGGTGGAGATTCGCA…	GGTGTCAGAAGCGGGCTA	TTCAGGTGGGGTCCAAGA	https://www.lungmap.net/breath-entity-page/?entityType=gene&entityId=Gene_ID_18596&entityLabel=Pdgfrb	https://www.lungmap.net/breath-entity-page/?entityType=nucleotide_probe&entityId=LMPN0000000029&entityLabel=Pdgfrb
Pdpn	NM_010329	CGCCCTAAAGAGCTAAACAGAACAGGTTGTTCTCCCAACACATCTGAAAATAAGAGAGCTTCCAACTTGCCCTGTTCCCCATCCTCTTCCTGTGGAGGAAGATGACCCATGGCGTGCCCACCCACCCCACCCACAGCCATGGTGACCCCTCCGCTTGGCCAGCAGTACCAAAGGAAAGATACAGGACAAGCCACAGCCCCTCAAAGCATCTGCCTTTGGAAAACTAAATTTTTAACATAAATGTTATGATCGATGATTCAAAAGACAACATGCTTAGAAAATGGAGCAAAGCCGAGACAGTATCGCCAGCTTTAGCAACTGTATCCATGGGTTCACCCTGGCCAGTCCCTATTACTGTTAAGAGGCATAGAGTCTGGAAATGTTACATCACAGAGGCAT…	CGCCCTAAAGAGCTAAACAGAA	GATCCATGCCTCTGTGATGTAA	https://www.lungmap.net/breath-entity-page/?entityType=gene&entityId=Gene_ID_14726&entityLabel=Pdpn	https://www.lungmap.net/breath-entity-page/?entityType=nucleotide_probe&entityId=LMPN0000000855&entityLabel=Pdpn
Pds5a	NM_001081321	TCAGCCATCCGCTCAGGACTTGAGCTTCTTAAGGTTCTGTCTTTCACACATCCTACCTCGTTCCACTCTGCAGAGACATATGAGTCCTTGTTACAGTGCCTAAGAATGGAGGATGACAAGGTAGCAGAAGCTGCAATACAAATTTTTAGAAACACAGGCCACAAAATAGAAACTGACCTTCCCCAGATACGGTCAACCTTGATCCCCATTTTACATCAGAAAGCCAAGCGGGGCACTCCACACCAAGCAAAGCAGGCTGTTCACTGCATCCATGCCATCTTCTCAAACAAGGAGGTCCAGCTGGCACAGATTTTTGAGCCACTCAGTAGGAGTCTGAATGCTGATGTACCAGAGCAACTTATAACTCCATTAGTTTCACTGGGCCACATTTCCATGTTA…	TCAGCCATCCGCTCAGGACT	TCACAGGGTCTTTGGCACACA	https://www.lungmap.net/breath-entity-page/?entityType=gene&entityId=Gene_ID_71521&entityLabel=Pds5a	https://www.lungmap.net/breath-entity-page/?entityType=nucleotide_probe&entityId=LMPN0000001155&entityLabel=Pds5a
Pds5b	NM_175310	GGTACTGGGTGGCAGTGATTTATCTAGTTTGGGCTGAGACTTTAGGCGTCACACTCACAAACACTGAGAGAGTCCCACTGCATCCAGAATAGGAAAGATGGAAATTTGCCTGGGTTTAATTTAGAGGTCTGCAAAGTCTAAAAATGGATTATCAAGGCAGTGCCCTTTACATAGAGTATGAACCAAAATGTATTGGTTGCTACCTTATGCTCACCTGAATTAACTTTAGATTTACGGGTGCAGGGTTGGTTTTGCACAATTGTTAACAGTAGAAAAGAAAATGACATTTTGAGTTACCAAGTTACTATATCAAGTTAACAGAGCAGTTTCATATAGTACACCTTTATGTTTCCAAAATTGGATATAATAAATTGGGATGCTATAAAGAAGTGACTATTT…	GGTACTGGGTGGCAGTGATT	CCCAAGATGGAGACTCAGGA	https://www.lungmap.net/breath-entity-page/?entityType=gene&entityId=Gene_ID_100710&entityLabel=Pds5b	https://www.lungmap.net/breath-entity-page/?entityType=nucleotide_probe&entityId=LMPN0000001112&entityLabel=Pds5b
Pecam1	NM_008816, NM_001032378	CCCATGGAAGAAAGGGCTCATTGCGGTGGTTGTCATTGGAGTGGTCATCGCCACCTTAATAGTTGCAGCCAAATGCTACTTCCTGAGGAAAGCCAAGGCCAAACAGAAACCCGTGGAGATGTCCAGGCCAGCTGCTCCACTTCTGAACTCCAACAGCGAGAAGATTTCTGAGCCTAGTGTGGAAGCCAACAGCCATTACGGTTATGATGATGTTTCTGGAAATGATGCAGTAAAACCCATAAATCAAAATAAAGACCCCCAGAACATGGATGTAGAATACACAGAAGTGGAAGTGTCCTCCCTTGAGCCTCACCAAGAGAACGGAAGGCTCCCTTAATGGAACTTAAGACAGTCAAGGCAGTGCACGTCCCTGGGAGGTCGTCCATGTCCCGAGAAGAG…	CCCATGGAAGAAAGGGCT	CTCGCTCCAGTTGCCATT	https://www.lungmap.net/breath-entity-page/?entityType=gene&entityId=Gene_ID_18613&entityLabel=Pecam1	https://www.lungmap.net/breath-entity-page/?entityType=nucleotide_probe&entityId=LMPN0000000030&entityLabel=Pecam1
Pfkfb4	NM_173019	GGTTGGGTATGGCTGCTGAGAATCCCTGGGCTATGTGCTCTGCTGCCAGCCCCTCTGCTACAGCACTCGAGCAGTCCACTCACCAGGCTGGCTGCTTCATGACGTTTGCAACCTTAAATGAGACACTGAGACAAAAAACTCTCACTAAGACATTCCACTGTGGCCCTGCTGCCTGATGGGGGCCAGGCAACCCCTGGAAGAGTTCTACTGCCCTCTCCATAGCTACTCTTGGAGCCAGAGGCTTGATCTTCATGGGGCCTTATGTGGACACCACCCCAGGTGAAGTGGAAAGCCCTTCCTTCCCTGCCTGGAACAGAAGATGGAGCAGGGAGCTTCTACCCACATCTAACCTCTGCATCTGTGGGTACTCAGGAGAGTAAGTGTGGAAAGGACCATGCG…	GGTTGGGTATGGCTGCTG	CTGCTCCACAACCTGCCT	https://www.lungmap.net/breath-entity-page/?entityType=gene&entityId=Gene_ID_270198&entityLabel=Pfkfb4	https://www.lungmap.net/breath-entity-page/?entityType=nucleotide_probe&entityId=LMPN0000001113&entityLabel=Pfkfb4
Pfkl	NM_008826	CAGACACGGCTGTCAACGCTGCAATGGAGAGTTGTGATCGCATCAAGCAGTCAGCCTCAGGGACAAAGCGGCGTGTGTTCATTGTAGAGACCATGGGGGGCTACTGTGGCTACCTGGCCACTGTGACCGGCATTGCTGTGGGTGCCGATGCTGCCTACGTCTTTGAGGACCCTTTCAACATCCATGACTTAAAGGCCAATGTGGAGCATATGACAGAGAAGATGAAGACAGACATCCAGAGGGGACTGGTGCTCCGGAACGAGAAGTGTCACGAACACTACACCACAGAGTTCCTATACAACCTGTACTCCTCAGAAGGCAGGGGCGTGTTTGACTGCAGGACCAATGTGCTGGGCCACTTACAGCAGGGTGGTGCTCCAACCCCTTTCGACCGGAACT…	CAGACACGGCTGTCAACG	TCCCCTTGAGTTCCCCTC	https://www.lungmap.net/breath-entity-page/?entityType=gene&entityId=Gene_ID_18641&entityLabel=Pfkl	https://www.lungmap.net/breath-entity-page/?entityType=nucleotide_probe&entityId=LMPN0000000527&entityLabel=Pfkl
Pgam2	NM_018870	AGTAATGGTTCGCCACGGTGAGAGCTTATGGAACCAAGAGAACCGTTTCTGTGGCTGGTTTGATGCAGAGCTGAGTGAGAAGGGAGCAGAGGAGGCCAAGCGGGGGGCCACCGCTATCAAAGATGCCAAGATAGAGTTTGACATCTGCTACACGTCGGTGCTGAAGCGGGCAATCCGCACCCTTTGGACCATCCTGGATGTTACGGACCAAATGTGGGTGCCCGTGGTGCGTACCTGGCGCCTCAATGAGCGGCACTATGGTGGCCTCACAGGCCTCAATAAGGCTGAGACGGCTGCAAAGCACGGGGAGGAGCAGGTGAAGATCTGGAGGCGTTCCTTTGACACCCCACCACCACCCATGGATGAGAAACACAACTACTACACCTCCATCAGCAAGGA…	AGTAATGGTTCGCCACGGTG	ACTTTATTGCCCCGTCCACC	https://www.lungmap.net/breath-entity-page/?entityType=gene&entityId=Gene_ID_56012&entityLabel=Pgam2	https://www.lungmap.net/breath-entity-page/?entityType=nucleotide_probe&entityId=LMPN0000000995&entityLabel=Pgam2
Pgk1	NM_008828	ACGGTGTTGCCAAAATGTCGCTTTCCAACAAGCTGACTTTGGACAAGCTGGACGTGAAGGGGAAGCGGGTCGTGATGAGGGTGGACTTCAACGTTCCTATGAAGAACAACCAGATAACAAACAACCAAAGGATCAAGGCTGCTGTTCCAAGCATCAAATTCTGCTTGGACAATGGAGCCAAGTCCGTTGTCCTTATGAGCCACCTGGGCCGGCCTGATGGTGTTCCCATGCCTGACAAGTACTCCTTAGAGCCAGTTGCTGCTGAACTCAAATCTCTGCTGGGCAAGGATGTTCTGTTCTTGAAGGATTGTGTGGGCCCAGAAGTCGAGAATGCCTGTGCCAACCCAGCGGCTGGGACTGTCATCCTGCTGGAAAACCTCCGCTTTCATGTAGAGGAAG…	ACGGTGTTGCCAAAATGTCG	AAGGCCATTCCACCACCAAT	https://www.lungmap.net/breath-entity-page/?entityType=gene&entityId=Gene_ID_18655&entityLabel=Pgk1	https://www.lungmap.net/breath-entity-page/?entityType=nucleotide_probe&entityId=LMPN0000001114&entityLabel=Pgk1
Pglyrp1	NM_009402	CCTGGGTCTGGCAACCTCCTGCAGTTTCATCGTGCCCCGCAGTGAGTGGAGGGCCCTGCCATCCGAGTGCTCTAGCCGCCTGGGGCACCCAGTTCGCTACGTGGTGATCTCACACACAGCCGGCAGCTTCTGCAACAGCCCGGACTCCTGTGAACAGCAGGCCCGCAATGTGCAGCATTACCACAAGAATGAGCTGGGCTGGTGCGATGTAGCCTACAACTTCCTTATTGGAGAGGACGGTCATGTCTATGAAGGCCGAGGCTGGAACATCAAGGGTGACCACACAGGGCCCATCTGGAATCCCATGTCTATTGGCATCACCTTCATGGGGAACTTCATGGACCGGGTACCCGCAAAGCGGGCCCTCCGTGCTGCCCTAAATCTTCTGGAATGTGGGGT…	CCTGGGTCTGGCAACCTCCT	TGCTTTGCACATCCCGGTGTC	https://www.lungmap.net/breath-entity-page/?entityType=gene&entityId=Gene_ID_21946&entityLabel=Pglyrp1	https://www.lungmap.net/breath-entity-page/?entityType=nucleotide_probe&entityId=LMPN0000001156&entityLabel=Pglyrp1
Phlda1	NM_009344	ATCCTCACCGAGGAAGGGCTACTGCTCATACCGCCCAAGCAGCTACAACAGCAGCAGCAGCAGCAACAGCCCGGGCAGGGGACGGCCGAACCGTCCCAACCTAGTGGCCCCACCGTCGCCAGCCTTGAGCCACCAGTCAAGCTGAAGGAATTGCACTTTTCCAATATGAAGACTGTAGACTGCGTGGAGCGCAAGGGCAAGTACATGTACTTCACTGTGGTGATGACGGAGGGCAAAGAGATCGACTTTCGGTGCCCCCAGGACCAGGGCTGGAACGCCGAGATCACGTTGCAGATGGTGCAGTACAAAAATCGCCAGGCCATACTGGCGGTCAAGTCTACCAGGCAGAAGCAGCAGCACCTGGTCCAGCAGCAGCCTCCGCAGACGCAGCAGATCCAA…	ATCCTCACCGAGGAAGGG	GGGGTGGGGAGACTCTGT	https://www.lungmap.net/breath-entity-page/?entityType=gene&entityId=Gene_ID_21664&entityLabel=Phlda1	https://www.lungmap.net/breath-entity-page/?entityType=nucleotide_probe&entityId=LMPN0000000856&entityLabel=Phlda1
Pi4ka	NM_001001983	TCAGTGACGCCATCTTTGAGAGACTTTCTGGTAATTCCATCCCCAGTGCTGGTGAAGCTCTATAAGTACCACAGTCAGTACCACACAGTTGCTGGCAGTGATATAAAAATCAGTGTCACCAATGAGCATTCCGAGTCAACTCTGAATGTCTTGCCGGGCAAGAAGAACCAGCCATCCATGTATGAGCAGCTCCGAGACATCGCCATTGACAACATCTGCAGGTGCCTGAAGGCCGGCCTCACCGTGGACCCTGTGATCGTGGAGGCCTTCCTGGCCAGCCTCTCCAACCGGCTCTACATTTCCCAGGAGAGTGACAAGGATGCTCACTTGATTCCTGACCATACCATCCGTGCCTTGGGACACATTGCAGTAGCTTTGAGGGACACTCCAAAGGTCATG…	TCAGTGACGCCATCTTTGAG	CAGAGTCCTGAGCCTTCCAC	https://www.lungmap.net/breath-entity-page/?entityType=gene&entityId=Gene_ID_224020&entityLabel=Pi4ka	https://www.lungmap.net/breath-entity-page/?entityType=nucleotide_probe&entityId=LMPN0000001117&entityLabel=Pi4ka
Pigo	NM_020035	TTCGCCGCTATGGTAATCTCAAGAGTCCTGAGCCCCCTGTGCTCTTTGTGCGCTGGGGGATGCCTCTCATGGTACTGGGCACGGCTGCCTACTGGGCACTGGCATCAGGCGCAGAGGAAGCACCACCACGCCTCCGGGCCCTGGTCGCCGGGGCATCAGCTGTGCTGCCTCGGGCTGTGATGGGGCTGGCTGCCTTGGGGCTCGTGCTGCTGCTCTGGAGGCCTGTGACAGTGCTGGTGAAAGCTGGGGCTGCTACTTCAAGGACCAGGACTATCCTCACTCCCTTCTCAGGTCCCCCTACTTCTCAGGCTGACCTCGACTATGTAGTCCCACAAATCTACCGCCACATGCAGGAGGAGTTCCAGGGCCGGCTCGAGAGGACTAAAGCTCAGGGTCCCA…	TTCGCCGCTATGGTAATCTC	AGGCTGACCCGCTCTACAT	https://www.lungmap.net/breath-entity-page/?entityType=gene&entityId=Gene_ID_56703&entityLabel=Pigo	https://www.lungmap.net/breath-entity-page/?entityType=nucleotide_probe&entityId=LMPN0000000998&entityLabel=Pigo
Pigq	NM_011822	AGGTGCTAGGCCGCTTTTTCCTGTACCACATCCATCTGTGGATAAGCTATATCCACCTTATGTCCCCCTTTATTGAGCATATCCTGTGGCATGTGGGACTCTCAGCCTGCCTTGGACTGACTGTTGCTCTGTCCATCTTTTCGGATATCATCGCCCTTCTCACCTTCCACATCTATTGCTTCTATGTCTACGGTGCCAGGCTGTACTGCCTGAAGATCTATGGCCTTTCCTCTCTCTGGCGTCTGTTCCGGGGGAAGAAGTGGAATGTTCTGCGCCAGCGAGTGGATTCTTGTTCCTATGACCTTGACCAGCTCTTCATTGGGACCTTGCTCTTCACCATCCTGGTCTTCTTGCTACCCACCACCGCTCTGTACTACCTGGTATTCACCCTGCTCCGGC…	AGGTGCTAGGCCGCTTTT	GTTTGGTTGGCCCTTGTG	https://www.lungmap.net/breath-entity-page/?entityType=gene&entityId=Gene_ID_14755&entityLabel=Pigq	https://www.lungmap.net/breath-entity-page/?entityType=nucleotide_probe&entityId=LMPN0000000996&entityLabel=Pigq
Pigx	NM_024464	CACTTGGAAGTAAGAGGCGGGAGAATTGCAGGTTAAAGGCCAACCTGAGCTGCAGAGTAAATTTTAATCCAGCCTTAGCTAACCGGCAGTGATGCTATCAGAAAGTTTTAATATAGAAGCCCCCAACTACTTGTCCAATGAATCTGCAGTCCTCATTTATGCCCGGCAGGATGCACAGTGCATCGACTGCTTCCAGGCCTTTTTACCTGTGCACTATCGCTATCACCGGCCACATAAGAAAGATGGAGACACCCTCATTGTGGTCAACAACCCCGACTTACTGATGTACTGTGACCAAGAGTTTCCAATTTTGAAATGCTGGGCTCAGTCAGAAGTAGCAGCTCCTTGTGCTTTGAAGAGTGAGGAGATCTGCCAGTGGAAAAGCATGCAGTACAAATC…	CACTTGGAAGTAAGAGGCGG	TACAGGGAAAAGTGGCCATA	https://www.lungmap.net/breath-entity-page/?entityType=gene&entityId=Gene_ID_72084&entityLabel=Pigx	https://www.lungmap.net/breath-entity-page/?entityType=nucleotide_probe&entityId=LMPN0000000543&entityLabel=Pigx
Pik3r1	NM_011085	AAACCACCCAAGCCCACTACTGTAGCCAACAACAGCATGAACAACAATATGTCCTTGCAGGATGCTGAATGGTACTGGGGAGACATCTCAAGGGAAGAAGTGAATGAAAAACTCCGAGACACTGCTGATGGGACCTTTTTGGTACGAGACGCATCTACTAAAATGCACGGCGATTACACTCTTACACTAAGGAAAGGAGGAAATAACAAATTAATCAAAATCTTTCACCGTGATGGAAAATATGGCTTCTCTGATCCATTAACCTTCAACTCTGTGGTTGAGTTAATAAACCACTACCGGAATGAGTCTTTAGCTCAGTACAACCCCAAGCTGGATGTGAAGTTGCTCTACCCAGTGTCCAAATACCAGCAGGATCAAGTTGTCAAAGAAGATAATATT…	AAACCACCCAAGCCCACT	CGCTTTGTTTCGGTTGCT	https://www.lungmap.net/breath-entity-page/?entityType=gene&entityId=Gene_ID_18708&entityLabel=Pik3r1	https://www.lungmap.net/breath-entity-page/?entityType=nucleotide_probe&entityId=LMPN0000000005&entityLabel=Pik3r1
Pisd	NM_177298	ACCTACTCCTTGGAGTCCTTCCTGGGCCCTCGAGCCAATACAGAGGACCTGCCCTTCCCTCCAGCTTCCTCCAGTGACTCCTTCAGAAACCAGCTGGTCACCCGGGAAGGGAATGAGCTGTACCACTGTGTCATCTACCTGGCCCCAGGAGACTACCACTGCTTCCACTCCCCCACTGACTGGACCATCTCACATCGGCGCCACTTCCCAGGTTCCCTGATGTCAGTGAACCCTGGCATGGCCCGATGGATCAAAGAGCTCTTTTGTCACAATGAGCGTGTAGTCCTAACTGGAGACTGGAAACATGGGTTCTTCTCGTTGACAGCAGTGGGAGCCACCAATGTGGGCTCTATCCGTATCCACTTTGACCGAGACCTGCACACAAACAAGCCCAAGTAC…	ACCTACTCCTTGGAGTCCTTCC	GTGTGGTAGTACACAGCCAGGA	https://www.lungmap.net/breath-entity-page/?entityType=gene&entityId=Gene_ID_320951&entityLabel=Pisd	https://www.lungmap.net/breath-entity-page/?entityType=nucleotide_probe&entityId=LMPN0000001118&entityLabel=Pisd
Plac9b	NM_001270503	CTGGGAGCCCAGGCTGTGACAGACACGCGGCTGTGCAAAGGCGGTTAGACATTATGGAGGAGACGGTGGAGAAGACAGTGGAGCACCTGGAGGCGGAAGTGACAGGTCTGCTGGGCCTGCTGGAGGAACTGGCTTCAAACCTTCCCACAGGGCCCTTCAGCCCCAAACCTGACTTGCTTGGAGATGATGGTTTCTGACTTCCAGGGATGGTGGAGCCTGCCAGCTGAAGTCATCCCTCAGAGAACCAAGCCAGGTCTTCCTGCCTTCCTGCCCCACCTTTGTGTGAAATAAAAGCTCCGATTTGGACCCATCTGCTAGCCATGACCTCTGTTGCCGCAGCTCCAGCTCCTTCTTGCACCCTGAACCCCACACTGCTGTTCTAGCACGTGGACCTGGGTG…	CTGGGAGCCCAGGCTGTGAC	GGAGGGCAGGGCAGGGAATC	https://www.lungmap.net/breath-entity-page/?entityType=gene&entityId=Gene_ID_100039246&entityLabel=Plac9b	https://www.lungmap.net/breath-entity-page/?entityType=nucleotide_probe&entityId=LMPN0000000857&entityLabel=Plac9b
Plb1	NM_172147	CCAAGGCAGCCTCAAGACTAGATTTCTTGTCTTGTAGGAAAAACTGCAGTTGCTTAAGACACTCCCAAAACCTCACAGCGATGCAGGAGCTGAAGAAACTAAACTGGAACCTCCAGAGCGGCATCTCCGAGCTCTCCTATTGGCACCGGTACATGGAGCGTGAGGACTTCGCAGTCACTGTGCAGCCTTTCTTCCGGAATACCTTTATCCCACTGAATGAGCGTGAGGGCCTGGACCTCACTTTCTTCTCTGAAGACTGTTTCTACTTCTCAGACCGTGGGCATGCTGAGATGGCCATTGCCCTCTGGAATAACATGCTGGAACCAGTGGGCTGGAAGACATCCTCCAATAACTTCATATACAACAGAACCAAACTCAAGTGCCCCTCACCTGAAAGGC…	CCAAGGCAGCCTCAAGAC	CTCCCAGGAGAGGAAGGC	https://www.lungmap.net/breath-entity-page/?entityType=gene&entityId=Gene_ID_665270&entityLabel=Plb1	https://www.lungmap.net/breath-entity-page/?entityType=nucleotide_probe&entityId=LMPN0000000052&entityLabel=Plb1
Plekhj1	NM_023900	GGGATGCGGTACAACGAGAAAGAGTTGCAGGCGCTGTCCCGACAGCCGGCAGAGATGGCGGCCGAGCTGGGCATGCGGGGCCCCAAGAAGGGCAGCGTGGCCAAGCGGCGACTGGTGAAGCTGGTGGTCAACTTCCTCTTTTACTTCCGCCCGGACGAGGCCGAGCCCCTCGGAGCCCTGTTGCTGGAGCGCTGCAGAGTGGCCCAGGAAGAACCGGGCGGCTTCTCCATCAGCTTCGTCGAAGACCTCAGCAGGAAATATCACTTTGAATGCTGTAGCCAAGAGCAGTGTCAGGACTGGATGGAAGCTCTGCAGCGGGCCAGCTACGAATACATGCGACAGAGCCTCATCTTCTACAGGAATGAGATCAGGAAGATGACTGGCAAGGACCCCCTGGAG…	GGGATGCGGTACAACGAG	GAGCACTGAGGCCAGCAC	https://www.lungmap.net/breath-entity-page/?entityType=gene&entityId=Gene_ID_78670&entityLabel=Plekhj1	https://www.lungmap.net/breath-entity-page/?entityType=nucleotide_probe&entityId=LMPN0000000858&entityLabel=Plekhj1
Plk2	NM_152804	CAAGCTTCGGCATGATTTGAAGAAAGTGTCGATAACCCAGCAGCCTAGCAAACACAGAGCAGACGAGGAGCCCCAGCCGCCTCCCACTACTGTTGCCAGATCTGGAACGTCCGCAGTGGAAAACAAACAGCAGATTGGGGATGCAATCCGGATGATAGTCAGGGGGACTCTCGGCAGCTGCAGCAGCAGCAGCGAATGCCTTGAAGACAGCACCATGGGAAGTGTTGCAGACACAGTGGCAAGAGTCCTTCGAGGATGTCTAGAAAACATGCCGGAAGCTGACTGTATCCCCAAAGAGCAGCTGAGCACGTCCTTTCAGTGGGTCACCAAGTGGGTCGACTACTCCAACAAATATGGCTTTGGGTACCAGCTCTCGGACCACACTGTTGGCGTCCTTTT…	CAAGCTTCGGCATGATTTGAA	TCACCTGAAATGTGCCGTCAT	https://www.lungmap.net/breath-entity-page/?entityType=gene&entityId=Gene_ID_20620&entityLabel=Plk2	https://www.lungmap.net/breath-entity-page/?entityType=nucleotide_probe&entityId=LMPN0000001119&entityLabel=Plk2
Plod1	NM_011122	GAGCTGGTGGAGGAGATGGAACACTATGGCCAGTGGTCTCTGGGTGATAATAAGGACAACCGGATCCAGGGTGGCTACGAAAACGTGCCCACTATCGACATCCATATGAACCAGATCACCTTCGAGCGGGAGTGGCACAAGTTCCTGGTGGAGTACATCGCCCCCATGACAGAGAAGCTGTACCCTGGCTACTACACTAGGGCCCAGTTTGATCTAGCCTTCGTCGTCCGCTATAAGCCCGATGAGCAGCCTTCCTTGATGCCCCACCATGACGCCTCTACCTTCACCGTCAACATAGCCCTGAACAGGGTTGGGGAAGATTATGAGGGCGGAGGTTGCCGATTTCTGCGCTACAACTGCTCCGTGAGGGCACCAAGGAAGGGCTGGGCCCTCCTGCAC…	GAGCTGGTGGAGGAGATGGAACAC	AGATAGGTCGAACAGAGGCAGGC	https://www.lungmap.net/breath-entity-page/?entityType=gene&entityId=Gene_ID_18822&entityLabel=Plod1	https://www.lungmap.net/breath-entity-page/?entityType=nucleotide_probe&entityId=LMPN0000001157&entityLabel=Plod1
Plod2	NM_011961	GGCACGAGGCTTCCTGTTAAAAATGGAACACGATACATTGCAGTGTCATTTATAGATCCCTAAGTTATTTACGTAACTCAAACTGAATGGCTCTCTGAGATGGATGACTGGCGTGAACATGTCTCTGAAGTTGTACTTGAGAAGACAAGAAGAATAATGTCAACAGAACAACATCACTTTGGGCCAAGCATTTGAACACTTTTTATATAAAATTGTGTGATGTCTCTTTATGTCTGCTCTGAGCCTTAAAACACAGGTTGAAGAAGAAAAGAAAGGAAAAAAAAGTGAAAGTTGGTATTTATTTCTGTGCTTTAATTGTCTCTGAAAATAATGACAGTTTATAAAATGTTTAGGTACAAAGGCATAAATGATAATAAGTAAGCCTGGTAATATGTTCTT…	GGCACGAGGCTTCCTGTTAAA	GCGTCAGAATCCCAGGCTTT	https://www.lungmap.net/breath-entity-page/?entityType=gene&entityId=Gene_ID_26432&entityLabel=Plod2	https://www.lungmap.net/breath-entity-page/?entityType=nucleotide_probe&entityId=LMPN0000001120&entityLabel=Plod2
Plvap	NM_032398	TCAAGGCCAAGTCGCTGCCAGCCGTCCCGCCGAGAGTCTCAGGCCCACCCCCGAACCCTCCACCCATTGATCCAGCTAGCCTGGAGGAATTCAAGAAAAGGATCCTGGAGTCTCAGCGGCTCCCTGTAGTCAACCCTGCTGCCCAACCCAGCGGTTGAGGACCCAGCTGCCGCAGGACGCTGGGTGCCAGAATCGCCCACCTGTGGATGGGGGCAGCCAGGTGCCCACAGTGCTGGACACCCGCCGTGCCTGCCGGCAGCCTCCACCCCCACGCCTTCTCTGGCACCCCTTCACTGTCCCCTGCATCCCCGCCATTCCCCAGACACTGGATTTAAGGCACACACAGCTGTGAGATGACTTCACATCGACCCCTTGTGCAGTGACCCGGATGGTGCCCCA…	TCAAGGCCAAGTCGCTGCCA	AGGAGGGGAACCAGCGGACT	https://www.lungmap.net/breath-entity-page/?entityType=gene&entityId=Gene_ID_84094&entityLabel=Plvap	https://www.lungmap.net/breath-entity-page/?entityType=nucleotide_probe&entityId=LMPN0000000859&entityLabel=Plvap
Pnp	NM_013632	CACAGTGCAAGGTCACGCAGGCCGACTGGTGTTTGGATTGCTGAATGGCAGATGCTGTGTGATGATGCAAGGCCGGTTCCATATGTATGAAGGATACTCACTGTCAAAGGTGACATTCCCAGTGAGAGTTTTCCATCTTCTGGGTGTGGAAACTTTGGTGGTCACCAATGCTGCTGGAGGACTCAACCCTAATTTTGAAGTTGGAGATATTATGCTGATCCGTGATCACATCAACCTACCTGGTTTCTGTGGCCAGAACCCTCTCCGGGGCCCCAACGATGAAAGGTTTGGAGTTCGTTTTCCTGCCATGTCTGATGCTTATGACCGGGATATGAGGCAGAAGGCTTTCACTGCCTGGAAACAAATGGGGGAGCAACGAAAGCTACAAGAAGGCACCTA…	CACAGTGCAAGGTCACGC	ATGGGCTCCAGCTCTTCC	https://www.lungmap.net/breath-entity-page/?entityType=gene&entityId=Gene_ID_18950&entityLabel=Pnp	https://www.lungmap.net/breath-entity-page/?entityType=nucleotide_probe&entityId=LMPN0000001125&entityLabel=Pnp
Pold3	NM_133692	CTCTGGGCAAAGCCAACAGACAAGTGTCCATTACTGGCTTCTTCCAGAAAAAGTAAATGCTACCTCTGAAAGGACTCGGGCTGGTCAAGGGAGAAGACCAAGAAGTATAGACTGTCACTTACTGTGTAAGTTTGCCTCGCTCCTTGCCTCGCCTGGATCAGATGCTGCTCTGCCATCACGGGACACGTGTACCACTTCTGTTTTCTTCACCCAAAAGGAAGTCACCTGGAAACGGGGCAAAAGAACATTTTAAAAGCTGTTACATTGTAATAAGTTTATAAATATAAAGCACAATCTTTGCCCTGCCTAGGAGAATTAATTCAAGAATGACCTGCTGGGCCACACTTGCCCTGCGCATGTGCCTCTCCTGGTCTCTGTGTTCTGTGAGCGGGAGGCAGT…	CTCTGGGCAAAGCCAACAGA	GGGTCGGGGGACAGAAGTATG	https://www.lungmap.net/breath-entity-page/?entityType=gene&entityId=Gene_ID_67967&entityLabel=Pold3	https://www.lungmap.net/breath-entity-page/?entityType=nucleotide_probe&entityId=LMPN0000001013&entityLabel=Pold3
Pole2	NM_011133	GTGATCGTCCTGGGGATGATAACCCAGCTGAAAGAGGGGAAGTTTTTCCTGGAAGATCCTACTGGAACAGTACAACTGGACCTTAGTAAAGCTCAGTTCCACAGTGGCTTATACACCGAGGCCTGCTTCGTCCTGGCAGAAGGTTGGTTTGAAGATCAAGTGTTTCACGCCAATGCCTTTGGATTTCCTCCCACTGAGCCCTCCAGCACCACAAGGGCGTACTATGGAAATATTAATTTTTTTGGAGGGCCTTCTAATGCATCAGTGAAGACGTATACAAAGCTGAGACAGCTGGAAGATGAGAACAAGGACGCCATGTTTGTGATTGTGTCTGATGTTTGGTTGGACCAAGTGCAAGTGTTGGAGAAGTTTCATGTAATGTTTTCTGGTTACTCGCCA…	GTGATCGTCCTGGGGATG	GGAGCCAGATGTCCCTGA	https://www.lungmap.net/breath-entity-page/?entityType=gene&entityId=Gene_ID_18974&entityLabel=Pole2	https://www.lungmap.net/breath-entity-page/?entityType=nucleotide_probe&entityId=LMPN0000001126&entityLabel=Pole2
Pole4	NM_025882	GGACGCCCAGAGAGGAAGAGGCTCCCGGAGGGGAGGCAGCGGCTTCGCAGGCCCAAGCCCCGACGAGTGCACCCGGGGGAGTTCGCCTCTCGAGGCTGCCTCTGGCGAGAGTAAAGGCCTTGGTGAAGGCAGACCCTGACGTAACGCTGGCGGGACAGGAAGCCATCTTTATCCTGGCGCGTGCCGCGGAACTGTTCGTGGAGACTATCGCAAAAGATGCCTACTGCTGTGCTCAACAAGGAAAGAGGAAAACTCTCCAGAGGAGAGATTTGGATAATGCAATAGAAGCTGTGGATGAATTCGCTTTTCTAGAAGGCACTTTGGATTAATTGTGGAGCTGGATGGTCTGAGCCTTGGCTGCATCTGTCACCTTTCCCCTCTGTAAGCCTCAGCTTTGGA…	GGACGCCCAGAGAGGAAGAG	CCAGGCTTGAATTGGAAGACAGA	https://www.lungmap.net/breath-entity-page/?entityType=gene&entityId=Gene_ID_66979&entityLabel=Pole4	https://www.lungmap.net/breath-entity-page/?entityType=nucleotide_probe&entityId=LMPN0000001121&entityLabel=Pole4
Polr2a	NM_009089	CAGGAATGGATCTTAGAGACGGATGGTGTGAGCCTGATGCGGGTGCTGAGTGAGAAGGATGTAGACCCTGTGCGCACCACGTCCAATGATATTGTGGAGATCTTCACGGTACTGGGCATTGAGGCTGTGCGGAAGGCTCTGGAGCGAGAACTGTACCATGTCATCTCCTTTGATGGTTCTTATGTCAATTATCGGCATTTGGCGCTCCTGTGTGACACTATGACATGCCGTGGCCACTTGATGGCCATCACTCGTCATGGGGTCAACCGCCAGGACACTGGACCGCTCATGAAATGCTCCTTTGAGGAAACGGTGGATGTCCTTATGGAAGCAGCAGCACATGGGGAGAGTGACCCGATGAAGGGAGTCTCTGAGAATATTATGCTGGGCCAGCTCGCT…	CAGGAATGGATCTTAGAGACGG	TGGGGAGTAGGAAGGTGAAGTA	https://www.lungmap.net/breath-entity-page/?entityType=gene&entityId=Gene_ID_20020&entityLabel=Polr2a	https://www.lungmap.net/breath-entity-page/?entityType=nucleotide_probe&entityId=LMPN0000001122&entityLabel=Polr2a
Polr2h	NM_145632	TCACATCCTCTGCAGCTCTCGTGCCCTTCGCGATGGCGGGCATCCTGTTCGAGGATATTTTCGATGTGAAAGACATCGACCCAGAAGGCAAGAAATTTGACCGAGTATCCCGGCTGCACTGTGAGAGTGAATCTTTCAAGATGGACCTCATCTTAGATGTAAACATTCAGATTTACCCTGTGGACTTAGGTGACAAGTTCCGGTTGGTCATAGCTAGTACTTTGTATGAAGATGGTACCTTGGATGATGGTGAATACAACCCCACAGATGACAGGCCTTCCAGGGCTGACCAGTTTGAGTATGTCATGTATGGGAAAGTGTACAGGATCGAAGGGGATGAGACCTCGACTGAAGCAGCCACACGCCTCTCTGCATACGTGTCCTATGGGGGCCTGCTCA…	TCACATCCTCTGCAGCTCTCG	TCTCCCTCTCGGCCTTTTACA	https://www.lungmap.net/breath-entity-page/?entityType=gene&entityId=Gene_ID_245841&entityLabel=Polr2h	https://www.lungmap.net/breath-entity-page/?entityType=nucleotide_probe&entityId=LMPN0000001010&entityLabel=Polr2h
Polr2l	NM_025593	CCATCAGCTGTGTGAGCCTATCTGCTGCCCATGCCTGAGGATCTTGTTTCCAGAATCTTCCCAGGCCCGACAGCTAGGCAGCCCTGCCCCTTGACCCAATCCCCACAGCATGTAGTCCTAAGAAGCCTACTCTAGGCCAAAGGAGGTGGTGTAGTGCTTTAGCTCCTAGGCATCTGCATCAAGTACCCCGGGTTCTTTCTAGCACATTGATCCCTTTGAGAATTTTGGTGGGTTTTTTTGTTTTGTTTTTTGAGACCAGCTTTGGCTGGTTTGAAACTCACAACAGTCAGCCTGCCTTTACCTCTTGGATTCTGGGATTAAAGGTGTGTGTGGCATAGCATACCCACCCTACCCCACCCCTGGTTTTTTGTTGTTTTAAAGAAAAAGGCGGGCTGGTGA…	CCATCAGCTGTGTGAGCCTA	GCTGGGATTTGAACTCTGGA	https://www.lungmap.net/breath-entity-page/?entityType=gene&entityId=Gene_ID_66491&entityLabel=Polr2l	https://www.lungmap.net/breath-entity-page/?entityType=nucleotide_probe&entityId=LMPN0000001123&entityLabel=Polr2l
Pomgnt1	NM_026651	GCTCTGCTGAGGAGCCTGGGAAGTCAGGCAGGCCCTGCCCTTGGCTGGAGGGACACCTGGGCCTTCGTGGGACGAAAAGGAGGTCCTGTACTTGGCGAGAAACATTCTAAATCTCCTGCCCTCTCCTCCTGGGGTGACCCAGTCCTGCTGAAGACAGATGTGCCACTGAGCTCAGCTGAAGAGGCTGAGTGTCACTGGGCAGATACGGAGTTGAACCGCCGCCGCAGGCGCTTCTGCAGCAAAGTGGAGGGCTACGGGAGCGTGTGCAGCTGCAAGGACCCGACGCCTATTGAGTTCAGCCCTGACCCACTTCCAGACAATAAGGTCCTCAATGTGCCTGTGGCTGTCATTGCAGGGAACCGGCCCAATTACCTGTACAGGATGCTGCGCTCTCTGCTC…	GCTCTGCTGAGGAGCCTG	TTCTGGTGTGGGCCACTT	https://www.lungmap.net/breath-entity-page/?entityType=gene&entityId=Gene_ID_68273&entityLabel=Pomgnt1	https://www.lungmap.net/breath-entity-page/?entityType=nucleotide_probe&entityId=LMPN0000001014&entityLabel=Pomgnt1
Postn	NM_015784	TTTAGAGCAGCCGCCATCACCTCTGACCTCTTGGAGTCCCTTGGAAGAGATGGTCACTTCACGCTCTTTGCTCCCACCAATGAAGCTTTCGAGAAACTGCCACGAGGTGTCCTAGAAAGGATCATGGGAGACAAAGTGGCTTCTGAAGCTCTCATGAAGTACCACATCCTAAATACCCTCCAGTGCTCTGAGGCCATCACTGGAGGAGCCGTGTTTGAGACCATGGAAGGAAACACTATTGAGATAGGGTGCGAAGGGGACAGTATCTCCATTAACGGAATCAAGATGGTGAACAAGAAAGACATTGTGACTAAGAATGGTGTCATCCACCTGATTGATGAAGTCCTCATTCCTGATTCTGCCAAACAAGTTATTGAGCTGGCTGGAAAACAGCAAACC…	TTTAGAGCAGCCGCCATC	CTGCAGCTTCAAGGAGGC	https://www.lungmap.net/breath-entity-page/?entityType=gene&entityId=Gene_ID_50706&entityLabel=Postn	https://www.lungmap.net/breath-entity-page/?entityType=nucleotide_probe&entityId=LMPN0000000860&entityLabel=Postn
Ppa1	NM_026438	TCCCTCAGACATGGGAAGACCCAGGACACAGTGACAAGCACACTGGCTGCTGTGGTGACAACGACCCAATCGATGTTTGTGAAATCGGAAGCAAGGTGTGTGCCAGAGGTGAGATAATCAGGGTGAAGGTCCTGGGCATACTGGCCATGATCGATGAGGGCGAGACCGACTGGAAGGTCATTGCCATTAATGTGGACGATCCGGACGCAGCCAATTATAAAGATATTTCTGATGTCGAACGGCTAAAACCCGGCTATTTAGAAGCTACTGTTGATTGGTTTAGAAGGTATAAGGTTCCTGATGGAAAACCAGAAAATGAGTTTGCATTCAATGCAGAATTTAAAAACAAGGACTTTGCAGTTGACATTATTAAAAGCACCCACGATTATTGGAAAGCAT…	TCCCTCAGACATGGGAAGAC	AATGCTTCCAGGTGAACAGG	https://www.lungmap.net/breath-entity-page/?entityType=gene&entityId=Gene_ID_67895&entityLabel=Ppa1	https://www.lungmap.net/breath-entity-page/?entityType=nucleotide_probe&entityId=LMPN0000000943&entityLabel=Ppa1
Ppap2b	NM_080555	GCCCAGAGGGGAAACCTACCCGCGTCTGCAGTTGGAACTACTCCGCCGGGCTGCACTCTCGCCGCCGCGTCCCGAGCCCGCATACCCGCTCCTGAGCAGCGGCGGCCCGCATCGCCCCGGGAGGCTCCCCGCAGCCAGCGCCATGCAAAGCTACAAGTACGACAAGGCGATCGTCCCTGAGAGTAAGAACGGCGGCAGCCCGGCGCTCAACAACAACCCGAGGAAGGGCGGCAGCAAGCGGGTGCTGCTCATCTGCCTGGACCTCTTCTGCCTCTTCATGGCGGCTCTGCCCTTCCTCATCATCGAGACAAGCACCATTAAGCCTTACCGTCGAGGGTTTTACTGCAATGACGAGAGCATCAAGTATCCCCTGAAAGTCAGTGAGACTATAAACGATGC…	GCCCAGAGGGGAAACCTA	AGGCCACCAGAGCTCCTT	https://www.lungmap.net/breath-entity-page/?entityType=gene&entityId=Gene_ID_67916&entityLabel=Plpp3	https://www.lungmap.net/breath-entity-page/?entityType=nucleotide_probe&entityId=LMPN0000001011&entityLabel=Ppap2b
Ppap2c	NM_015817	CGTGTTGGTCGCCTCTCTGCCTTTCATCATCCTGACCCTGGTGAATGCACCATATAAGCGGGGGTTCTACTGTGGAGATGACTCCATCCGGTACCCATACCGTCCAGACACGATCACCCACGGACTCATGGCTGGGGTCATCATCACAGCTACTGTCATCCTTGTCTCATTGGGAGAAGCCTACCTGGTGTACACAGACCGTCTTTATTCGCGATCCAACTTCAACAACTATGTAGCTGCCATCTACAAGGTGCTGGGAACCTTTCTGTTCGGGGCTGCTGTGAGCCAGTCTCTCACCGACCTGGCCAAGTACATGATTGGCCGTCTTCGACCCAGTTTCTTGGCTGTCTGTGACCCTGACTGGAGCCAGGTCAACTGTTCTGGCTATGTGCAGCTGGA…	CGTGTTGGTCGCCTCTCT	CCAGCTTCCAAAGCAGGA	https://www.lungmap.net/breath-entity-page/?entityType=gene&entityId=Gene_ID_50784&entityLabel=Plpp2	https://www.lungmap.net/breath-entity-page/?entityType=nucleotide_probe&entityId=LMPN0000000944&entityLabel=Ppap2c
Ppat	NM_172146	CCGCAGCATACTCCCTGGTTATAATGCACAGGGACTTCATTTACGCGGTGCGAGATCCATATGGAAATCGTCCTCTCTGCATCGGGCGTCTTATGCCAGTCTCTGATGTAAATGACAAAGAGAAAAAATCCTCAGAAACTGAAGGATGGGTGGTGTCCTCAGAGTCTTGCAGCTTTTTATCCATCGGTGCCAGATATTGCCATGAAGTCAAACCCGGAGAAATTGTAGAAATATCCAGACATGGTATCAGAACTCTTGATATAATTCCAAGGTCTAACGGAGACCCAGTGGCTTTTTGTATTTTTGAATATGTTTATTTTGCAAGACCAGATAGTATGTTTGAAGACCAAATGGTTTATACAGTAAGGTACCGGTGTGGTCAGCAGCTGGCAATTGAAG…	CCGCAGCATACTCCCTGGTT	TGCACCGGATTCTTTGAGGA	https://www.lungmap.net/breath-entity-page/?entityType=gene&entityId=Gene_ID_231327&entityLabel=Ppat	https://www.lungmap.net/breath-entity-page/?entityType=nucleotide_probe&entityId=LMPN0000000945&entityLabel=Ppat
Ppcdc	NM_176831	ATTTCTGCCATGATGCCCCTTGCACCCAGTGAGTTCAGCCTGAGCTGTTGAAGAAGGATATCAGCACAGTATGAAGCGCTTATGCTGATTGACGAGGGGCTAGCCTGAACCTTCTTGGGATTTCCCTTCAGTCTAACCCTCTTCAAGCTACACGGAACCACAGACCCAGGTCCTACCTTCTTTCAACCAAGAGATGCCTGCTTCCTGGAGGCCCTTCCATTTCTTTCTGGGATAGCCCAAATAGACTAGGCAAGCACACTGCTACTTGAAGGGTAATTAAATGACTGAGGGACCTCCTGCCTGGGAATTGCTTTTAGACACACCATGGATGAAGCTGGGCATGGAGGCTCACATCTGTAATCCTAGCACTCAGAAGGCTGAGGCAGGATTGCTACAACT…	ATTTCTGCCATGATGCCC	GACCTGTTCGTGCCCCTA	https://www.lungmap.net/breath-entity-page/?entityType=gene&entityId=Gene_ID_66812&entityLabel=Ppcdc	https://www.lungmap.net/breath-entity-page/?entityType=nucleotide_probe&entityId=LMPN0000001015&entityLabel=Ppcdc
Ppm1f	NM_176833	TACCACGGGTGTGTGTGCACTCATCGCGGGAGCAGCCCTGCATGTTGCCTGGCTTGGAGACTCCCAGGTCATCCTGGTACAGCAAGGACGGGTAGTGAAGCTGATGGAGCCGCACAAACCGGAGCGACAGGATGAGAAAGCACGAATTGAAGCCCTGGGTGGCTTTGTTTCTCTCATGGACTGTTGGAGAGTCAACGGGACCCTGGCAGTGTCTAGAGCCATTGGGGATGTCTTCCAGAAGCCCTATGTGTCTGGGGAGGCCGATGCAGCATCCAGAGAGCTAACGGGCTCAGAGGACTACCTGTTGCTTGCTTGTGATGGTTTCTTCGATGTTGTCCCCCACCATGAAGTCACGGGTCTCGTCCATGGCCACTTGCTCAGGCACAAGGGCAATGGGAT…	TACCACGGGTGTGTGTGC	GGACACCTGGCTGCAGAT	https://www.lungmap.net/breath-entity-page/?entityType=gene&entityId=Gene_ID_68606&entityLabel=Ppm1f	https://www.lungmap.net/breath-entity-page/?entityType=nucleotide_probe&entityId=LMPN0000000044&entityLabel=Ppm1f
Ppp4r4	NM_028980	CTCCTCCAGCAGCTAGAAATGTGTGTGAGAAAGCTCCTGTGTCAAGAAAAAGATAAAGACGTCCTGGCTATTGTGAAGAAAACGGTATTAGAGTTGGACAGAATGGAGATGTCTATGGATATGTTCCAGAAAAAAAACTATGAGAAAGATTTGTTGGATCAAGAGAAAGAAAGAGAAGAGCTGCTGTTTTTGGAAATGGAACAGCTGGAGAAGGAGAAGCATCAGAGTGACGGGAGGCTGGCCAGTGACAAAAGCTTTGAGAAGAAACGCAGAGACTCCAGGACATCAACTCAGAGCCTGTCCAAGAACTTGCCCATTTCTGTTCCTGGACCCTCCTCTAGCACTGCGTCAACAAGCAAAGAAATCAAGAAATCCAAATTGACTCGAAGCCAATCTTTT…	CTCCTCCAGCAGCTAGAAATGT	TCAGAGCCTACAGTAAATCGCA	https://www.lungmap.net/breath-entity-page/?entityType=gene&entityId=Gene_ID_74521&entityLabel=Ppp4r4	https://www.lungmap.net/breath-entity-page/?entityType=nucleotide_probe&entityId=LMPN0000001227&entityLabel=Ppp4r4
Prickle3	NM_175097	GCCATCTGCGAGGAGTGTGGCAAGCAGATCGGCGGTGGGGACATTGCAGTCTTTGCCAGCCGCGCAGGCCTTGGTGCCTGTTGGCACCCTCAGTGCTTTGTGTGTACCACGTGCCAGGAGCTGCTGGTTGACCTCATCTACTTCTATCATGCTGGCAAGGTCTACTGTGGGCGCCACCATGCTGAGTGTCTGCGTCCTCGCTGCCAAGCGTGTGATGAGATCATCTTCTCCCCTGAATGTACGGAGGCGGAGGGGCGACACTGGCACATGGGTCACTTCTGCTGTTTCGAGTGTGAAGCTTCGTTAGGAGGGCAGCGCTATGTCATGCGTCAGAGCCGCCCCCACTGCTGTGCCTGCTATGAGGCCCGCCATGCGGAATACTGTGATGGCTGTGGGGAA…	GCCATCTGCGAGGAGTGT	CGGAAGCTGACACGAGGT	https://www.lungmap.net/breath-entity-page/?entityType=gene&entityId=Gene_ID_54630&entityLabel=Prickle3	https://www.lungmap.net/breath-entity-page/?entityType=nucleotide_probe&entityId=LMPN0000000041&entityLabel=Prickle3
Prim2	NM_008922	CCAGAAGAACACCGGCAAGATTTCCTTAGATCAGATTGATTCGCTGTCTACAAAATCCTTCCCACCTTGCATGCGTCAGCTGCACAAGGCGCTGAGGGAGAACCACCATCTCCGTCACGGAGGCCGGATGCAGTACGGCCTGTTCCTCAAGGGCATTGGGCTAACGCTGGAGCAGGCATTGCAGTTCTGGAAGCAGGAGTTTATCAGAGGAAAGATGGACCCAGACAAGTTTGATAAAGGTTACTCTTACAATATCCGGCATAGCTTCGGAAAGGAAGGCAAGAGGACAGACTATACGCCTTTCAGTTGCATGAAGATTATCCTGACCAACCCACCAGGCCAAGGGGATTATCATGGGTGCCCCTTCCGTCACAGTGATGCAGAGCTGCTGAAGCAGAA…	CCAGAAGAACACCGGCAA	TGTGTGTGTGCATGGGTG	https://www.lungmap.net/breath-entity-page/?entityType=gene&entityId=Gene_ID_19076&entityLabel=Prim2	https://www.lungmap.net/breath-entity-page/?entityType=nucleotide_probe&entityId=LMPN0000000595&entityLabel=Prim2
Prkch	NM_008856	AGCAGATTCGGCATCGACAACTTTGAGTTCATCCGGGTGTTGGGGAAGGGGAGCTTCGGGAAGGTGATGCTTGCCAGGATAAAGGAGACAGGAGAACTGTACGCCGTGAAGGTGCTGAAGAAGGACGTGATTCTGCAGGATGATGATGTAGAGTGCACCATGACTGAGAAGAGGATCCTGTCCTTGGCTCGCAACCACCCCTTCCTCACCCAGCTCTTCTGCTGCTTTCAGACTCCAGACCGTCTGTTCTTTGTCATGGAGTTTGTGAACGGAGGCGACCTGATGTTCCACATCCAAAAGTCCCGTCGTTTCGATGAAGCCCGTGCTCGTTTCTACGCCGCGGAGATCATTTCTGCACTCATGTTCCTACATGAGAAAGGTATCATCTATAGAGACTTG…	AGCAGATTCGGCATCGAC	GGCCCAGTCGATTTCCTT	https://www.lungmap.net/breath-entity-page/?entityType=gene&entityId=Gene_ID_18755&entityLabel=Prkch	https://www.lungmap.net/breath-entity-page/?entityType=nucleotide_probe&entityId=LMPN0000001228&entityLabel=Prkch
Procr	NM_011171	GAGCCAAACAGGTCGCTCTTACACATCACTGGTCCTGGGCATCCTGATGGGCTGTTTCATAATCGCTGGTGTGGCCGTGGGCATCTTCATGTGCACAAGTGGACGGCGTTGCTAATTATCTAATTATTCTCCAGGCCCCTTGGAGAAAGGGCTGGACTGGTGGGGGCTGGTAAGGGAAGGTCGTAGCTCATATGATGCCAAACAGACTCCCCCAGTGGGCCATCACATCTCAGGAGGTTAAAAGCAACAACTCCAGGTCTGTCTGCCTAAGAAGTGTGTGTGTGGGAGGGGGCAGTATGTAGACAACAAAGTAACGGGTTTGCAAAGGACTTGAGAGCATTTGTGCTTTGTGTAGCTGGTCTGAGAAGTGGGTGCTTAATTGTGGAAATCAGACCATAG…	GAGCCAAACAGGTCGCTC	TTGTTCAACCTCACAACGG	https://www.lungmap.net/breath-entity-page/?entityType=gene&entityId=Gene_ID_19124&entityLabel=Procr	https://www.lungmap.net/breath-entity-page/?entityType=nucleotide_probe&entityId=LMPN0000001229&entityLabel=Procr
Psat1	NM_177420	AGAATGTTGGCTCTGCCGGGGTGACGGTGGTGATTGTCCGGGATGACCTGCTGGGGTTCTCGCTCAGAGAGTGCCCATCAGTCCTTGACTACAAAGTGCAGGCTGGGAACAACTCTTTGTATAACACACCTCCGTGCTTCAGCATCTACGTCATGGGCATGGTCCTGGAATGGATCAAGAACAACGGCGGGGCCGCAGCCATGGAGAAGCTCAGCTCCATCAAATCCCAAATGATTTATGAGATCATTGATAATTCTCAAGGATTTTATGTATGCCCAGTGGAGCGCCAGAATAGAAGCAGGATGAACATCCCATTTCGCATTGGCAACGCCAAAGGAGACGAAGCTTTGGAAAAGCGGTTTCTTGACAAGGCTGTAGAACTCAACATGATCTCCTTGA…	AGAATGTTGGCTCTGCCG	GGGCCTCCAACCTCCTAA	https://www.lungmap.net/breath-entity-page/?entityType=gene&entityId=Gene_ID_107272&entityLabel=Psat1	https://www.lungmap.net/breath-entity-page/?entityType=nucleotide_probe&entityId=LMPN0000001012&entityLabel=Psat1
Ptges	NM_022415	AGAGCAACCAGTGCTCTTAACCACTGAGCCATTTCTCCAGACCCATTTTTAGATAAGGGATTCAAGGATCCAAGAAGACTTGTCCTGAATTCCTGAGCTAGCATAGTCAAAAACTTTGCAAGATGGGACCCAGGAGAGAGAGGACTGGAGAGTCCATGCAGGGCGTATAAATACTCATCTACTTCAGTCTTTTCCTCTCAGGAAGGTGAGATTGTGAGGGCCAGGTGTAAGAACCTGCCAGTTGCCTGATGCAGACCATGCATTGCCCACAAGGTCTGCCTGCTGTGGGGCCTGCGAGATGGAGGCCAGGGCCCCTCGGAGGGTCTACTCATTTGTCTTTCTTGCCCATCCCCTGGCACTGCAGTGGGAAAGGCACCAAGCAAGGGACAGTGACAGCCT…	AGAGCAACCAGTGCTCTTAACC	AAGGAATCGAGAGATGCAAGAG	https://www.lungmap.net/breath-entity-page/?entityType=gene&entityId=Gene_ID_64292&entityLabel=Ptges	https://www.lungmap.net/breath-entity-page/?entityType=nucleotide_probe&entityId=LMPN0000001018&entityLabel=Ptges
Ptpn13	NM_011204	TTCTGGAGAGACGGGCAGGTACCAACGCTGTGACCCTGAGACAGTGACAGGACGGACGTCCATCACTCCTAGAAAAAAAGAAGGAAGGTACTCTGATGGAAGCATTGCCTTGGATATCTTTGGCCCTCAGAAGGTGGAGCCGGTGATCCACACCCGAGAACTGCCGACCTCCACCGCGGTATCAAGCGCTTTGGACCGAATTCGAGAGAGACAAAAGAAACTTCAGGTTCTGAGAGAAGCCATGAATGTAGAAGAGCCAGTTCGAAGATACAAAACTTACCACAGCGATATCTTTAGTATTTCCAGTGAAAGCCCATCTGTTATTTCCTCGGAATCAGACTTCAGACAAGTAAGAAAAAGTGAAGCTTCCAAGAGGTTTGAATCCAGCAGTGGTCTTCC…	TTCTGGAGAGACGGGCAG	TCTTCCTTCCACCCCTCC	https://www.lungmap.net/breath-entity-page/?entityType=gene&entityId=Gene_ID_19249&entityLabel=Ptpn13	https://www.lungmap.net/breath-entity-page/?entityType=nucleotide_probe&entityId=LMPN0000000861&entityLabel=Ptpn13
Ptprb	NM_029928	TGGTTGAAGATAGCACCATCACCATGATAGACCGCCCGCCTCAACCGCCTCCACACATCCGTGTGAATGAAAAGGATGTGCTAATCAGCAAATCTTCCATCAACTTTACTGTCAACTGCAGCTGGTTCAGCGACACCAACGGAGCGGTTAAATACTTTGCTGTGGTGGTGAGAGAGGCCGACAGCATGGATGAGTTGAAGCCAGAACAGCAGCACCCTCTCCCTTCCTACCTGGAGTACAGACACAACGCCTCCATCCGAGTCTACCAGACCAATTATTTTGCCAGCAAATGTGCTGAAAGTCCCGACAGCAGTTCTAAAAGTTTCAACATTAAGCTTGGAGCAGAGATGGACAGCCTCGGTGGCAAATGTGATCCCAGTCAGCAGAAATTCTGTGATG…	TGGTTGAAGATAGCACCATCAC	ACCCACGTCTTTTAAGTCCTCA	https://www.lungmap.net/breath-entity-page/?entityType=gene&entityId=Gene_ID_19263&entityLabel=Ptprb	https://www.lungmap.net/breath-entity-page/?entityType=nucleotide_probe&entityId=LMPN0000000031&entityLabel=Ptprb
Ptprm	NM_008984	CAGCATCCTTTGCCAAACACCGTCAAAGACTTCTGGCGACTGGTCTTGGATTACCACTGCACATCCGTAGTTATGCTGAACGATGTGGATCCTGCCCAGCTGTGTCCACAGTACTGGCCAGAAAATGGAGTGCACAGACATGGCCCCATCCAGGTGGAATTCGTGTCTGCAGACTTAGAAGAAGACATCATCAGCAGAATTTTCAGGATTTACAACGCCTCCAGACCCCAGGATGGACATCGGATGGTTCAGCAGTTCCAGTTCCTGGGCTGGCCGATGTACAGGGACACGCCCGTGTCCAAGCGCTCCTTCTTGAAGCTCATACGCCAGGTGGACAAGTGGCAGGAGGAATACAATGGCGGCGAAGGCCCGACAGTCGTGCACTGCTTGAACGGAGGA…	CAGCATCCTTTGCCAAACAC	GCCACCTCATAGCAGAACTT	https://www.lungmap.net/breath-entity-page/?entityType=gene&entityId=Gene_ID_19274&entityLabel=Ptprm	https://www.lungmap.net/breath-entity-page/?entityType=nucleotide_probe&entityId=LMPN0000000862&entityLabel=Ptprm
Pttg1	NM_013917	TCCAGAGTTTCCTGGGAATGCACTCCCCAGCAGAGCCTGCAGAGACCTCACCACCATGGCCACCCTTGACCTGGGTGATCCCTCCAGCCTCTACTGGCACCAGTGTGGCCTTAAGAGGACAATCCTACTCTTGTTCCCTCTGTGTCTGTATGTAATCACCTGAGACCTTAATCTCGTTGATGTCCTTTTTGGGGGGAGGAAGTATACTTGGTCCCCACACTCTGCAAGCCGATTACGAAGCTGGCAGCCTGAGGTGCTGACTAGCTGCTGAGTGGCCTTGCTGGAAGATTCACATTGCAACAAGCAAGAGTCATGTTTACTTTGTTAAGGCAAGAACTGACCACCACCCTTGCTTCCTGAAGGCTGTGTTTTGTCTGTAGGCCCACTGCTGTGATGGGC…	TCCAGAGTTTCCTGGGAATG	GTACAGCGTGGACGGAATCT	https://www.lungmap.net/breath-entity-page/?entityType=gene&entityId=Gene_ID_30939&entityLabel=Pttg1	https://www.lungmap.net/breath-entity-page/?entityType=nucleotide_probe&entityId=LMPN0000001124&entityLabel=Pttg1
Pura	NM_008989	GCTAGGGAAGGAGGAGAGAGAGGGAGAGAGAGAGAGCTGACGGGGGCTGTGAGTGAGCGGGAGGAGCGGGGTGTCAGCCCGGCCGGCCCGCGGGAGTGAAAGGTAGAGCGAACGAGGCCCCGAGCCCGCCGCGCGGCCGCCGCCTCCGCCTCCTCCCCTCCCCTCGCGCGCGGCCCGCCCCCGCCCGCAGCCCGCCCTCCTCGCGGCTCAGCCCGCAGAGCCCGAGCGAGGCGCCGTTCGGCTCGCGCGCCGTCCAGAACAGGTGTGCGCGCGCCTCCCCCCTCCCTCCCTCCTCCTCCTCGCGCCCGCCTGCGCGCGCCGGCCTCCCTCCAGCCTGCGCCCTCCCTCACCTGCGGCAGGACAGCGCCCGCCAGCCCGCCCGTCCCGATCTCGCGAGAG…	GCTAGGGAAGGAGGAGAGAGA	GTCTCGGTCCGCCATGAT	https://www.lungmap.net/breath-entity-page/?entityType=gene&entityId=Gene_ID_19290&entityLabel=Pura	https://www.lungmap.net/breath-entity-page/?entityType=nucleotide_probe&entityId=LMPN0000001127&entityLabel=Pura
Pycr2	NM_133705	GGTGCATCCCGGTTTGAAAGCTGTTCCGAGCAATTCGGGTCCATCTTTTTCCACGCGCGGACACTGACCCCGGGATCCCCAGAGTCCCCGGATCGGCGCTCGCCGGGATCCTGCGGCCATGAGCGTGGGTTTCATCGGCGCAGGCCAGCTGGCCTGTGCTCTGGCGCGGGGCTTCACGGCCGCGGGCGTCCTGTCGGCTCACAAGATAATAGCCAGCTCCCCGGATATGGACCTGCCCACGGTGTCTGCGCTCAGGAGGATGGGTGTGAATCTGACCCGAAGCAATAAGGACACTGTGCGGCACAGCGACGTCCTGTTCCTGGCTGTGAAGCCCCACATCATCCCCTTCATCCTGGATGAGATTGGAGCCGACGTGCAGGAGAGGCACATCGTGGTCTC…	GGTGCATCCCGGTTTGAAAG	GGTGCCCGTGGCATACAC	https://www.lungmap.net/breath-entity-page/?entityType=gene&entityId=Gene_ID_69051&entityLabel=Pycr2	https://www.lungmap.net/breath-entity-page/?entityType=nucleotide_probe&entityId=LMPN0000000946&entityLabel=Pycr2
Pygl	NM_133198	GACCATCGGGACTATGGATGGGGCCAATGTGGAGATGGCAGAGGAAGCTGGGGAGGAGAACCTGTTCATCTTTGGCATGAGAGTAGATGATGTGGCTGCTTTGGATAAGAAGGGGTATGAGGCCAAAGAATATTACGAGGCCCTTCCAGAACTGAAGTTGGTCATCGACCAAATCGACAATGGCTTCTTTTCTCCCAATCAGCCAGACCTCTTCAAAGACATCATCAACATGTTATTTTATCATGACAGATTTAAAGTCTTTGCAGACTACGAAGCCTATGTCAAGTGTCAAGAAAAAGTCAGTCAGCTGTATATGAATCAAAAAGCCTGGAACACAATGGTACTCAAAAACATAGCTGCCTCAGGGAAGTTCTCCAGTGACCGAACAATTAAGGAGTA…	GACCATCGGGACTATGGATG	CATCCCCGGAGACACTTAAC	https://www.lungmap.net/breath-entity-page/?entityType=gene&entityId=Gene_ID_110095&entityLabel=Pygl	https://www.lungmap.net/breath-entity-page/?entityType=nucleotide_probe&entityId=LMPN0000001019&entityLabel=Pygl
Qars	NM_133794	TAGCGCTGTTCACCGGCCTTGGCCTTAGCGAGAACAAGGCCCGCGAGACGCTCAAGAACGAGGCTCTGAGCACTCAGCTGCGCGAGGCGGCGACCCAGGCACACCAGATTCTGGGTTCTACCATCGACAAGGCTACTGGGGTCCTCCTATATGACTTGGTCTCCCGACTCAGGGATACTCGGCGTCGTTCTTTCCTTGTGAGCTATATAGCCAATAAGAAGATTCACACGGGACTCCAGCTGAGCGCTGCTCTTGAATATGTTCGGAGTCATCCCCAGGATCCCATTGATACCAAGGACTTCGAGCAGGAGTGTGGCGTCGGTGTGGTGGTGACACCGGAGCAGATTGAGGAAGCTGTGGAGTCCACCATAAATAAGCATCAGTTGCAGCTCCTAGCGG…	TAGCGCTGTTCACCGGCCTT	TTGGGCTCTGGAGGGAACCG	https://www.lungmap.net/breath-entity-page/?entityType=gene&entityId=Gene_ID_97541&entityLabel=Qars	https://www.lungmap.net/breath-entity-page/?entityType=nucleotide_probe&entityId=LMPN0000000947&entityLabel=Qars
Qdpr	NM_024236	CAGCATCGATGTGGTGGAGAACGAAGAGGCCAGTGCCAGCGTGGTTGTTAAGATGACAGATTCATTCACAGAGCAGGCTGACCAGGTCACTGCTGATGTTGGAAAGCTCCTAGGTGACCAGAAGGTGGATGCAATTCTCTGTGTGGCTGGAGGATGGGCCGGGGGCAATGCCAAATCCAAGTCGCTTTTTAAAAACTGTGACATGATGTGGAAGCAGAGTATGTGGACATCCACTATCTCCAGCCACTTGGCCACAAAGCACCTGAAGGAAGGAGGCCTCTTGACCCTGGCTGGGGCCAAAGCTGCCTTGGATGGGACTCCTGGGATGATCGGCTATGGCATGGCCAAGGGAGCCGTCCATCAGCTCTGCCAGAGCCTGGCAGGGAAGAACAGTGGCAT…	CAGCATCGATGTGGTGGA	GCCTCTGCTCATTTCCCA	https://www.lungmap.net/breath-entity-page/?entityType=gene&entityId=Gene_ID_110391&entityLabel=Qdpr	https://www.lungmap.net/breath-entity-page/?entityType=nucleotide_probe&entityId=LMPN0000000960&entityLabel=Qdpr
Rad21	NM_009009	CCAAATACCTCCTCGCAGACTGTAATGAAGCATTTATTAAAATAAAGATGGCGTTTCGGCCAGGTGTTGTCGATCTACCTGAGGAAAATCGGGAAGCAGCTTATAATGCCATTACTTTACCTGAGGAATTCCACGATTTTGATCAGCCACTGCCAGATTTAGATGATATTGACGTCGCCCAGCAGTTCAGCCTGAACCAAAGCAGAGTAGAAGAGATAACCATGAGAGGAGAAGTCGGAAACATCAGTATCCTACAGGAAAATGACTTTGGTGACTTCGGAATGGATGACCGTGAAATAATGAGAGAAGGCAGTGCTTTCGAGGATGACGACATGTTAGTGAGCACCAGCGCTTCCAACCTTCTCCTCGAGCCAGAGCAGAGCACCAGCAACCTGAATG…	CCAAATACCTCCTCGCAGAC	GCTCCTCTCTGGGAACCTCT	https://www.lungmap.net/breath-entity-page/?entityType=gene&entityId=Gene_ID_19357&entityLabel=Rad21	https://www.lungmap.net/breath-entity-page/?entityType=nucleotide_probe&entityId=LMPN0000001020&entityLabel=Rad21
Ramp1	NM_016894	GCTGCTGGCTCACCATCTCTTCATGGTCACTGCCTGCCGGGACCCTGACTATGGGACTCTCATCCAGGAGCTGTGCCTCAGCCGCTTCAAGGAGAACATGGAGACTATTGGGAAGACGCTATGGTGTGACTGGGGAAAGACCATACAGAGCTATGGGGAGCTCACTTACTGCACCAAGCACGTGGCGCACACGATTGGCTGTTTCTGGCCCAATCCGGAAGTGGACAGATTCTTCATCGCTGTCCACCATCGATACTTCAGCAAGTGCCCCATCTCGGGCAGGGCCCTGCGGGACCCTCCCAACAGCATCCTCTGCCCTTTCATTGCGCTCCCCATTACGGTCACGCTGCTCATGACTGCACTGGTGGTCTGGAGGAGCAAGCGCACAGAGGGCATCGT…	GCTGCTGGCTCACCATCT	CTGTGCAGTCTTCCTTGGAG	https://www.lungmap.net/breath-entity-page/?entityType=gene&entityId=Gene_ID_51801&entityLabel=Ramp1	https://www.lungmap.net/breath-entity-page/?entityType=nucleotide_probe&entityId=LMPN0000001230&entityLabel=Ramp1
Ramp2	NM_019444	AGTCCCTGAACCAATCTCTTCCGGAGTCCCAGAATCAATCTCATCCCACTGAGGACAGCCTTGTGTCAAAAGGGAAGATGGAAGACTACGAAACACATGTCCTACCTTGCTGGTATGAGTACAAGAGTTGCATGGACTCTGTCAAGGACTGGTGCAACTGGACTTTGATTAGCAGGCATTACAGCGACCTGCAGAACTGCTTGGAATACAATGCAGACAAGTTTGGGCTGGGCTTCCCAAATCCCTTGGCAGAAAACATCATCCTTGAGGCTCACCTGATACACTTTGCGAACTGCTCCCTGGTGCAGCCCACCTTCTCTGATCCCCCAGAGGATGTGCTCCTGGCCATGATCATAGCCCCCATCTGCCTCATCCCGTTCCTTGTTACTCTTGTGGTGT…	AGTCCCTGAACCAATCTCTTCC	ACAAACATTGTGTCGTGAGTCC	https://www.lungmap.net/breath-entity-page/?entityType=gene&entityId=Gene_ID_54409&entityLabel=Ramp2	https://www.lungmap.net/breath-entity-page/?entityType=nucleotide_probe&entityId=LMPN0000000863&entityLabel=Ramp2
Rasgrp2	NM_011242	GAACCCTGTGGAACAGAAAAAGCGCAAGATGTCCCTGTTGTTTGATCACTTGGAGCCTATGGAACTGGCAGAACATCTCACCTACTTGGAGTATCGGTCCTTCTGCAAGATCCTGTTCCAGGACTATCACAGCTTTGTGACTCATGGCTGCACTGTAGACAATCCGGTCCTGGAGCGATTCATCTCCCTCTTCAACAGTGTCTCTCAGTGGGTCCAACTCATGATCCTCAGCAAGCCCACAGCCACGCAGCGGGCGCTGGTCATCACACATTTCGTGCATGTGGCAGAGAAGCTGCTGCAGCTGCAGAACTTCAACACGTTGATGGCCGTCGTGGGAGGCCTGAGCCACAGCTCCATCTCACGCCTCAAGGAGACCCACAGCCATGTCAGCCCTGACAC…	GAACCCTGTGGAACAGAAAAAG	AGACTGGTCACCATAGCCAACT	https://www.lungmap.net/breath-entity-page/?entityType=gene&entityId=Gene_ID_19395&entityLabel=Rasgrp2	https://www.lungmap.net/breath-entity-page/?entityType=nucleotide_probe&entityId=LMPN0000000864&entityLabel=Rasgrp2
Rasip1	XM_485931, NM_028544	GGAGCTGCGACCACTCATACTATGGATGGCCAACACCACAGAGCTGTTGAGCTTTGTACAGGAGAAAGTGCTAGAGATGGAGAAGGAGGCTGACCAGGAGGGCCTGTCCTCGGACCCACAGCTCTGCAATGACTTGGAACTGTGTGATGAGGCCTTGGCCCTCCTGGATGAGGTCATCATGTGTACTTTCCAGCAGTCGGTCTACTACCTCACCAAGACTCTTTATTCAACACTGCCAGCTCTCCTGGACAGTAACCCTTTCACAGCTGGAGCAGAGCTGCCAGGGCCTGGCGCAGAGCTGGAGGCCATGCCGCCTGGGCTCAGGCCTACTCTGGGTGTGTTCCAGGCAGCTCTAGAACTGACCAGTCAGTGTGAGCTGCATCCCGACCTCGTGTCCCA…	GGAGCTGCGACCACTCAT	CAGTGGCAATGTCACCCA	https://www.lungmap.net/breath-entity-page/?entityType=gene&entityId=Gene_ID_69903&entityLabel=Rasip1	https://www.lungmap.net/breath-entity-page/?entityType=nucleotide_probe&entityId=LMPN0000000865&entityLabel=Rasip1
Rasl12	NM_001033158	CACTATGTGATCCAGAGGGACAGGCAAGGATGCTGCTCCTGACTGCCTCACCCTGCTTCCTTGCCAGGCAAGGGCCTGGGCTCCATGGTAACCTCTGCATCCACCACCCTGGAAGGAAGCTGCCCCTGTTACAGACAGGAGACCCGGAGTCAGCTGCAAGCAGAAAGGAACTGCAGTACAAATCCTGTGTCATGACTCTCCTGCTCCAGCCACTGCCAGGCCAGCTGCAGCCCCGGTTCAAAGAGGCTTTGTCTATGTGAAGGCTTGCTAACAGTCTACAGGATGGCTGGCCCCGAGGTCCTACCATCACCTGGTGGTAGAAAGAGGCCAGCTGTTCAGAGGCCCAAAGTTTATCCAAGAAAATTCTAGTTAAAATAATCCTATGTGAAGGCTTGGATA…	CACTATGTGATCCAGAGGGACA	GTCCAAGTGTCTTTGCCCTATC	https://www.lungmap.net/breath-entity-page/?entityType=gene&entityId=Gene_ID_70784&entityLabel=Rasl12	https://www.lungmap.net/breath-entity-page/?entityType=nucleotide_probe&entityId=LMPN0000000866&entityLabel=Rasl12
Rassf7	NM_025886	CAGAGGGTGGTCTGTGGGGTCTCAGAACAGACCACCTGCCAAGAAGTGGTCATTGCGCTGGCCCAAGCTATAGGCCAGACAGGTCGATTTGTCCTTGTGCAGCGTCTTAGGGAGAAGGAACGACAGCTGCTGCCACAGGAGTGTCCAGTGGGAGCCCAGGCCACTTGTGGACAGTTTGCCAATGATGTTCAGTTTGTCCTGAGGCGGACAGGGCCTAGCCTGTCTGGAAGGCCCTCCTCAGACAACTGTCCACCCCCAGAACGATGCCCAGTTCGTGCCAGCCTCCCCCCAAAGCCATCGGCGATACCAGGCCGTGAGCCACGCAAAGCACTGACCTTCAACCTTAGATGTCCCAAGCTGGTCCCCAGCCCATCTATTCCTGAGCCTGCAGCCCTGGTA…	CAGAGGGTGGTCTGTGGG	TGTGCTGGGGATGGTTCT	https://www.lungmap.net/breath-entity-page/?entityType=gene&entityId=Gene_ID_66985&entityLabel=Rassf7	https://www.lungmap.net/breath-entity-page/?entityType=nucleotide_probe&entityId=LMPN0000000867&entityLabel=Rassf7
Rcan1	NM_019466	ATGCAGCGACAGACACCACTCCCAGTGTGGTGGTCCACGTGTGTGAGAGTGACCAAGAGAATGAGGAGGAAGAGGAAGAGATGGAGAGAATGAAGAGACCCAAGCCCAAAATCATCCAGACACGGAGACCGGAGTACACACCCATCCACCTCAGCTGAACCGGCGCGCAGACTGAGACAGCGCTCTGAATCCCACGTGTGGGAAGGAATCTTTTACTGTGCAGGTGGCTGGCCGTGGCTTTGGAGGGAGCGGCCGTGACCACTGTGGCAGAAATTCCAGTTCATGATGCTCAGAAGAGAGTCAAGGCCTCCTCCCCTTGTTCTGATGCTGCCCCTCAGTCCATGTCCACGGCACCTGGGACTGTCTTGGGCCATTCACTGAATGTGTGGCAGTCACACA…	ATGCAGCGACAGACACCA	AACCTTCCCAGCCCAGAC	https://www.lungmap.net/breath-entity-page/?entityType=gene&entityId=Gene_ID_54720&entityLabel=Rcan1	https://www.lungmap.net/breath-entity-page/?entityType=nucleotide_probe&entityId=LMPN0000000868&entityLabel=Rcan1
Rec8	NM_020002	CCTGGCCATGATGGAGACGCTGGAAGATGCCCCAGAACCCTTTTTTGGGAAGATGTCTGTGGATCCTAGACTTCCCAGTCCTTTTGATATTCCTCAGATTCGACACCTTTTAGAGGCTGCAACCCCGGAAAAAACTCGTAAGGAGACCCTTCCTGAAGCCACTCCAGACCCCAGGAAGCCTGACAGGACCTTGGCCACCGTGCAGTCCCCTGAGGTCATCACCTTACAGGAGGCAGAGCCCATCCGCATGCTGCAGATTGAAGGAGAGCAGGATCTCCCAGAGATCAGTCGAGGAGACTTAGAACTGCTGATCGCAGAGAAAGATGACGCCATCTTGCTAGAGGAACGTCAGAGAGGCAGGCTTCTCCGACAGCGGAGAGCTTCACTACCACTGGATGA…	CCTGGCCATGATGGAGAC	TGAGCATTCTTTGGGGGA	https://www.lungmap.net/breath-entity-page/?entityType=gene&entityId=Gene_ID_56739&entityLabel=Rec8	https://www.lungmap.net/breath-entity-page/?entityType=nucleotide_probe&entityId=LMPN0000001021&entityLabel=Rec8
Rfk	NM_019437	CCCCACAGCCAATTTTCCTGAACAAGTGGTGGACAATCTTCCAGCTGATGTGTCTACTGGCATTTATTATGGTTGGGCCAGCGTTGGGAGCGGCGATGTCCATAAAATGGTGGTGAGCATTGGATGGAACCCGTACTATAAGAATGTGAAAAAGTCCATGGAAACACACATCATCCATACCTTCAAAGAGGACTTCTATGGGGAAATTCTCAATGTGGCCATTGTTGGCTATCTCAGACCTGAAAAGAACTTTGATTCTTTAGAGTCACTTATTTCTGCAATTCAAGGTGATATTGAAGAAGCTAAAAAGCAACTGGATTTACCCGAACATTTGAAACTCAAAGATGATAATTTCTTCCAAGTTTCTAAAGGCAAAATTATGAATGGCCACTAATGAAA…	CCCCACAGCCAATTTTCC	TCACCAGTGCCAGCACAC	https://www.lungmap.net/breath-entity-page/?entityType=gene&entityId=Gene_ID_54391&entityLabel=Rfk	https://www.lungmap.net/breath-entity-page/?entityType=nucleotide_probe&entityId=LMPN0000000961&entityLabel=Rfk
Rgs5	NM_009063	GATCTATGCCCTGATGGAGAAGGATTCTCTGCCCCGCTTTGTGCGCTCTGAATTTTATAAGGAGCTAATCAAGTAGTCATCTGGTCAGGCTTCCAAAAGTTGCCCTGTGAGTTGAGTTACATCCTTTGTAGCAACACAGCATCCTCCCAGGCACCTGCACAGTTCTCCATAGCAGCTTTGCTCCAAGATACACAAACATAGGCAAACCACAGGCTGTGTTGCTAACTCTTTCGCTCATGTTAGTTTGGTTATGTGGATCTGTTGTCTAAGAGCCCTCACTTTTTTCTTTTTCTTTTTTTTTCTTTTTTTTGGTTCTTTCTGACTGCTTTGTAATAAAGATTTACCAAGTCATTGTCAGTCTAAGTCACAAAAATATCCAGTTTAACATAAAGCTGTCTG…	GATCTATGCCCTGATGGAGAAG	ATGTCCAGATAACACAGCGGTA	https://www.lungmap.net/breath-entity-page/?entityType=gene&entityId=Gene_ID_19737&entityLabel=Rgs5	https://www.lungmap.net/breath-entity-page/?entityType=nucleotide_probe&entityId=LMPN0000000870&entityLabel=Rgs5
Rnf125	NM_026301	GACTGAGATTTAAGGTGGTGGCCAACATGGCCACCTTTTACTCTTCCCCTCACTGTCAAATGCCTCTGTCCACTCCTTCGTCCATAATGGAGATGGTTCTGCCGATCTTGCATTGCGACCAGTATAAAGAACAATAATAAATGGACATGTCCATACTGCCGGGCATACCTTCCTTCAGAGGGAGTGCCCGCAACTGACATAGCCAAGAGGATGAAGTCAGAATACCAGAACTGTGCTGAGTGTGGAACTCTGGTTTGCCTCAGTGACATGAGGGCGCACATAAGGACCTGTGAGAAGTACATCGATAAATATGGCCCGCTGCTAGAACTTGGCGACACCACAGCAAGATGTGTATGTCCATTTTGTCAGCGGGAACTGGATGAAGACTGCTTGCTGGAT…	GACTGAGATTTAAGGTGGTGGC	TGACAGTTGGGAATATGTAGCG	https://www.lungmap.net/breath-entity-page/?entityType=gene&entityId=Gene_ID_67664&entityLabel=Rnf125	https://www.lungmap.net/breath-entity-page/?entityType=nucleotide_probe&entityId=LMPN0000001231&entityLabel=Rnf125
Rrm1	NM_009103	CCAGGCGCGTTTGCTATTTACCTGGAGCCTTGGCACTTAGACATCTTTGAGTTCCTTGACTTGAAGAAGAACACAGGCAAGGAAGAACAGCGAGCACGCGATCTCTTCTTTGCACTTTGGATCCCAGATCTCTTCATGAAGCGAGTGGAGACTAACCAGGACTGGTCATTGATGTGTCCCAATGAGTGTCCTGGTCTGGACGAGGTCTGGGGAGAGGAGTTTGAGAAGTTATATGAAAGTTACGAGAAGCAGGGTCGTGTCCGAAAAGTTGTAAAAGCTCAGCAGCTTTGGTATGCCATCATTGAGTCCCAGACGGAGACCGGTACCCCATACATGCTCTACAAAGATTCCTGTAACCGGAAGAGCAACCAGCAGAACCTGGGAACCATCAAATGCAGC…	CCAGGCGCGTTTGCTATTTA	GGCTTCTGGGCTCTCAAAGG	https://www.lungmap.net/breath-entity-page/?entityType=gene&entityId=Gene_ID_20133&entityLabel=Rrm1	https://www.lungmap.net/breath-entity-page/?entityType=nucleotide_probe&entityId=LMPN0000001022&entityLabel=Rrm1
Rrm2	NM_009104	GATATTCTGGCTCAAGAAACGGGGGCTGATGCCGGGCCTTACATTTTCCAATGAGCTTATTAGCAGAGACGAGGGTTTACACTGTGACTTTGCCTGCCTGATGTTCAAGCACCTGGTACACAAGCCAGCGGAGCAGAGGGTCCGAGAGATAATCACCAACGCCGTTAGGATAGAGCAGGAGTTCCTCACGGAGGCCTTGCCCGTGAAGCTCATCGGGATGAACTGCACTTTGATGAAGCAGTACATTGAGTTTGTGGCCGACAGGCTTATGCTGGAGCTGGGTTTTAACAAGATTTTCAGAGTAGAAAATCCGTTTGACTTCATGGAAAATATCTCACTAGAAGGAAAGACAAACTTCTTTGAGAAGCGAGTAGGCGAGTATCAGAGGATGGGAGTCAT…	GATATTCTGGCTCAAGAAACGG	GATGGTCACTGCTCCTAAAACC	https://www.lungmap.net/breath-entity-page/?entityType=gene&entityId=Gene_ID_20135&entityLabel=Rrm2	https://www.lungmap.net/breath-entity-page/?entityType=nucleotide_probe&entityId=LMPN0000001023&entityLabel=Rrm2
S1pr3	NM_010101	GACCCTGTCCAGGACTATTCAGTGAGAGGATTCCGCCAGGCTGGGAGGCGTGATGTAGTTATTTGTGTGCTCTTTAGAGAGAACCATTCCAATTCCCATATGATGGACACTCCAGCCACTCTCCTCCGCTTGGACCTGCGTTCATTTGTCCATCCTGTAAAGAAAATGCGTAGAAGACACCTCTGAACATCCCCTCCCCAAGGATTCCGCCCACAGGGCACACAGATGAAAGGTGGGTGCGTTGGAGAGTGGCCAGCATCCATGCTCCCAGAACAGCCTTCGGAAAGACTCTCATTTGAGGAAACGTCATGTCAAGGCTCCCCATAAGTTGATTAGTCTCAGAGACTGTTGCCTTATGAACCCTGGAAGAGCAGCCTTTACACACTCATGGGCCTTTTT…	GACCCTGTCCAGGACTATTCAG	TCATGCTACAAATGTCACCTCC	https://www.lungmap.net/breath-entity-page/?entityType=gene&entityId=Gene_ID_13610&entityLabel=S1pr3	https://www.lungmap.net/breath-entity-page/?entityType=nucleotide_probe&entityId=LMPN0000000871&entityLabel=S1pr3
Sec11c	NM_025468	CCTGGACATCTTTGGGGACCTGAGGAAGATGAACAAACGACAGCTCTACTACCAGGTTTTAAACTTTGCCATGATCGTGTCTTCTGCGCTCATGATCTGGAAAGGCCTGATTGTTCTCACGGGCAGCGAGAGTCCCATCGTGGTGGTACTCAGTGGCAGTATGGAGCCGGCCTTCCACAGAGGAGATCTGCTGTTCCTCACGAATTTCCGGGAGGACCCCATCAGAGCTGGTGAAATAGTTGTTTTTAAGGTTGAAGGAAGAGACATTCCGATAGTTCACAGAGTAATCAAGGTTCATGAAAAAGATAATGGTGACATCAAGTTTCTGACTAAAGGAGATAATAATGAAGTCGATGATAGAGGCTTGTACAAAGAAGGCCAGAACTGGCTGGAGAAGAA…	CCTGGACATCTTTGGGGA	CATCCCCACCTGGTTTCTC	https://www.lungmap.net/breath-entity-page/?entityType=gene&entityId=Gene_ID_66286&entityLabel=Sec11c	https://www.lungmap.net/breath-entity-page/?entityType=nucleotide_probe&entityId=LMPN0000000962&entityLabel=Sec11c
Sec14l3	NM_001029937	ACGTATCCTGCATGAGTGTGACCTGCAGACAGAGCGGCTGGGGAGGAAGATTGAAACCATTGTGATGATATTTGACTGTGAAGGTCTGGGACTGAAGCACTTCTGGAAGCCTCTGGTGGAAGTATACCAGGAGTTCTTTGGCCTCCTTGAAGAGAATTACCCAGAGACCCTGAAATTCATGCTCATTGTAAAAGCCACGAAACTGTTCCCGGTGGGCTACAATCTCATGAAGCCATTCCTGAGTGAGGACACACGAAGGAAGATCGTGGTGTTGGGAAGTAACAGCTGGAAGGAAGGTTTGCTGAAACTCAT	ACGTATCCTGCATGAGTGTGAC	TCCAGCTGTTACTTCCCAACAC	https://www.lungmap.net/breath-entity-page/?entityType=gene&entityId=Gene_ID_380683&entityLabel=Sec14l3	https://www.lungmap.net/breath-entity-page/?entityType=nucleotide_probe&entityId=LMPN0000001232&entityLabel=Sec14l3
Sema3e	NM_011348	GGAAGGGGCAGATGTCCTTTTGACCCCAACTCCTCCTTTGTGTCCACGCTAGTTGGGAATGAGCTGTTTGCTGGACTCTACAGTGACTATTGGGGCAGAGACTCGGCGATCTTCCGCAGCATGGGGAAGTTAGGCCATATTCGCACTGAGCATGACGATGAGCGGCTCCTGAAAGAACCAAAATTTGTAGGTTCATATATGATTCCTGATAACGAAGACCGAGATGACAACAAAATGTACTTTTTCTTTACTGAGAAGGCGCTGGAGGCGGAGAACAACGCCCACACGATCTACACCCGAGTGGGGCGGCTGTGCGTGAATGACATGGGAGGACAGAGAATCCTGGTGAACAAGTGGAGCACTTTCCTTAAAGCGCGGCTGGTTTGCTCAGTGCCGGGA…	GGAAGGGGCAGATGTCCT	CATACTGGCCATCCTCCG	https://www.lungmap.net/breath-entity-page/?entityType=gene&entityId=Gene_ID_20349&entityLabel=Sema3e	https://www.lungmap.net/breath-entity-page/?entityType=nucleotide_probe&entityId=LMPN0000001233&entityLabel=Sema3e
Sema6a	NM_018744, NM_018744	CTGAACTGCTCGGTGCCTGGAGACTCTCATTTTTATTTCAATATACTCCAGGCAGTTACAGATGTGATTCGCATTAATGGCCGTGATGTTGTCTTGGCAACCTTTTCCACACCTTATAACAGCATCCCAGGTTCTGCAGTCTGTGCCTATGACATGCTTGACATTGCTAATGTTTTCACTGGGAGGTTCAAGGAACAGAAATCACCTGACTCTACCTGGACACCCGTTCCAGACGAACGAGTCCCTAAGCCCAGGCCAGGCTGTTGTGCTGGATCATCCTCTTTAGAAAAATATGCAACCTCCAATGAGTTTCCCGATGATACCCTGAACTTCATTAAGACGCATCCACTCATGGACGAGGCAGTGCCTTCCATCATCAACAGACCTTGGTTCCTGAGA…	CTGAACTGCTCGGTGCCT	CGAGCAGGTCGTTCCAGT	https://www.lungmap.net/breath-entity-page/?entityType=gene&entityId=Gene_ID_20358&entityLabel=Sema6a	https://www.lungmap.net/breath-entity-page/?entityType=nucleotide_probe&entityId=LMPN0000000873&entityLabel=Sema6a
Setdb2	XM_001002736	GGCTGTACTATCCCATCTCCAGGAAAAAAAGTATTCCTCCCTGTGAAGAATAAAGCTGACAATTTAGTGAAAAAGGAAGCCCCACTGCATATATCTTTCCATCGCCATATCTGCTCCAGGACTTGTCTAATGGAAACCCCACTGTCCTTGAAGGGAGAAAACCCCCTGCAGCTACCAATCAGATGTCACTTCCAAAGACGACATGCAAAGACAAACTCTCATTCTTCTGCCCTCCATGTGAATTATAAAACGCCC	GGCTGTACTATCCCATCTCCAG	CATAAATGCCAGTAGGTATGAGC	https://www.lungmap.net/breath-entity-page/?entityType=gene&entityId=Gene_ID_239122&entityLabel=Setdb2	https://www.lungmap.net/breath-entity-page/?entityType=nucleotide_probe&entityId=LMPN0000001234&entityLabel=Setdb2
Setmar	NM_178391	TGTGGGATCCGAAGGAAAGTACGCCAAGCCAGTTTTTGAATGCAATGTTCTGTGCCAGTGTGGCATGCGCTGCAGAAATAGGGTGGTCCAGAATGGCCTACACTTCCTTCTCCAGGTGTTCCAGACAGAGAAAAAAGGCTGGGGACTTCGGACTTTGGAATTTATACCCAAGGGAAGATTTGTCTGTGAGTATGCTGGGGAGGTGTTAGGATTCTCTGAAGTGCAAAGAAGAATTCACCTACAAACATCACATGACTCAAATTACATCATCGCCGTCAGAGAACACATTTACAGTGGACAGATCATGGAAACATTTGTCGACCCTACCTACATAGGAAATATTGGGAGATTCCTCAACCATTCTTGTGAACCAAATCTGTTGATGATTCCTGTCCGAAT…	TGTGGGATCCGAAGGAAA	ACGATGCCCAAGGATTCA	https://www.lungmap.net/breath-entity-page/?entityType=gene&entityId=Gene_ID_74729&entityLabel=Setmar	https://www.lungmap.net/breath-entity-page/?entityType=nucleotide_probe&entityId=LMPN0000001028&entityLabel=Setmar
Sfn	AF058798, NM_018754	GCCGAACGGTATGAAGACATGGCAGCTTTCATGAAGAGCGCCGTGGAAAAGGGCGAGGAGCTCTCCTGCGAGGAGCGAAACCTGCTTTCCGTAGCCTACAAGAACGTGGTGGGCGGCCAGAGAGCGGCCTGGAGGGTCCTGTCCAGCATCGAGCAGAAGAGCAACGAGGAGGGGTCAGAAGAGAAGGGCCCCGAGGTGAAAGAGTACCGGGAGAAGGTAGAGACCGAGCTCAGAGGTGTGTGCGACACCGTACTCGGCCTGCTGGACTCGCACCTCATCAAAGGGGCTGGAGATGCAGAGAGCCGCGTCTTCTACCTGAAGATGAAGGGTGACTACTACCGCTACCTAGCCGAGGTGGCCACTGGCGATGACAAGAAGCGCATCATCGATTCTGCCCGG…	CCGAACGGTATGAAGACAT	ACCCACCCAAACAGCTACAC	https://www.lungmap.net/breath-entity-page/?entityType=gene&entityId=Gene_ID_55948&entityLabel=Sfn	https://www.lungmap.net/breath-entity-page/?entityType=nucleotide_probe&entityId=LMPN0000000874&entityLabel=Sfn
Sfrp2	NM_009144	AGCAACTGCAAGCCCATCCCCGCCAACCTGCAGCTGTGCCACGGCATCGAGTACCAGAACATGCGGCTGCCCAACCTGCTGGGCCACGAGACCATGAAGGAGGTGCTGGAGCAGGCGGGCGCCTGGATTCCGCTGGTCATGAAGCAGTGCCACCCGGACACCAAGAAGTTCCTGTGCTCGCTCTTCGCCCCTGTCTGTCTCGACGACCTAGATGAGACCATCCAGCCGTGTCACTCGCTCTGCGTGCAGGTGAAGGACCGCTGCGCCCCGGTCATGTCCGCCTTCGGCTTCCCCTGGCCAGACATGCTGGAGTGCGACCGTTTCCCGCAGGACAACGACCTCTGCATCCCCCTCGCTAGTAGCGACCACCTCCTGCCGGCCACAGAGGAAGCTCCCAAG…	AGCAACTGCAAGCCCATC	ATGGAGAGAAGCCACCCC	https://www.lungmap.net/breath-entity-page/?entityType=gene&entityId=Gene_ID_20319&entityLabel=Sfrp2	https://www.lungmap.net/breath-entity-page/?entityType=nucleotide_probe&entityId=LMPN0000001235&entityLabel=Sfrp2
Sftpa1	NM_023134	CATCCTTAGTTACGCCATCTCCCACATGGCTTCTAAACTCTTCTCCATATTCATTAGTAATCCTGAGTGTCCCCCTAGAGTCCCATCTGAGCATTCAACTCAAGGCAGCCACTGTCAACCTTGATTTTCATCAGGAGATCGATGGAGACTTCCTTTTTCCTCACTTTGTCCAGTCTTCACTTATAAATTGTGGCCATGGAAGAACCCTCTAAATTACATAGAAAGTGCCTGCTCCTGGACCCTTCAACCCTTCTTCTGCAGCTCATGGTCCCAAGATTTAAAAGTCCAGGTTAAATATAAAAGATAGCCATAGGGAATTTCTGGGAAATACCTAGTATATGGATGTAGGCCACATTGAGTGTCCTCTGTATACCTGCTTTCAAGGCAAACACGGTGTCT…	CATCCTTAGTTACGCCATCTCC	GGGATGAAGCTGACTTTAATGG	https://www.lungmap.net/breath-entity-page/?entityType=gene&entityId=Gene_ID_20387&entityLabel=Sftpa1	https://www.lungmap.net/breath-entity-page/?entityType=nucleotide_probe&entityId=LMPN0000001236&entityLabel=Sftpa1
Sftpb	NM_001282071	GGCCAAGTCGCACCTACTGCAGTGGCTACTGCTGCTTCCTACCCTCTGCTGCCCAGGTGCAGCTATCACGTCGGCCTCATCCCTGGAGTGTGCACAAGGCCCTCAATTCTGGTGCCAAAGCCTGGAGCATGCAGTGCAGTGCAGAGCCCTGGGGCACTGCCTGCAGGAAGTCTGGGGGCATGCAGGAGCTAATGACCTGTGCCAAGAGTGTGAGGATATTGTCCACCTCCTCACAAAGATGACCAAGGAAGATGCTTTCCAGGAAGCAATCCGGAAGTTCCTGGAACAAGAATGTGATATCCTTCCCTTGAAGCTGCTTGTGCCCCGGTGTCGCCAAGTGCTTGATGTCTACCTGCCCCTGGTTATTGACTACTTCCAGAGCCAGATTAACCCCAAAGC…	GGCCAAGTCGCACCTACTGC	GGCACTTGGGGATCACGGC	https://www.lungmap.net/breath-entity-page/?entityType=gene&entityId=Gene_ID_20388&entityLabel=Sftpb	https://www.lungmap.net/breath-entity-page/?entityType=nucleotide_probe&entityId=LMPN0000001237&entityLabel=Sftpb
Sgms1	NM_144792	AGCACTTCACAGGCCAGGACTTAATCAACCTAACCCAAGAGGATTTCAAAAAACCCCCACTGTACCGAGTCTCCTCTGACAATGGGCAGCGACTCTTAGACATGATAGAGACCCTGAAGATGGAGCACCATATGGAAGCACACAAGAATGGCCACGCCAACGGACACCTCAGCATTGGCGTTGACATTCCCAACCCCGATGGCAGCTTCAGCATCAAGACTAAACCCAACGGAATGCCAAATGGGTTTAGGAAAGAGATGATCAAGATCCCCATGCCAGAACCGGAGCGCTCCCAGTATCCCATGGAGTGGGGCAAGACTTTCCTGGCCTTTCTTTATGCACTTTCCTGTTTTGTTCTCACTACAGTGATGATCTCGGTCGTCCATGAACGAGTACCTC…	AGCACTTCACAGGCCAGG	GTAGGCCACCACCACGTC	https://www.lungmap.net/breath-entity-page/?entityType=gene&entityId=Gene_ID_208449&entityLabel=Sgms1	https://www.lungmap.net/breath-entity-page/?entityType=nucleotide_probe&entityId=LMPN0000000963&entityLabel=Sgms1
Sgol1	NM_028232	TATGACCCACCTGCCTTAGCCTTTTTAGTAGCTTGGATTATTCTACAACACCTGACTTAATATTTCTAAGCAGAAAATCAAAATATTGCTTTTTTTGAAACAAAGATGGCTAAGGAAAGGTGTCAGAAAAGGTCCTTTCAAGATACCCTTGAAGACATTAAGAATCGAATGAAAGAAAAAAGGAATAAAAATTTGGCGGGGATTGGGAAACGCAAGTCCTTTATTGTTGCACCGGGCCAAGTACCCACTAACACTGCTACACTACTGAGATATTACCAAGATAACAACAGGTTGTTAGTCTTGGCTTTGGAAAATGAGAAATCCAAAGTGAGAGAAGCACAGGATGTCATCCTGCAACTGAGAAAAGAATGCTACTACCTTACTTGTCAGCTGTATGCA…	TATGACCCACCTGCCTTAGC	AAGTCTGTGCAGGGTTACGG	https://www.lungmap.net/breath-entity-page/?entityType=gene&entityId=Gene_ID_72415&entityLabel=Sgo1	https://www.lungmap.net/breath-entity-page/?entityType=nucleotide_probe&entityId=LMPN0000001024&entityLabel=Sgol1
Sh3bgrl2	NM_172507	GCACCCCAAGCTTTGCTAAAGGTGGGCTGTTCTGCAGTCTTTTTTAAATGCTGAAGCTGAGAGCTTGTTGCAGTCCTGTTGCAACAAGGAGAAAGGCGAACACCTTTCTTTATGAATGGACCAAATGATTGATGCACAATTTTCTTCCCAGGGAAAGCTTGTCAGGTTGTGGGCATTAGTGGGCTAGTTGGTGTTAAGCCCGATCCACGTAAAATTCCATTTGATAAATCCCAGGGAGTTTCCAGAGTTTTGTGTGTTGTGTTGTGTTTTGTTTTGCTTTGTTTCCACCTCCAGCTGGATATTGTGCTTGAATTTGTGAGTCTTCTGACAAGACACATTTCTCTTTAAAATAGAGTGATTTTTAAATTGTCTTGTGAAATCAACCCAGGTTACCTTGAG…	GCACCCCAAGCTTTGCTA	TTTGGGAGGCAGAAGCAG	https://www.lungmap.net/breath-entity-page/?entityType=gene&entityId=Gene_ID_212531&entityLabel=Sh3bgrl2	https://www.lungmap.net/breath-entity-page/?entityType=nucleotide_probe&entityId=LMPN0000000875&entityLabel=Sh3bgrl2
Shb	NM_001033306	TGATGACTACTCCGATCCCTTTGATGCCAAGAGCGACCTCAAGAGCAAAGCAGGAAAGGGTGAGAGCGCTGGCTACATGGAGCCCTACGAAGCCCAGAGGATCATGACAGAATTCCAGAGGCAAGAGAGCGTCCGGTCACAGCACAAAGGCATCCAGTTGTACGACACCCCGTACGAGCCGGAAGGCCAGAGCGTGGACTCAGACTCAGAGAGCACTGTGAGCCTTCGGCTGCGGGAGAGCAAGCTACCCCAGGATGACGACAGGCCTGCTGATGAGTACGACCAGCCGTGGGAATGGAACCGGGTCACCATCCCCGCCCTGGCAGCCCAGTTTAACGGCAATGAAAAGCGGCAGTCCTCCCCATCACCTTCTCGGGACCGACGGCGCCAGCTCCGTGC…	TGATGACTACTCCGATCCCTTT	GAGGCTGGTCTTTTCACAGAGT	https://www.lungmap.net/breath-entity-page/?entityType=gene&entityId=Gene_ID_230126&entityLabel=Shb	https://www.lungmap.net/breath-entity-page/?entityType=nucleotide_probe&entityId=LMPN0000001238&entityLabel=Shb
Shh	NM_009170	ATGCTGCTGCTGCTGGCCAGATGTTTTCTGGTGATCCTTGCTTCCTCGCTGCTGGTGTGCCCCGGGCTGGCCTGTGGGCCCGGCAGGGGGTTTGGAAAGAGGCGGCACCCCAAAAAGCTGACCCCTTTAGCCTACAAGCAGTTTATTCCCAACGTAGCCGAGAAGACCCTAGGGGCCAGCGGCAGATATGAAGGGAAGATCACAAGAAACTCCGAACGATTTAAGGAACTCACCCCCAATTACAACCCCGACATCATATTTAAGGATGAGGAAAACACGGGAGCAGACCGGCTGATGACTCAGAGGTGCAAAGACAAGTTAAATGCCTTGGCCATCTCTGTGATGAACCAGTGGCCTGGAGTGAAGCTGCGAGTGACCGAGGGCTGGGATGAGGACGGC…	ATGCTGCTGCTGCTGGCCAG	GGGCCCCGAGTCGTTGTGCG	https://www.lungmap.net/breath-entity-page/?entityType=gene&entityId=Gene_ID_20423&entityLabel=Shh	https://www.lungmap.net/breath-entity-page/?entityType=nucleotide_probe&entityId=LMPN0000000876&entityLabel=Shh
Slc15a2	NM_021301	TGGTTTAGGGCCAAAATGACAGAATACTGGTATTTCAATTTTCTTTATCAGTAATATAACTTTGCTATTCATGAGGATGTCAAAAATCGTTACATACGGATGACCTAATCCAGAGGCTAGCTCGTCAGCTAGAAAGTTTAATATGATTTTTAGATGGCCGACTATAGAATGGAATTTTATGTACACATGGAAGATACCTCTTTCTGATTACCACACTGGTTTATCTACTTATCCAAAAACCCTTTCTCGGTACTGACAGATCCTGGAAACCATAATTAAAGACAGTAAGGAAAGTCATGGGGACACAGGAATGCATATAAACTATTCATTCTCTTGTACTGCGCGTCCCCTCTAAAGAACTCTCTTGTTCCGGGCCTGGGCTGTCGTCCTCCGTGAACA…	TGGTTTAGGGCCAAAATGAC	TCTGGGGGTTGGAGATAGTG	https://www.lungmap.net/breath-entity-page/?entityType=gene&entityId=Gene_ID_57738&entityLabel=Slc15a2	https://www.lungmap.net/breath-entity-page/?entityType=nucleotide_probe&entityId=LMPN0000000964&entityLabel=Slc15a2
Slc16a1	NM_009196	CTCCAGTGCTGTGGGCTTGGTGACCATTGTGGAATGCTGCCCTGTCCTCCTAGGGCCACCACTTTTAGGCCGCCTCAATGACATGTATGGAGACTACAAATACACGTACTGGGCTTGTGGCGTGATCCTCATCATCGCGGGTATCTATCTCTTCATTGGCATGGGCATCAACTATCGACTTCTTGCCAAAGAACAGAAAGCGGAGGAGAAGCAGAAAAGGGAAGGAAAAGAGGACGAGGCCAGCACCGATGTCGACGAGAAGCCAAAGGAGACGATGAAAGCTGCACAGTCGCCGCAGCAGCACAGCTCCGGGGACCCCACAGAGGAGGAGAGCCCTGTCTGACCTGTGAAGCCTGGAGAGAGCAGCGTGTGACCCACGACATCCAAAACCATCCTGCT…	CTCCAGTGCTGTGGGCTT	GCAGGTGGATATGCCAGG	https://www.lungmap.net/breath-entity-page/?entityType=gene&entityId=Gene_ID_20501&entityLabel=Slc16a1	https://www.lungmap.net/breath-entity-page/?entityType=nucleotide_probe&entityId=LMPN0000000965&entityLabel=Slc16a1
Slc22a23	NM_001033167	CTCTCCACCCATCCCTACACCTGTTTTCATAAGTTATGCACAAATGTCAACAGCTGAGACGGGGTGGGACAAGTTCTTCATTTTGCTCTTTATTAAGTCAAATATTATGGAAATATCTACTTATTAGCACCCAAGACAAATAGGGGAAAGGTTTAGATGTTTTTGTGTTTTTAAGACTATAACCACCTGCAACTGGAGGACAGGGCTGATAACGGGTTTGGCCACAAAATGGAAAGCAAGCAAAATCAGACCTCGTAAGGGGAGTATCACACACAGTCACGACTACTTCCCAGAGCCAAACGAGAAGTCCCTGAACTAGAAGTGCCATTCAAAGAATCTCGTGACCATCACACACCCAGCCCCTGGGTGGCACATGGGTTGAGGGAGGCCCACACTTCA…	CTCTCCACCCATCCCTACAC	CCACGGATTAGCAGAACACA	https://www.lungmap.net/breath-entity-page/?entityType=gene&entityId=Gene_ID_73102&entityLabel=Slc22a23	https://www.lungmap.net/breath-entity-page/?entityType=nucleotide_probe&entityId=LMPN0000001016&entityLabel=Slc22a23
Slc26a9	NM_177243	CCCTCTTCATGAAAACCAAGACGGTCTCTCTACAGGAACTCCAACAGGACTTTGAAAGTGCTCCCTCTACTGACCCCAACAACAACCAAGCTCCTGCGGCTGAGGCTCACATATCCTACATCACCTTCAGTCCAGACGCCTCCACAGCTGCTGCATGTGAGCTGCCCGCCTCCACTCGGTCCCCCCAGGAGGCTAGTGACACTCTAGCCAGTGTGCCGCCCTTTGTCACCTTCCACACTCTCATCCTTGACATGAGTGGAGTCAGCTTTGTGGATTTGATGGGCATCAAAGCTCTCGCCAAGCTAAGCTCCACCTATGAGAAGATCGGAGTCCAGATCTTTCTGGTAAACATCCACGCCCAGGTGTATAATGACATCAGCCACGGAGGTGTCTTTGAAG…	CCCTCTTCATGAAAACCAAGACG	TCACTCCTGCAATCCCGAGT	https://www.lungmap.net/breath-entity-page/?entityType=gene&entityId=Gene_ID_320718&entityLabel=Slc26a9	https://www.lungmap.net/breath-entity-page/?entityType=nucleotide_probe&entityId=LMPN0000000966&entityLabel=Slc26a9
Slc27a6	XM_128932	CCTGGTCTCCTCATTTCTCGTGTGAATAAGAAGAATCCCTTCTTCGGCTACGCTGGCTCGGACACGCACACGAAAAGCAAGCTGCTCTTTGATGTGTTTCGGAAGGGAGACGTGTACTTCAACACCGGAGACCTAATGTTCCAAGACCAGGAGAACTTCGTTTATTTTTGGGACCGTCTTGGAGACACTTTCAGGTGGAAAGGAGAAAACGTCGCAACCACAGAGGTCGCTGATGTGCTTGGGAGGTTGGACTTCATCCAGGAAGCAAACGTGTACGGTGTGCGTGTGCCAGGTTATGAAGGAAAAGCAGGAATGACTTCTGTTATCCTAAAACCAAACAAGTCTTTAGACTTAGAAAAAATGTACAACCAAGTGGTGACATCTCTGCCAGCTTACGCC…	CCTGGTCTCCTCATTTCTCG	TGGCTTTTACTTCCCAAACG	https://www.lungmap.net/breath-entity-page/?entityType=gene&entityId=Gene_ID_225579&entityLabel=Slc27a6	https://www.lungmap.net/breath-entity-page/?entityType=nucleotide_probe&entityId=LMPN0000000877&entityLabel=Slc27a6
Slc34a2	NM_011402	GCTACCTCGCTAGGATTTCTGATGAGGAAGAATAACACCAACTCTAGCTCTCCTACCACCAGAGTAACAGTCTGTAGTTGAATTGGACTTATCTTCTCTGCTTCTCAAGTGCCTCCCTCTTAGAAGACAATACAGAGAGGCCTCAGATGACTTCATCCACCTCTGGCTTTCAAAGCCAATCCTCACCCAAAGGTCAAGTCTTAAGGGAGGCATTAGGGAAGGTTCTGGAAAGACCCAATGTAAAGAGTATTTGTAAATATATGTACAAAGCAGTCATTTCTTGGTATGAAACCTCAGCCACATCTTTTTTTTTTTTTATCAAAGTCTACTCCCCCTACTCAATAGCTCCTCCTCCTATTCGTCCCTGCCCCAGAGCAGCCAAGTCCAAACAGTGAAGTA…	GCTACCTCGCTAGGATTTCTGA	CACACCTGCCCTAAGTCAAGC	https://www.lungmap.net/breath-entity-page/?entityType=gene&entityId=Gene_ID_20531&entityLabel=Slc34a2	https://www.lungmap.net/breath-entity-page/?entityType=nucleotide_probe&entityId=LMPN0000001239&entityLabel=Slc34a2
Slc38a7	NM_172758	GGCCCCTGCTCCTTTTGTAAGTCCCAAGTACAGAATTGGTCTTTATAAATCTATTCTGTCTAAAACACTTATCCTAGGAGTGAAAGGGACCCTTCCCAGCAGACTACCCCCTGCCCCCAACACAGGTCAGTCCTGTTGAGGCAGGAGGCTTAGCATCCAGACTTGCTGAATTGTTGTTCTCCCATCCATCCCTGGTACTTCTGGTCCCGCTACACTGTTTTCCCCTAGCCCCCCAACCCCCATAAGCCTCCAAGTGCTGCCTTTCACAGTGACCAATCACAGAGCTGGGCATGGCTTAGAGACGTGCTAGCTGGGACAGTTGGCTAGAACCAGGCTTCAGCTTGTCCTCAGGACCCCCTTCCTCCGTCCCCTTTGCCCTCTGTATCCAGTTTCTTGCTG…	GGCCCCTGCTCCTTTTGTAA	TCCCTTTATTAATCATCCTCACGTCTC	https://www.lungmap.net/breath-entity-page/?entityType=gene&entityId=Gene_ID_234595&entityLabel=Slc38a7	https://www.lungmap.net/breath-entity-page/?entityType=nucleotide_probe&entityId=LMPN0000000967&entityLabel=Slc38a7
Slc39a4	NM_028064	CTTCCTAAGCTTGGCTGTGGGCGCACTTACCGGCGATGCTCTTCTGCACCTGATACCCAAGGTGCTGGGACTGCACACACATGGTGGAGAGGGTCACACCCATGAGGAGGAGGTGGGCGTTGGTGGGCAGGCCACCTGGCGCCTGCTGGCTGTACTTGGAGGCTTCTACATCTTCTTCCTGTTTGAGAGCTTCTTCAACCTCTTGTTGCCCAGGGACCAGGATTCTGAGAAAGATGGGCCTTGTAGCCATGGTGGGCACAGCCATGGAATATCTCTGCAGCTGGCACCAAGCAATCTCCGACAGTCCAAACAGACCCATGAAAGCTCTCGTTCAGACTTGGTGGCAGAGGAGACCCCGGAACTACTGAACCCAGAGACCCGGCGACTGAGAGCAGAGCT…	CTTCCTAAGCTTGGCTGTGG	TAGTGGGGCCAACAATTAGG	https://www.lungmap.net/breath-entity-page/?entityType=gene&entityId=Gene_ID_72027&entityLabel=Slc39a4	https://www.lungmap.net/breath-entity-page/?entityType=nucleotide_probe&entityId=LMPN0000001025&entityLabel=Slc39a4
Smad5	NM_008541	GGGTATTTCCCTCACAGCAGTAGGATTTTCCCTTTAGGAGATACCAGTTCTTCATCTTTCTTGTGAAAATAATGCCTTTATGGGGAGTGAAGATTAAGGAGTTGTTTCTACACTAACAGAATTCTATTTGATGGACAACTTGGACAGTTCTGTGGACTTGGGTGGGTTCTAGTGTGCTAAGAAGGATAACAGTATTTAATAGTGTCTGTCATCAGGCCTTGCTCATCTCCCTGTCTAGGGCTGTAGGTCAGTGCTCGAGCACTTAGCAGGCATCGAGTCTAGTGTTCAGTGCCCAGCATTGCACAGAACTCAGAATATATCTGTACTGAAACTGAAGTGACCACCTACAACCAGGTGGTATGCCAGAACCACAGAAAGGAGATTCACGGTGATGTGTTT…	GGGTATTTCCCTCACAGCAG	CATCGTCTGCTCTGCATCAT	https://www.lungmap.net/breath-entity-page/?entityType=gene&entityId=Gene_ID_17129&entityLabel=Smad5	https://www.lungmap.net/breath-entity-page/?entityType=nucleotide_probe&entityId=LMPN0000000968&entityLabel=Smad5
Smc1a	NM_019710	AACTTGAACAGGAGCGCAGTGACCGCCACAACCTGCTACAGGCCTGTAAGATGCAGGACATCAAACTGCCACTGTCAGAGGGCACCATGGATGATATTAGTCAGGAAGAAGGTAGCTCCCAGGGAGAAGAGTCAGTGAGTGGTTCCCAGAGAACATCCAGTATCTATGCTCGAGAGGCCCTCATTGAGATTGACTACGGTGACCTGTGTGAAGATCTGAAGGATGCACAGGCGGAGGAAGAAATCAAGCAAGAAATGAACACACTCCAGCAAAAGCTGAATGAGCGGCAGAGTGTGCTTCAGCGGATTGCTGCCCCTAACATGAAGGCCATGGAAAAGCTGGAGAGTGTCCGAGACAAGTTCCAGGAGACCTCAGATGAGTTTGAAGCAGCACGAAAGC…	AACTTGAACAGGAGCGCAGT	GGGTACTTGGTGAGGTCGAA	https://www.lungmap.net/breath-entity-page/?entityType=gene&entityId=Gene_ID_24061&entityLabel=Smc1a	https://www.lungmap.net/breath-entity-page/?entityType=nucleotide_probe&entityId=LMPN0000001026&entityLabel=Smc1a
Smc2	NM_008017	GCGCCTGAGTACAGACGTGACTTGTAGCTTGTTGCCTAACAGGCTTACTAACCCAAGACAGTTTAGAAAATGTATGTTAAATCAATCATTCTCGAAGGATTCAAGTCCTATGCACAGAGGACTGAAGTCAATGGTTTTGACCCCCTCTTCAATGCGATCACTGGTTTAAATGGTAGTGGAAAATCCAACATATTGGACTCCATATGCTTTCTCCTAGGCATCTCCAACCTGTCCCAGGTGCGGGCTTCAAATTTACAAGATCTCGTTTATAAAAATGGACAGGCTGGGATTACCAAAGCCTCTGTTTCAATCACTTTTGATAATTCTGACAAAAAGCAGAGTCCGTTGGGATTTGAAGCTCATGATGAAATCACAGTAACAAGACAGGTGGTTATTGGT…	GCGCCTGAGTACAGACGTGAC	CTCCCCAGCTGAGCGTTCCT	https://www.lungmap.net/breath-entity-page/?entityType=gene&entityId=Gene_ID_14211&entityLabel=Smc2	https://www.lungmap.net/breath-entity-page/?entityType=nucleotide_probe&entityId=LMPN0000001027&entityLabel=Smc2
Smc3	NM_007790	CAGGAGTTGGGATCAGGGTGTCATTTACAGGGAAGCAAGGGGAGATGAGAGAAATGCAGCAGCTCTCAGGAGGACAGAAATCTCTGGTAGCCCTTGCTCTCATCTTTGCCATTCAGAAATGCGACCCTGCTCCTTTTTACCTGTTTGATGAGATCGACCAAGCTTTGGATGCTCAGCACAGAAAAGCCGTGTCAGATATGATTATGGAGCTAGCCGTGCATGCCCAGTTTATTACCACTACTTTCAGGCCTGAACTGCTTGAGTCAGCTGACAAATTCTATGGTGTAAAGTTCAGAAATAAGGTTAGTCACATTGATGTGATCACAGCAGAGATGGCCAAAGATTTTGTAGAAGACGATACCACGCATGGTTAACTGAAGGATAATGCTTGCTGTCTTG…	CAGGAGTTGGGATCAGGGTGT	CACATCTTCCAAGACAGCAAGCA	https://www.lungmap.net/breath-entity-page/?entityType=gene&entityId=Gene_ID_13006&entityLabel=Smc3	https://www.lungmap.net/breath-entity-page/?entityType=nucleotide_probe&entityId=LMPN0000000969&entityLabel=Smc3
Smc4	NM_133786	CTGCTGGAAGAAAATGTCAGTGTTTTCAAAAAAGAATATGATGCTGTGGCTGAGAAAGCTGGTAAAGTTGAAGCTGAGATTAAACGGCTACACAATACCATCATAGATATCAACAACCGAAAACTCAAGGCCCAGCAAAACAAACTTGACACGATAAATAAGCAGCTTGATGAATGTGCTTCTGCTATTACTAAGGCCCAAGTAGCAATCAAGACTGCTGACAGAAATCTTAAAAAGGCACAGGATTCTGTTTGCCGCACAGAGAAAGAAATAAAAGACACTGAAAAAGAAATAAATGACTTAAAGACAGAGCTAAAAAATATTGAAGACAAGGCAGAAGAGGTCATAAACAATACAAAAACTGCAGAGACATCCTTACCAGAAATCCAGAAAGAACAT…	CTGCTGGAAGAAAATGTCAGTG	AAGCTCCTCCTGGCTTAGAACT	https://www.lungmap.net/breath-entity-page/?entityType=gene&entityId=Gene_ID_70099&entityLabel=Smc4	https://www.lungmap.net/breath-entity-page/?entityType=nucleotide_probe&entityId=LMPN0000000971&entityLabel=Smc4
Smoc2	NM_022315	ACACCCTGGAGGAGAGGGTTGTACATTGGTACTTCAAGCTGCTTGATAAGAACTCTAGTGGAGACATTGGCAAGAAGGAGATCAAACCCTTTAAGAGGTTCCTGCGAAAGAAATCCAAGCCCAAAAAGTGTGTGAAGAAGTTTGTGGAGTACTGCGACATGAACAATGACAAGTCCATCACCGTGCAGGAGCTCATGGGCTGCTTGGGTGTCACCAGAGAGGAGGGTAAAGCCAACACCAGGAAGCGCCACACCCCCAGAGGAAATGCTGAAAGTTCTTCTTCCTATAGACAGCCCAGGAAACAAGGATGAACGGCTGACTACTCAAGACAGTTCCTAGACATGTGGGAATTTTCCCTCACCAAAGAGCAATTAAAAACAAAAAACATATAGTATTTGC…	ACACCCTGGAGGAGAGGG	ACTGGATCCTTCCTGGGC	https://www.lungmap.net/breath-entity-page/?entityType=gene&entityId=Gene_ID_64074&entityLabel=Smoc2	https://www.lungmap.net/breath-entity-page/?entityType=nucleotide_probe&entityId=LMPN0000000878&entityLabel=Smoc2
Sms	NM_009214	AATGACGTGTGCTGCGAGCCACCTTCCTGACCTCCATATGCCGTATATGCCATCAAATGTGTCAGGCAACTGCTCATGAATTCCTTCTAGTGGTTTTCACTTTTAATTATTATTTTTAATTTAAAAAAGCCAATGGGAAAAATGTATATTTTGATGAGTTAGGATGTTAATTTTAAAAAGTCAGCCGAAGGACAATTAGACAGCCCAGCAAAGACTGCAGAATGCACTGACCCCCTAGAATGTGATTTTAGTATTTTTTTTTCTCTGTGTGGGGTTTGGGTTTTCATTTTGGTTTCAGTAGACCTTTAATTTGGACATGTGGAGGAATGAACATCATTGTTTTGTTCTGGAGAGAAGTTCCTGATAGTGTTTCTCCCCTCTCACCC	AATGACGTGTGCTGCGAG	GGGGTGAGAGGGGAGAAA	https://www.lungmap.net/breath-entity-page/?entityType=gene&entityId=Gene_ID_20603&entityLabel=Sms	https://www.lungmap.net/breath-entity-page/?entityType=nucleotide_probe&entityId=LMPN0000000972&entityLabel=Sms
Snai1	NM_011427	CAACCGTGCTTTTGCTGACCGCTCCAACCTGCGTGCCCACCTCCAAACCCACTCGGATGTGAAGAGATACCAGTGCCAGGCCTGTGCCCGAACCTTCTCCCGCATGTCCTTGCTCCACAAGCACCAAGAGTCTGGCTGCTCCGGAGGCCCTCGCTGACCCTGCTACCTCCCCATCCTCGCTGGCATCTTCCCGGAGCTCACCCTCCTCCTCACTGCCAGGACTCCTTCCAGCCTTGGTCCGGGGACCTGTGGCGTCCATGTCTGGACCTGGTTCCTGCTTGGCTCTCTTGGTGGCCTTTGCCGCAGGTGGCTGATGGAGTGCCTTTGTACCCGCCCAGAGCCTCCTACCCCTCAGTATTCATGAGGTGTAGCCTCTGGACACAGCTGCTTCGAGCCATA…	CAACCGTGCTTTTGCTGAC	CCTTTAAAATGTAAACATCTTTCTCC	https://www.lungmap.net/breath-entity-page/?entityType=gene&entityId=Gene_ID_20613&entityLabel=Snai1	https://www.lungmap.net/breath-entity-page/?entityType=nucleotide_probe&entityId=LMPN0000000970&entityLabel=Snai1
Snai2	NM_011415	ATGCCCAGTCTAGGAAATCGTTCAGCTGCAAGTACTGTGACAAGGAATATGTGAGCCTGGGTGCCCTGAAGATGCACATTCGAACCCACACATTGCCTTGTGTCTGCAAGATCTGTGGCAAGGCTTTCTCCAGACCCTGGCTGCTTCAAGGACACATTAGAACTCACACTGGGGAAAAGCCTTTCTCTTGCCCTCACTGCAATAGGGCTTTTGCAGACAGATCAAACCTGAGGGCACATCTGCAGACCCACTCTGATGTAAAGAAATACCAGTGCAAAAACTGCTCCAAAACCTTCTCCAGAATGTCGCTTCTGCATAAACATGAGGAGTCTGGCTGCTGTGTGGCACACTGAGTGGCGCAACCAGTGTTTACTCAAACAGAATGCATTTCTTCACTCC…	ATGCCCAGTCTAGGAAATCG	TGATGACAACCAGGCATCAT	https://www.lungmap.net/breath-entity-page/?entityType=gene&entityId=Gene_ID_20583&entityLabel=Snai2	https://www.lungmap.net/breath-entity-page/?entityType=nucleotide_probe&entityId=LMPN0000001240&entityLabel=Snai2
Sntg2	NM_172951	TGTTGAGTATCTCAGGGAAGCACCCTCATTTCTGAAGCTGCCATTAGGGTCCCCAGGGCCATCCAGTGACCATAGCAGCAGGGCCTCATCGCCTCTCTTTGACAGTGGCCTGCACCTGAATGGACACTGCAGCCACACAGCTCCATCATCACCTTCCTCACCCATAGCTAATGAACCAAAGTATGAGAAGCGTTGGCTAGACACCTTGTCAGTCCCTCTGTCTATGGCTCGGATCTCCAGATACAAAGCTGGAACAGAAAAGCTCAGGTCCAGTGCATTGGAGGTGCTGGCCCTGGATGGAGCCAGCACAGGAGTCCTTCAATTCTCCACTGCCCAGGACTGTGCTGACTGGTTGCGTTCAATCTCAACCAACATCAGTGACCTGACGCTTCAACATAT…	TGTTGAGTATCTCAGGGAAGCA	AGACCAAGATACAGGTTTGCC	https://www.lungmap.net/breath-entity-page/?entityType=gene&entityId=Gene_ID_268534&entityLabel=Sntg2	https://www.lungmap.net/breath-entity-page/?entityType=nucleotide_probe&entityId=LMPN0000001241&entityLabel=Sntg2
Soat1	NM_009230	GTCCTGGTCCTGTGTGTGTTTAACTCCATCTTGCCAGGTGTCTTGATACTGTTCCTTTCGTTCTTTGCCTTTTTGCACTGCTGGCTCAATGCCTTTGCTGAGATGTTACGCTTTGGTGACAGGATGTTTTATAAGGACTGGTGGAACTCTACATCATACTCCAACTACTACAGGACCTGGAACGTGGTGGTGCACGACTGGCTCTACTACTATGTTTACAAAGACCTGCTCTGGTTTTTCTCGAAGAGGTTCAAATCTGCCGCCATGCTGGCCGTCTTCGCCCTGTCGGCTGTGGTGCACGAGTATGCCCTCGCCATCTGCCTGAGTTACTTCTACCCGGTGCTCTTCGTGCTCTTCATGTTCTTTGGAATGGCTTTTAACTTCATTGTTAACGACAGT…	GTCCTGGTCCTGTGTGTGTTTA	ATCAGAAAGGATAGAGAGCCCC	https://www.lungmap.net/breath-entity-page/?entityType=gene&entityId=Gene_ID_20652&entityLabel=Soat1	https://www.lungmap.net/breath-entity-page/?entityType=nucleotide_probe&entityId=LMPN0000000948&entityLabel=Soat1
Sort1	NM_019972	AATCCATAGTGGCCTGAGTTGTAAATCCAAAACATATTTTTGTTGGCTTGGGACGTTAGGGGCTTGGGGTTTTCCTGAGGCAAGAGGTCATGGCTGAATGGGCCTGTGCCGTGAATTGAATGGAACACTACTTTGAGGCCCTTGGAGAGTGACAGCAGCTATAGGGTGGACTCAGGAGCTGTCAGTCTTAACAGCTGAGCCTTGGACCCCACTGCCTCTGAGTCTACATTCTGGCAGGCAGTCCCATGCTCTGGGCCTTACCTCTAGTCCCCTGCCTGCTCACACCTGGTCCCCTAGCCTTTTCTCTTGGGCAGTGTAGTAGTATGGGCGAGCCACCCTCAGCTCTTTTATTGGCCGGGGCTATAAACCATGGCTGGGCATAACTATTCCGAACTGTCC…	AATCCATAGTGGCCTGAGTTGT	GATAGAAAACTGAGGTGTGCCC	https://www.lungmap.net/breath-entity-page/?entityType=gene&entityId=Gene_ID_20661&entityLabel=Sort1	https://www.lungmap.net/breath-entity-page/?entityType=nucleotide_probe&entityId=LMPN0000000879&entityLabel=Sort1
Sox2	NM_011443	CTGGACTGCGAACTGGAGAAGGGGAGAGATTTTCAAAGAGATACAAGGGAATTGGGAGGGGTGCAAAAAGAGGAGAGTAGGAAAAATCTGATAATGCTCAAAAGGAAAAAAAATCTCCGCAGCGAAACGACAGCTGCGGAAAAAAACCACCAATCCCATCCAAATTAACGCAAAAACCGTGATGCCGACTAGAAAACTTTTATGAGAGATCTTGGGACTTCTTTTTGGGGGACTATTTTTGTACAGAGAAAACCTGAGGGCGGCGGGGAGGGCGGGGGAATCGGACCATGTATAGATCTGGAGGAAAAAAACTACGCAAAACTTTTTTTTAAAGTTCTAGTGGTACGTTAGGCGCTTCGCAGGGAGTTCGCAAAAGTCTTTACCAGTAATATTTAGAGC…	CTGGACTGCGAACTGGAGA	GGCAGCCTGATTCCAATAAC	https://www.lungmap.net/breath-entity-page/?entityType=gene&entityId=Gene_ID_20674&entityLabel=Sox2	https://www.lungmap.net/breath-entity-page/?entityType=nucleotide_probe&entityId=LMPN0000000670&entityLabel=Sox2
Sox9	NM_011448	GCAAAGTTGATCTGAAGCGAGAGGGGCGCCCTCTGGCAGAGGGGGGCAGACAGCCCCCCATCGACTTCCGCGACGTGGACATCGGTGAACTGAGCAGCGACGTCATCTCCAACATTGAGACCTTCGACGTCAATGAGTTTGACCAATACTTGCCACCCAACGGCCACCCAGGGGTTCCGGCCACCCACGGCCAGGTCACCTACACTGGCAGTTACGGCATCAGCAGCACCGCACCCACCCCTGCGACCGCGGGCCACGTGTGGATGTCGAAGCAGCAGG	GCAAAGTTGATCTGAAGCGAGAGGG	CCTGCTGCTTCGACATCCACACG	https://www.lungmap.net/breath-entity-page/?entityType=gene&entityId=Gene_ID_20682&entityLabel=Sox9	https://www.lungmap.net/breath-entity-page/?entityType=nucleotide_probe&entityId=LMPN0000000900&entityLabel=Sox9
Spag5	NM_017407	GCTCTCCTTGTGGGGTCACTAAGACACCTAAACATCTTCAGGACAGCAAGGAGATTAGACAGGCTCTACTGCAAGCCAGGAATGTCATGCAATCATGGGGTCTAGTCTCTGGAGACCTGTTGTCCTTGCTTCACCTGTCCCTAACACACGTGCAAGAAGGCAGAGTGACAGTGAGTCAGGAGTCTCAGCGGTCAAAAACCCTGGTTTCCTCCTGTTCTCGTGTGCTGAAGAAATTGAAGGCAAAGCTGCAGAGCCTCAAAACAGAATGTGAGGAGGCAAGGCACAGCAAGGAAATGGCCCTTAAAGGCAAGGCTGCGGCAGAGGCAGTACTGGAGGCTTTCCGTGCACATGCCAGCCAGCGCATCAGCCAACTGGAACAGGGTCTCACATCTATGCAGG…	GCTCTCCTTGTGGGGTCA	ATTCATCCTTCACGGCCA	https://www.lungmap.net/breath-entity-page/?entityType=gene&entityId=Gene_ID_54141&entityLabel=Spag5	https://www.lungmap.net/breath-entity-page/?entityType=nucleotide_probe&entityId=LMPN0000000973&entityLabel=Spag5
Spc25	NM_025565	CTGGCCGCTCAGTGTCTTAAAACATAATGGGTGAAGACGAATTGGCACTCTTAAATCAAAGCATCAATGAATTTGGGGATAAGTTCAGAAACAGACTCGATGATAATCATAGTCAAGTGCTGGGACTTAGAGACGCCTTCAAGGACTCCATGAAAGCGTTTTCAGAAAAGATGTCTTTGAAATTAAAGGAAGAAGAGAGGATGACTGAGATGATTCTGGAGTATAAAAACCAGCTCTGTAAGCAGAATAAGCTCATTCAAGAAAAGAAAGAGAATGTGTTGAAGATGATTGCTGAAGTAAAAGGCAAGGAGCAAGAGTCGGAAGAGCTGACTGCTAAAATCCAGGAGCTCAAGGAAGAGTACGCTAGGAAGAGGGAAACCATTTCCACTGCTAACAAAG…	CTGGCCGCTCAGTGTCTT	GAGGCATGGTTTGGGATG	https://www.lungmap.net/breath-entity-page/?entityType=gene&entityId=Gene_ID_66442&entityLabel=Spc25	https://www.lungmap.net/breath-entity-page/?entityType=nucleotide_probe&entityId=LMPN0000000880&entityLabel=Spc25
Spint2	NM_011464	CTACCAGAGCAAGGAGGAGTGTCTTGACAAGTGTGCTGGTGTCACTGAGAACACCACTGATGACATGGCCAGGAACAGGAATGGAGCCGACTCTTCTGTCCTGAGTGTTCCCAGAAAGCAGAGTGCTGAGGACCTGTCTGCTGAGATCTTCAACTATGAAGAATATTGTGTCCCGAAGGCCGTCACTGGGCCGTGCCGCGCAGCCTTCCCTCGCTGGTACTATGACACTGAAAAGAATTCCTGTATCAGCTTCATCTACGGCGGGTGCAGAGGCAACAAGAACAGTTACCTCTCCCAGGAAGCATGCATGCAGCACTGCTCAGGTAAGCAGATGCATCCTTTCCTGACCCCGGGCCTAAAAGCGGTGATCCTGGTGGGGCTGTTCCTCATGGTTCTGAT…	CTACCAGAGCAAGGAGGAGTGT	GATGTTAGAGGAGACAGGCGAT	https://www.lungmap.net/breath-entity-page/?entityType=gene&entityId=Gene_ID_20733&entityLabel=Spint2	https://www.lungmap.net/breath-entity-page/?entityType=nucleotide_probe&entityId=LMPN0000000881&entityLabel=Spint2
Spon1	NM_145584	CCCGGAAGGGAGAACAGTGCAACATTGTACCTGACAACGTGGACGATATTGTAGCCGACCTGGCTCCAGAAGAGAAAGATGAAGATGACACCCCTGAAACCTGCATCTACTCCAACTGGTCCCCATGGTCGGCCTGCAGCTCTTCCACTTGTGAAAAGGGCAAGAGGATGCGGCAGCGCATGCTGAAGGCACAGCTGGACCTCAGTGTCCCCTGTCCTGACACCCAGGACTTCCAGCCCTGCATGGGCCCAGGCTGCAGCGATGAAGATGGCTCCACCTGTACCATGTCGGAGTGGATCACCTGGTCGCCCTGTAGCGTCTCGTGCGGCATGGGCATGAGGTCCCGGGAGAGATACGTGAAGCAGTTCCCGGAAGACGGCTCAGTGTGCATGCTGCCCA…	CCCGGAAGGGAGAACAGT	TGTCCGGGTTCGAATCAT	https://www.lungmap.net/breath-entity-page/?entityType=gene&entityId=Gene_ID_233744&entityLabel=Spon1	https://www.lungmap.net/breath-entity-page/?entityType=nucleotide_probe&entityId=LMPN0000000050&entityLabel=Spon1
Spry1	NM_011896	GCATGGTGGAATACGGGACCTGCATGTGCCTGGTCAAGGGCATTTTCTACCACTGCTCCAATGATGATGATGGAGGTTCTTACTCGGATAACCCATGCTCCTGTTCACAGTCCCACTGCTGCTCCAGATACCTGTGCATGGGAGCCCTGTCTTTGTGCCTACCCTGCTTGCTCTGCTACCCTCCCGCCAAGGGCTGCCTGAAGCTGTGCAGGGGCTGTTACGACTGGACCCACCGCCCTGGCTGCAGGTGTAGAAACTCCAACACTGTCTATTGTAAGCTGGAGAGCTGCCCCTCAAGGGCTCAGGGCAAACTGTCATGACTTCTGGAGGTGGGTTGGACCTCCGCGGAATGTCTAGCTTCCAAACTTTGGCTGTTGGTATTAGAGGCAGATTTTCTTC…	GCATGGTGGAATACGGGA	AAGGCTGGGAAAACCGT	https://www.lungmap.net/breath-entity-page/?entityType=gene&entityId=Gene_ID_24063&entityLabel=Spry1	https://www.lungmap.net/breath-entity-page/?entityType=nucleotide_probe&entityId=LMPN0000001242&entityLabel=Spry1
Spry4	NM_011898	ACGTCTGTGGACAGTTGAGCTATATAAGCCGTGTATGCGCACATGCACACGTGACACTTACATACACAGACCCTCTACCACACAGACCCTGTTTCCTGGCAACCCTTCCCAAACCCTGACTTTGTGTACATAGCTGTAAACACGGATTTGGGGGGTTTTGGTTTGCTTCCCCACCTCACCAACCCCTTGTTCTGGTTTGGAAATGATGTCTACAGAATTCTTCCTCCCCACAGAAGTTGACCTTGGGACTCACTTGCTCAGTGGTAAGGGAAGGGGAGAAGGAAGGAAGGAAGCATCCTTTTTCCTCTGCTCTGTTGTTTTTTCTCTGACTTCTTGGCAAACACACATAGGGGATGCAAACACAGAAAAGGGGTAGTTTGTTTATAGGGCCCCCTCCCC…	ACGTCTGTGGACAGTTGAGCTA	ACCTTAAGAAAGATCCCGGAAG	https://www.lungmap.net/breath-entity-page/?entityType=gene&entityId=Gene_ID_24066&entityLabel=Spry4	https://www.lungmap.net/breath-entity-page/?entityType=nucleotide_probe&entityId=LMPN0000000882&entityLabel=Spry4
Spsb3	NM_027141	AGGAGAGTCCTTCTGTGACTGCGAGGGCCAGAATGAGGCTACCTTCTGCAACAGTCTGCACACAGCACACCGTGGCAAGGACTGCCGGTGTGGTGAGGAGGATGAGGATTTTGATTGGGTCTGGGATGACCTGAACAAGTCCTCAGCCACCTTGCTGAGCTGTGATAATCGCAAGGTCAGCTTTCACATGGAGTATAGCTGTGGCACTGCAGCCATTCGGGGCACCAAGGAGCTAGGGGATGGCCAACACTTCTGGGAAATCAAGATGACCTCTCCAGTGTATGGCACAGACATGATGGTGGGCATTGGGACGTCGGATGTAGACCTGGACAAGTACCACCACACGTTCTGCAGCCTGCTGGGCAGGGATGAAGACAGCTGGGGGCTCTCCTACACTGG…	AGGAGAGTCCTTCTGTGACTGC	ATGACTTTCATGCTGCTCTTG	https://www.lungmap.net/breath-entity-page/?entityType=gene&entityId=Gene_ID_79043&entityLabel=Spsb3	https://www.lungmap.net/breath-entity-page/?entityType=nucleotide_probe&entityId=LMPN0000001243&entityLabel=Spsb3
Sptlc2	NM_011479	TGGTTTCCGGTTTCGGAGAGGTGGGTGCGGTGCGGAGCGGGAGTTGGCTCCGCCGCCACCTCCAGAGCCTGTCCTGCTGCCGGGTGCTGCCGGGAGGATGCGGCCGGAGCCCGGAGGCTGCTGCTGCCGCCGCCCGATGCGGGCGAACGGCTGCGTCAAGAACGGGGAAGTGAGGAACGGGTACTTGAGGAGCAGCACCGCCACCGTCGCGGCTGCCGGCCAGATTCATCATGTAACAGAAAATGGAGGACTGTACAAAAGACCGTTTAATGAAGCTTTTGAAGAAACACCCATGCTGGTTGCTGTGCTCACATATGTGGGCTATGGCGTACTCACCCTCTTTGGATATCTTCGAGATTTCTTGAGGCATTGGAGAATTGAAAAGTGCCACCATGCAAC…	TGGTTTCCGGTTTCGGAGAG	CCTTGGCTCCAGGCACACTA	https://www.lungmap.net/breath-entity-page/?entityType=gene&entityId=Gene_ID_20773&entityLabel=Sptlc2	https://www.lungmap.net/breath-entity-page/?entityType=nucleotide_probe&entityId=LMPN0000000949&entityLabel=Sptlc2
Ssh1	NM_198109	TAGAGGATCTCGAGAAGGATGCTCTGTTAGAGGAGGAGGAGTCTCAGCCAGTGGAGGTGCACAAGCTGGTTCAGCATCCCCAGGAAGGTGCCAGGCTGTGTGAAAAGGACGTAAAGAGGAAACTGGAGTTTGGGAACTCCAAACCCCGCAGTGACTCCTTGCCTCAGGTGGAGGAGCTGGAGAAGGACGGTAGCCCAAGAACGGGGAGGTGGAGGCGGGCCTCCACCCAGCTCGATAGAAGCTTGCTCGACCAGGAAAACCTAAATAACAACAACAGCAAGAGGAGCTGTCCCGATGACTTGGAGCGCGATGCCATGTTTGGAATTCTCAGCAAAGTGAAGCCTCCCTACACATCCTGTGCCGACTGCATGTACCCCACAGCTGGTGGGACTCCCGAGG…	TAGAGGATCTCGAGAAGGATGC	TCGTTACTGAACAGAAGCCTCA	https://www.lungmap.net/breath-entity-page/?entityType=gene&entityId=Gene_ID_231637&entityLabel=Ssh1	https://www.lungmap.net/breath-entity-page/?entityType=nucleotide_probe&entityId=LMPN0000000883&entityLabel=Ssh1
St3gal4	NM_009178	TGTGAAACCCTGGCTAATCTGGAACTCACTATGTAGACCAGACTGGTCTTGAACTCACAGAGATCCAACTGCCTTTGCCTCCCAAGTGTTGGGATGAAAGGCATGTACTACGCCTGGCCCCAACACCAAGAGATTATTTAACATTCTATTTAATTAAGGGGTAGGAAAATGAATGGGCTGGTCCCAGGATGTTCATGAAAGGGACACAATACAGTGTTCTGCCCACTTTTTAATAAAATTTACATGTGATTGGCCTGTTAAGGCCCAATTCTAGAGCTGGCCTCCCAGAAAGATGGAGGCATCAAGAGTGGGAGGGTGTCCTCCAGAGAGGGGTTGCTACTTCCCAGCAGGCATGGGGGGAGCATTGACAAGGGGGTTCCACCTAGAAGGGGCCTCACC…	TGTGAAACCCTGGCTAATCTGG	TTTCAAGGTGAGGCCCCTTC	https://www.lungmap.net/breath-entity-page/?entityType=gene&entityId=Gene_ID_20443&entityLabel=St3gal4	https://www.lungmap.net/breath-entity-page/?entityType=nucleotide_probe&entityId=LMPN0000000974&entityLabel=St3gal4
Stbd1	NM_175096	AGGTGCACTACACCACAAACACCGATGTGCAGTTCATTGCAGTGACTGGAGACCATGAGAGCCTTGGGAGATGGAACACATACATCCCACTCCACTACTGCAAAGACGGGCTCTGGTCTCATTCTGTCTTCCTGCCTGCAGACACAGTGGTGGAGTGGAAGTTCGTGTTGGTAGAGAATAAGGAAGTTACTCGTTGGGAAGAATGCAGCAATAGATTCCTGCAGACTGGCCATGAGGATAAAGTGGTTCATGGGTGGTGGGGGATTCACTGACTCAGTTTTCAGAGCATCCAAGAGGCTGCAGCAGAATGTGGACAAGGCTAAGGCTTTAGAGCGCACTGCATAGCTTAAAGTAAAGGCGGTGTGATTCCAATTGTAGCCATCAGGGCTCTTTCAGATT…	AGGTGCACTACACCACAAACAC	GTTTCACTCCGATCCTTACTGG	https://www.lungmap.net/breath-entity-page/?entityType=gene&entityId=Gene_ID_52331&entityLabel=Stbd1	https://www.lungmap.net/breath-entity-page/?entityType=nucleotide_probe&entityId=LMPN0000000884&entityLabel=Stbd1
Supt16	NM_033618	GGAACCACATATTCGGGAGATGAAGATCTATATTGATAAGAAATATGAGACTGTGATAATGCCTGTGTTTGGCATTGCCACACCCTTCCATATTGCCACAATCAAGAACATAAGTATGTCTGTCGAAGGAGACTATACTTACTTGCGAATCAACTTCTATTGTCCAGGCAGTGCTCTGGGCAGGAATGAGGGCAACATCTTTCCTAACCCTGAAGCCACTTTTGTCAAGGAAATTACATACCGAGCTTCAAATATGAAAGCACCTGGAGAGCAGACTGTACCCGCCTTAAATCTTCAGAATGCGTTCCGAATTATAAAAGAAGTACAAAAACGTTACAAGACCAGAGAAGCTGAAGAGAAAGAAAAAGAGGGCATTGTAAAACAAGACTCGCTGGTGAT…	GGAACCACATATTCGGGAGA	CTGGACCCTCTCAAAATGGA	https://www.lungmap.net/breath-entity-page/?entityType=gene&entityId=Gene_ID_114741&entityLabel=Supt16	https://www.lungmap.net/breath-entity-page/?entityType=nucleotide_probe&entityId=LMPN0000000950&entityLabel=Supt16
Surf1	NM_013677	GCTGTGATGGCTTTGGCTGGTCTGCCGCGACGGATGACGCGGTGGTCGCAATGGGCCTACGCGGGACGGGCCCAGTTCTGCGCTGTCAGGAGGAGCGTCTTTGGGTTTTCTGTCCGCTCAGGGATGGTCTGTAGGCCACGCAGGTGTTGCAGTTCTACTGCTGAAACAGCCGCCGCTAAAGCAGAGGACGATTCTTTTCTCCAGTGGTTCCTGCTTTTAATCCCTGCTACTGCTTTTGGCCTGGGGACTTGGCAGGTCCAACGTCGGAAATGGAAGCTGAAACTTATTGCAGAATTAGAGTCTCGAGTCATGGCTGAGCCCATCCCTCTACCAGCAGACCCAATGGAACTGAAAAATTTGGAGTACAGGCCAGTGAAGGTCAGGGGCCACTTTGACCAC…	GCTGTGATGGCTTTGGCT	GCTCATTGCGCAGAGTCA	https://www.lungmap.net/breath-entity-page/?entityType=gene&entityId=Gene_ID_20930&entityLabel=Surf1	https://www.lungmap.net/breath-entity-page/?entityType=nucleotide_probe&entityId=LMPN0000000885&entityLabel=Surf1
Suv39h1	NM_011514	TCGCATTCTTTGCCACAAGAACCATCTGGGCGGGCGAGGAGCTCACCTTTGATTACAACATGCAAGTGGACCCCGTGGACATGGAGAGTACCCGAATGGACTCCAACTTTGGCCTGGCTGGGCTCCCCGGCTCCCCCAAGAAACGAGTCCGTATTGAATGCAAATGTGGGACAACGGCTTGCCGAAAATACCTCTTCTAGCCCTGAGAAGTCTGAGGCCAGACTAACTGAAGGGGCCTGAAGCCACCTTCCTCTCCTACAGCTACCCTCTTGTCAAGGATGACCATCAATCAGAGCCTTGTCTGCCTCCACTTGTCCTCACCTACCCTAACCTGCTCTAGGGTCAGGGCTGTTGTGAGGACTAACTCCGGGTACCCTTTTCCTGTTCCTTTCCCCCTGT…	TCGCATTCTTTGCCACAA	AAAGAGCGGAACCAGCCT	https://www.lungmap.net/breath-entity-page/?entityType=gene&entityId=Gene_ID_20937&entityLabel=Suv39h1	https://www.lungmap.net/breath-entity-page/?entityType=nucleotide_probe&entityId=LMPN0000001128&entityLabel=Suv39h1
Taf3	NM_0277482	GGAGAAGGAGGCTGGAAAGGAACTTAAGTACCCGTGGAGGGAGCTGATGAAAGACGAAGATTCTGATCCCTATAAGTTTAAAATCAAAGAATTTGAAGACATTGATGCTGCGAAAGTGCGATTGAAAGATGGGATCGTGAGGAGAGAGCGAGAGAAACATAAGGACAAGAAGAAAGATCGAGAAAGAAGCAAGCGGGAGAAAGATAAGCGAGAAAGGGAAAGGCTTAAAGAAAAAAACAGAGAAGACAAGATAAAGGCCCCTCCAACACAGCTGGTGTTGCCCCCAAAAGAAATGGCACTGCCTTTGTTCAGCCCTTCAGCAGTGAGGGTCCCGGCCATGCTGCCGGCCTTCTCACCAATGCTCCCAGAAAAACTGTTTGAGGAAAAAGAGAAGCCCAA…	GGAGAAGGAGGCTGGAAAG	ATCGTCACAGTCGTCACAGC	https://www.lungmap.net/breath-entity-page/?entityType=gene&entityId=Gene_ID_209361&entityLabel=Taf3	https://www.lungmap.net/breath-entity-page/?entityType=nucleotide_probe&entityId=LMPN0000000976&entityLabel=Taf3
Tagln	NM_011526	GCCCAGACACCGAAGCTACTCTCCTTCCAGTCCACAAACGACCAAGCCTTCTCTGCCTCAACATGGCCAACAAGGGTCCATCCTACGGCATGAGCCGAGAAGTGCAGTCCAAAATTGAGAAGAAGTATGACGAGGAGCTGGAGGAGCGACTAGTGGAGTGGATTGTAGTGCAGTGTGGCCCTGATGTAGGCCGCCCAGATCGTGGGCGCCTGGGCTTCCAGGTGTGGCTGAAGAATGGTGTGATTCTGAGCAAATTGGTGAACAGCCTGTATCCTGAGGGATCGAAGCCAGTGAAGGTGCCTGAGAACCCACCCTCCATGGTCTTTAAGCAGATGGAACAGGTGGCTCAATTCTTGAAGGCAGCTGAAGATTATGGAGTCATCAAGACTGACATGTTCC…	GCCCAGACACCGAAGCTA	GGGGTAAGATGCTGGGCT	https://www.lungmap.net/breath-entity-page/?entityType=gene&entityId=Gene_ID_21345&entityLabel=Tagln	https://www.lungmap.net/breath-entity-page/?entityType=nucleotide_probe&entityId=LMPN0000000886&entityLabel=Tagln
Taldo1	NM_011528	GCCTCAAGAGGAGCAGATTAAAAATGCCATTGACAAACTTTTTGTGCTGTTTGGAGCAGAAATATTAAAGAAGATTCCAGGCCGTGTATCCACAGAAGTTGATGCAAGGCTTTCCTTTGATAAGGATGCCATGGTGGCCCGAGCCAGGCGCCTCATCGAGCTTTACAAAGAAGCTGGGGTCGGCAAGGACAGAATTCTCATCAAGTTATCATCAACCTGGGAGGGGATTCAGGCTGGAAAGGAGCTGGAGGAACAGCATGGCATCCACTGCAACATGACACTGCTTTTCTCCTTCGCCCAGGCTGTGGCCTGTGCTGAGGCGGGCGTGACGCTCATCTCTCCCTTTGTGGGGCGCATCCTTGATTGGCATGTGGCAAACACAGACAAGAAATCCTATGA…	GCCTCAAGAGGAGCAGATTAAA	GTCACAAGCCATGTGCAATTAG	https://www.lungmap.net/breath-entity-page/?entityType=gene&entityId=Gene_ID_21351&entityLabel=Taldo1	https://www.lungmap.net/breath-entity-page/?entityType=nucleotide_probe&entityId=LMPN0000001129&entityLabel=Taldo1
Taz	NM_181516	GAAGAGCCTTGGCTGTCCCTTATACTTGGTGGAGAAGGAAGGGACACTCTTAGGCAGGGGCCCCCTTCTCACCTCTCAGGGAGGGAACAGAGCAGGTAGTCAAGCAAATAGTTGGGTAGGAGAACAGGTTTCTTGGTCATAGGTACAGAAAGAAGACTCAATTGGTCCCTTGGATGGGCTACTACTTGCCCACTGCTCACAAACCTCATCAGGGATAGCTGTCAGCCAGGTCATTCTACCTGAGCTACTGCTACAAGGTTTGTCCTTGGGTGGCCTGTAGACAAGAAGAGAAGGTATTGGCCAGGATTCAAGCACAGCTAAACTTAACTAGATGTTTCTTGTATATAGCAGAAGAAGGACCCCCAAGACCTGACCATTAACCCCCAGTGTCAGGGCCTA…	GAAGAGCCTTGGCTGTCCCTTA	ACCCAGATCCCAGGATATAGAGGA	https://www.lungmap.net/breath-entity-page/?entityType=gene&entityId=Gene_ID_66826&entityLabel=Taz	https://www.lungmap.net/breath-entity-page/?entityType=nucleotide_probe&entityId=LMPN0000001130&entityLabel=Taz
Tcf12	NM_011544	TCTCGAATGGAAGACCGCTTAGACAGGCTGGATGATGCTATCCATGTGCTACGAAACCATGCAGTTGGACCTTCTACCAGTCTGCCTACTAGCCACAGTGACATACACAGTTTGCTGGGACCATCCCATAATGCATCAATTGGAAACCTCAATTCAAACTATGGAGGATCCAGCCTTGTTACAAATAGTCGATCAGCTTCGATGGTCGGAACACATCGGGAAGATTCAGTCAGTCTCAATGGCAATCATTCGGTCCTGTCTAGTACTGTTGCTGCCTCAAACACAGAACTGAACCATAAAACACCAGAAAATTTCAGAGGTGGTGTACAAAATCAGTCTGGAAGTGTTGTTCCAACAGAAATCAAGACTGAAAACAAAGAAAAAGATGAAAACCTTCAT…	TCTCGAATGGAAGACCGC	CTCCCTCCTGCCAGGTTT	https://www.lungmap.net/breath-entity-page/?entityType=gene&entityId=Gene_ID_21406&entityLabel=Tcf12	https://www.lungmap.net/breath-entity-page/?entityType=nucleotide_probe&entityId=LMPN0000000951&entityLabel=Tcf12
Tecr	NM_134118	GGAGCTGGGTGGTGTTTGGTGCGGTACGGCGGCCACTCAGTTGCAGCAGAGCAGGTGCCATCCTGTGGAAGAACCATGAAGCACTACGAGGTGGAGATTCGGGATGCAAAGACGAGGGAGAAGCTGTGCTTCCTGGACAAGGTAGAGCCTCAGGCCACCATTTCTGAAATCAAGACCCTTTTCACCAAGACACACCCGCAGTGGTATCCTGCCCGCCAGTCCCTCCGCCTGGACCCCAAGGGGAAGTCCCTGAAAGATGAAGATGTCTTACAGAAGCTTCCTGTGGGCACCACAGCCACACTCTACTTCCGGGACCTCGGGGCCCAGATCAGCTGGGTGACGGTCTTCCTGACGGAGTATGCCGGGCCCCTTTTCATCTACCTGCTCTTCTACTTCCGG…	GGAGCTGGGTGGTGTTTG	GCCCTTGGCCCAGATAGT	https://www.lungmap.net/breath-entity-page/?entityType=gene&entityId=Gene_ID_106529&entityLabel=Tecr	https://www.lungmap.net/breath-entity-page/?entityType=nucleotide_probe&entityId=LMPN0000001131&entityLabel=Tecr
Tek	NM_013690	CACATTCCCCAGCCTCTGCAGACCTCGGAGGGGGAAAGATGCTACTCATAGCCATCCTTGGGTCGGCTGGAATGACTTGCATCACCGTGCTGTTGGCGTTTCTGATTATGTTGCAACTGAAGAGAGCAAATGTCCAAAGGAGAATGGCTCAGGCATTCCAGAACGTGAGAGAAGAACCAGCTGTGCAGTTTAACTCAGGAACTCTGGCCCTTAACAGGAAGGCCAAAAACAATCCGGATCCCACAATTTATCCTGTGCTTGACTGGAATGACATCAAGTTTCAAGACGTGATCGGAGAGGGCAACTTTGGCCAGGTTCTGAAGGCACGCATCAAGAAGGATGGGTTACGGATGGATGCCGCCATCAAGAGGATGAAAGAGTATGCCTCCAAAGATGATC…	CACATTCCCCAGCCTCTG	ATTGCCATCCAACGCACT	https://www.lungmap.net/breath-entity-page/?entityType=gene&entityId=Gene_ID_21687&entityLabel=Tek	https://www.lungmap.net/breath-entity-page/?entityType=nucleotide_probe&entityId=LMPN0000000888&entityLabel=Tek
Tes	NM_011570	CCACAGTGGCCTGCATTTCATGATAAACTGCAGTTTGAAAAAAAAAATAAAAGGAAAAAAACCCTATATAACAAACCAGAATATTTTGTCCAATATTTTTTCTTTTTAACCTTATGAATTTTGTCTGTCTTAATTTTAAATGACTTTTCATGATTTAAAAAAAACAGTAAAGAATTGTAGCTTTTATTTCTATACATTAATTAAATCTTTGAATTGGAAGCTTGAATTTAATCAGTCCTTATAACTGCATACTCCTAGTGCCAAATTTATATTAAGTGATAGATATGAAATCACTTAAAATTAGTGTCCTGGGAGAGATGACCATTTTAACTTCTATGCTTATTTCACATGGGAAATGTAAAGGAAATTGCATGTTGCCTGACATGACGCTGTGCACAT…	CCACAGTGGCCTGCATTT	AGGATGGGAGTGCACAGG	https://www.lungmap.net/breath-entity-page/?entityType=gene&entityId=Gene_ID_21753&entityLabel=Tes	https://www.lungmap.net/breath-entity-page/?entityType=nucleotide_probe&entityId=LMPN0000000889&entityLabel=Tes
Tgds	NM_029578	GCTGCTTATGAAGCCGGAGTGGAGAAATTTATTTATGTCAGCACAGATGAAGTTTATGGTGGCAGTCTCGACCAGGAGTTTGATGAATCGTCCCCCAAACAACCTACAAACCCTTACGCTTCATCCAAGGCAGCTGCTGAATGTTTTGTGCAGTCTTACTGGGAAAGGTACAAGTTCCCAGTTGTCATCACGAGAAGCAGCAACGTCTATGGACCACATCAGTATCCAGAAAGGGTTATTCCAAAGTTCATATCCTTGCTGCAGCACAACAGGAAGTGCTGTATTCATGGATCAGGGCTTCAAAGGAGAAACTTCCTCTATGCTGCTGATGTGGTGGAAGCCTTCCTCACTGTCCTCACAAAGGGCGAGCCAGGCGAGATCTACAACATCGGGACCAAC…	GCTGCTTATGAAGCCGGA	GAAGTCCAAAGCAGCCCA	https://www.lungmap.net/breath-entity-page/?entityType=gene&entityId=Gene_ID_76355&entityLabel=Tgds	https://www.lungmap.net/breath-entity-page/?entityType=nucleotide_probe&entityId=LMPN0000000975&entityLabel=Tgds
Tgfb2	NM_009367	TGAAAACCAGAGCGGAGGGTGAATGGCTCTCCTTCGACGTGACAGACGCTGTGCAGGAGTGGCTTCACCACAAAGACAGGAACCTGGGGTTTAAAATAAGTTTACACTGCCCCTGCTGTACCTTCGTGCCGTCTAATAATTACATCATCCCGAATAAAAGCGAAGAGCTCGAGGCGAGATTTGCAGGTATTGATGGCACCTCTACATATGCCAGTGGTGATCAGAAAACTATAAAGTCCACTAGGAAAAAAACCAGTGGGAAGACCCCACATCTCCTGCTAATGTTGTTGCCCTCCTACAGACTGGAGTCACAACAGTCCAGCCGGCGGAAGAAGCGCGCTTTGGATGCTGCCTACTGCTTTAGAAATGTGCAGGATAATTGCTGCCTTCGCCCTCTTT…	TGAAAACCAGAGCGGAGG	CGCCTTCCATTTTTGTGG	https://www.lungmap.net/breath-entity-page/?entityType=gene&entityId=Gene_ID_21808&entityLabel=Tgfb2	https://www.lungmap.net/breath-entity-page/?entityType=nucleotide_probe&entityId=LMPN0000000032&entityLabel=Tgfb2
Tgfb3	NM_009368	GGAGCCCCTGACCATCTTGTACTATGTGGGCAGAACCCCCAAGGTGGAGCAGCTGTCCAACATGGTGGTGAAGTCGTGTAAGTGCAGCTGAGGCCAGCCTGCCACAGAGGAGGGAAAACTGCCACCACAGACTGCTGCTCCTTGGAAAACCAAAGCGACAGACCTCACCCTAGAGGCCTGGAGCCCAGAAGCCCTGGCTCCCGGCGAAAGGCCGAGAGGGAGGCTTCCTTCTGGAACATTTCTTTCTGCTAGCTTTGAGAATCACTGTGGTAAAGAAAGTGTGGGTTGGTTAGGGGAAGGCACACTGTTGAGAACATGGAATTTCTGTGGTGCAGGCAGAGGTGGTGGGGTAGAGAACGGATAGCGAGTGGACATTGTGAGTGGCAATGGGCCTCGGGC…	GGAGCCCCTGACCATCTT	AGGCTCCCCGGATACTTG	https://www.lungmap.net/breath-entity-page/?entityType=gene&entityId=Gene_ID_21809&entityLabel=Tgfb3	https://www.lungmap.net/breath-entity-page/?entityType=nucleotide_probe&entityId=LMPN0000000033&entityLabel=Tgfb3
Tgfbi	NM_009369	ACCTGCTAAACAACCACATCCTGAAGTCAGCCATGTGTGCTGAGGCCATTGTAGCTGGAATGTCCATGGAGACCCTGGGGGGCACCACACTGGAGGTGGGCTGCAGTGGGGACAAGCTCACCATCAACGGGAAGGCTGTCATCTCCAACAAAGACATCCTGGCCACCAACGGTGTCATTCATTTCATTGATGAGCTGCTTATCCCAGATTCAGCCAAGACACTGCTTGAGCTGGCTGGGGAATCTGACGTCTCCACTGCCATTGACATCCTCAAACAAGCTGGCCTCGATACTCATCTCTCTGGGAAAGAACAGTTGACCTTCCTGGCCCCCCTGAATTCTGTGTTCAAAGATGGTGTCCCTCGCATCGACGCCCAGATGAAGACTTTGCTTCTGAACC…	ACCTGCTAAACAACCACATCCT	GAGCAAAAACAGTGTAGACCCC	https://www.lungmap.net/breath-entity-page/?entityType=gene&entityId=Gene_ID_21810&entityLabel=Tgfbi	https://www.lungmap.net/breath-entity-page/?entityType=nucleotide_probe&entityId=LMPN0000000034&entityLabel=Tgfbi
Tgif2	NM_173396	AGGTGGTGGGTTATTTGCACCAGACGGTCATTTAGACACAGCAGAGACAGATGACAAAACCAGAGGCACACGTGTTTCTATTGTCGTGGTTAAGCTAGAGTGAAACAGCTCTGTTTTTCTCTCTGTTCTGAGTAACTCCCCTCACCCCACCCCAGCGACCCCCACCCTGCACCACCTTTGTAGCTTGTTTCGGATTTATTCTGGAGCTTGGCAAGAATGTCGTGTGCCAGCATCTACTTGGGAGGAGTGAGCCATCTGCTGGTCATTAGGCCCTTCGGAAAGCTGCTTGTTCACAGAGGCAGCTGGAACCTTCCTGGAGGAGAGGCTGCTGAGGCTACCGACTGGCCCACCTCCCTTCAGGGTGGGATTGCAAGGGCCTGCCTAAATTTCCCGGGGAAA…	AGGTGGTGGGTTATTTGCAC	GCCAGAATATGTCAGCAGCA	https://www.lungmap.net/breath-entity-page/?entityType=gene&entityId=Gene_ID_228839&entityLabel=Tgif2	https://www.lungmap.net/breath-entity-page/?entityType=nucleotide_probe&entityId=LMPN0000001132&entityLabel=Tgif2
Tgm2	NM_009373	AGTACAGCGGGTGCCTGACAGAGTCAAACCTCATCAAGGTGCGGGGCCTTCTCATCGAACCAGCTGCCAACAGCTACCTGCTGGCTGAGAGAGATCTCTACCTGGAGAATCCCGAAATCAAGATCCGGGTCCTGGGAGAACCCAAGCAAAACCGCAAACTGGTGGCTGAGGTGTCCCTGAAGAACCCACTTTCCGATCCCCTGTATGACTGCATCTTCACTGTGGAGGGGGCTGGCCTGACCAAGGAGCAGAAGTCTGTGGAAGTCTCAGACCCGGTGCCAGCGGGCGATTTGGTCAAGGCACGGGTCGACCTGTTCCCGACTGATATTGGCCTCCACAAGCTGGTGGTGAACTTCCAGTGTGACAAGCTGAAGTCGGTGAAGGGTTACCGGAATGTTA…	AGTACAGCGGGTGCCTGACA	TGCTGGTGATGGCTCTCCTC	https://www.lungmap.net/breath-entity-page/?entityType=gene&entityId=Gene_ID_21817&entityLabel=Tgm2	https://www.lungmap.net/breath-entity-page/?entityType=nucleotide_probe&entityId=LMPN0000000692&entityLabel=Tgm2
Thsd1	NM_019576	GAGATGAAGAAGAAAGGGCTGACCGAGACCACCAAAGTGTACCACGTATCTCAAAGCCCCCTGACAGACACTGTAGTGGATGCCACGGCCAGCCCTCCCTTAGACCTGGAATGCCCCGAAGAGGCTGCAGCAAGCAAGTTCCGAATCAAATCTCCATTTCTGGACCAGCCTGGGGCAGGTACCGGGGAAAGGCCTCCCTCCAGGCTGGATGGCATCGTGCCTCCTCCTGGCTGTGCGGTCAGTCCCAGCCAGACCCTGATCCGAAAGTCACAGATAAGGTCGACCGGTGGCAGAGATGGCTCATCGGAGAGGTGCCACTCCAGAAGTTCCCTCTTCAGGAGGACTGCTAGTTTTCATGAAACCAAGCAGTCTCGCCCTTTCCGGGAGAGGAGTTTGTCA…	GAGATGAAGAAGAAAGGGCTGA	TCTTTTCTGAAGTGAGAAGGGC	https://www.lungmap.net/breath-entity-page/?entityType=gene&entityId=Gene_ID_56229&entityLabel=Thsd1	https://www.lungmap.net/breath-entity-page/?entityType=nucleotide_probe&entityId=LMPN0000000890&entityLabel=Thsd1
Thtpa	NM_153083	GCTAGGGAGCCTTTTGGGTTATCAGTAGTAGGATTTAACTGGAGACTTGTCACCATTGTTGCAGCCCGCAGAGACCTCCAAGTAGAGCCCTGTGAACCTGGAGCAGAGCTCTGGGACAGTGTATATGCATCTTAAATTGATCCAGGACTAGTCCGTCTTTGCTGACTAGTCCTCACCTTGAGCACTCAGTGAATACCTGGCAAACAGGGTTGCAGGTTAATATGGCCCAGGGCTTGATTGAAGTGGAGCGAAAGTTCGCTCCAGGGCCTGACACGGAGGAAAGGCTGCAGGAGTTGGGGGCCACCCTGGAGCACCGGGTCACCTTCCGAGACACATACTATGATACCTCTGAGTTAAGCCTTATGCTGTCTGACCACTGGCTGCGACAACGAGAAGGTA…	GCTAGGGAGCCTTTTGGG	CCACACCTGCAGGCTTCT	https://www.lungmap.net/breath-entity-page/?entityType=gene&entityId=Gene_ID_105663&entityLabel=Thtpa	https://www.lungmap.net/breath-entity-page/?entityType=nucleotide_probe&entityId=LMPN0000000704&entityLabel=Thtpa
Tjp1	NM_009386	TGTGTTTCTGTCCTGATTGACCACTTTTAATTCTTAGTGTATAGGAACTGGACTAAGCAATGTGAACGTGGATTGAACTTACTAAATCTAAATGGAACCACTCTAATGAGTATTATATTTTCTTAGAATTTATACTGCAATTGGTAGTATTAAGCATTTGTTGGAACTGATGAAGGTTAGCGAGCATGCCCCTGAGCCACGGTCAGAAAGCATGCTACAAGCTATGTGTTATTGAGTGAAGAACTGTCAGGCATTGGCTAGAGGTTCAAAGATATTTTTGCTTTGTAATGATTTTTGTACTTTTTTATGGTCACTGCTTAACTTCACATACTGATTTCCGTTAAAAATACCAGCCAGTAAATGGGGGTGCATTTGAGTTCTGTTCTTTCCAAAGTACAC…	TGTGTTTCTGTCCTGATTGACC	GTAAGGCATTCCTGCTGGTTAC	https://www.lungmap.net/breath-entity-page/?entityType=gene&entityId=Gene_ID_21872&entityLabel=Tjp1	https://www.lungmap.net/breath-entity-page/?entityType=nucleotide_probe&entityId=LMPN0000000037&entityLabel=Tjp1
Tk1	NM_009387	AAGGTTTGCACAGCAGCCATGAGCTACATCAATCTGCCCACCGTGCTGCCCAGCTCCCCCAGCAAGACTCGGGGGCAGATTCAGGTGATTCTCGGGCCCATGTTCTCAGGGAAAAGCACAGAGCTGATGAGAAGAGTCCGGCGCTTCCAGATCGCCCAGTACAAGTGCCTGGTCATCAAGTATGCCAAAGACACGCGCTATAGCAACAGCTTCTCCACACATGATCGGAACACCATGGACGCATTGCCAGCCTGCATGCTCCGCGATGTGACCCAGGAGTCCTTGGGTGTGGCCGTCATTGGCATCGATGAGGGGCAGTTTTTTCCTGACATTGTGGATTTCTGTGAAATGATGGCCAACGAGGGCAAGACAGTAATTGTGGCAGCGCTGGATGGGACC…	AAGGTTTGCACAGCAGCC	CTGGGCTCCAGTCTGCAT	https://www.lungmap.net/breath-entity-page/?entityType=gene&entityId=Gene_ID_21877&entityLabel=Tk1	https://www.lungmap.net/breath-entity-page/?entityType=nucleotide_probe&entityId=LMPN0000000952&entityLabel=Tk1
Tle2	NM_019725	CCCTATCTGGGGCACTGGCTGCGCAGGCCCAGCTGGTGGCTGCCGTAAAGGAAGACCGTGTGGGTGTGGACGCCGAGGGGTCCAGAGTGGACAGAGCTGCCAGCAGGAGTTCTTCCCCGTCTCCCCCTGAGAGTCTGGTGGAAGAGGACCATCCCAGCAGCCGAGGCGGCAGTGGGAAACAGCAGAGAGCTGAAGACAAGGATCTGTCAGGGCCTTATGACAGTGAGGAAGACAAGAGTGACTATAACCTGGTAGTGGATGAGGACCAACCGTCAGAGCCCCCCAGCCCTGTGACCACCCCTTGTGGGAAGGCGCCCCTCTGCATTCCTGCCCGCAGGGACCTCACAGACAGTCCAGCCTCCTTGGCCTCCAGTTTGGGCTCACCACTCCCCAGAAGCA…	CCCTATCTGGGGCACTGG	AGCGTCCATACACGACAGA	https://www.lungmap.net/breath-entity-page/?entityType=gene&entityId=Gene_ID_21886&entityLabel=Tle2	https://www.lungmap.net/breath-entity-page/?entityType=nucleotide_probe&entityId=LMPN0000001017&entityLabel=Tle2
Tlr1	NM_030682	ACTACGATCGGTTTGGAACTGTCTAACATCAAGTGTGTGCTTGAAGACCAGGGCTGCTCTTATTTCTTACGTGCTTTGTCAAAGCTTGGAAAGAATCTGAAGCTCTCAAATCTTACCCTGAACAATGTGGAAACAACGTGGAATTCCTTCATTAATATCCTCCAGATAGTTTGGCATACGCCAGTCAAATATTTCTCAATTTCAAATGTGAAGCTACAAGGTCAACTTGCCTTCAGGATGTTCAATTATTCTGACACTTCTCTGAAGGCTTTGTCGATACATCAAGTTGTCACTGATGTCTTCAGCTTCCCCCAAAGTTACATATACAGTATCTTTGCCAATATGAACATCCAAAACTTTACAATGTCTGGAACACACATGGTCCACATGCTGTGCCCG…	ACTACGATCGGTTTGGAACTGT	GTCAGTTAAGGAGTTGGATGC	https://www.lungmap.net/breath-entity-page/?entityType=gene&entityId=Gene_ID_21897&entityLabel=Tlr1	https://www.lungmap.net/breath-entity-page/?entityType=nucleotide_probe&entityId=LMPN0000001247&entityLabel=Tlr1
Tmeff1	NM_021436	CAGATCGACATAAGGCATCTCGGCCACTGCACAGACACAGATGATGTGAGTTTATTGGGAAAGAAGGACGACGGGCTGCAGTATCGGCCAGATGTGAAAGGTGATGAAAGGGAAGATGTTTATATCGGAAGCCACATGCCTTGCCCTGAAAACCTCAATGGGTACTGCATCCATGGGAAATGTGAATTCATCTACTCTACTCAGAAGGCCTCTTGTAGATGTGAATCTGGTTACACTGGACAGCACTGTGAGAAGACGGACTTTAGTATTCTCTATGTAGTACCAAGTAGGCAGAAGCTCACCCATGTTCTTATCGCAGCCATTATTGGAGCAGTACAGATCGCCATTATAGTAGCAATCGTCATGTGCATAACAAGGAAATGCCCCAAGAACAATAGA…	CAGATCGACATAAGGCATCTCGG	GTTCCACCGTTAATTCCCAGGC	https://www.lungmap.net/breath-entity-page/?entityType=gene&entityId=Gene_ID_230157&entityLabel=Tmeff1	https://www.lungmap.net/breath-entity-page/?entityType=nucleotide_probe&entityId=LMPN0000001133&entityLabel=Tmeff1
Tmem38b	NM_028053	CCATTGCTTTGGTGGAGGAATTTTATCCTGTATGCTGCTTGCAGAGTCTCCATTGAAGTTTCTTACAAACCACACTAATATTTTACTGGCATCTTCAATCTGGTATATTGTATTCTTTTGCCCTCGTGACCTAGTTTCCCAGGGTTATTCATATCAACCTATTCAGTTCCTGGCTGCGGGAATGAAGGAAGTGACCCGGACGTGGAAAATAGTAGGCGGAGTCTCGGATGCTAATAGCTATTACAGAAATGCCTGGATAGTCATGATAGTTGTTGGATGGGCCCGAGGTGCAGGTGGTGCTGTCGTCACAGCTTGTGAACAGTTGTTAAAAGGAGACTGGAAACCAGAAGGTGATGAATGGCTGAAGATGTCCTTCCCTTGCAAGATAACCCTGCTGGG…	CCATTGCTTTGGTGGAGG	CCCCAAGAGCTACGACCA	https://www.lungmap.net/breath-entity-page/?entityType=gene&entityId=Gene_ID_52076&entityLabel=Tmem38b	https://www.lungmap.net/breath-entity-page/?entityType=nucleotide_probe&entityId=LMPN0000000891&entityLabel=Tmem38b
Tmem54	NM_025452	TCGCCACCAAGGGTAGAGCACTATTGGCGGCCTGTACTTTTGAGAACCCTGAACTCCCAACACTGGCACCTGACTGTCCTTTTGACCCTACTCGAATTTATAGCTCTAGCCTGTGCCTCTGGGCCATCTCTCTCATATTCTGTCTGGCGGAGAGTATGTCTGCCGTGCGCTGCGCCCAGCTCATGCATGGACTACTGGAACTAAGGCCCTGGTGGGGGAAGAGCTGCCACCACACGATACAAGCAAGCCCAGAGCCCCTGGATGCTCATGACCTATTGAGCTGCGCCAGTTCTTGCAGCTGACCCTCTGACACTTCAGCAGCGCCATGGCTACTGAGGCACGTGACCACACCTGTATTGACCCGTGCCCAACCAGCCATGGAAGTTTAGTGGGATCCAG…	TCGCCACCAAGGGTAGAGCA	TTGTACTCGGTGGCCAGGGG	https://www.lungmap.net/breath-entity-page/?entityType=gene&entityId=Gene_ID_66260&entityLabel=Tmem54	https://www.lungmap.net/breath-entity-page/?entityType=nucleotide_probe&entityId=LMPN0000001158&entityLabel=Tmem54
Tns3	NM_001083587	GCTCATTAGCATCTGTGTGGAGGAAGAGCATCTGTCCTGCTTGACAGGGACTGAGTAGCCATGGCACCCACTTGTCAGCAGAAATGCTCCCTCATCTTGTCTTTCTACATCAGTGATGGAACTGAGGAGGAGATGCATGGTCAGTGAAGGTCTGAGCAGGTTGGAACATGGCGGGGACCTAAGTCAGGGGCAGCGGAAGGGATGTGAGGTGAGGGCAGTGGAGAAAGCCTCTGGGGTCAGGGAGGACCACGTGGGGTCTGAGAGCCACTGCTGGGGGGTAAGGACTCTGTGATTCTGCTCTCAGGTTGTCACCTGGGCTGTGGAGAGCCTAGAGGACCTGGAGAGGAAAATGAGAAGATGGAATCAAAAATGCCATTTTATATAATATATATTTTACTT…	GCTCATTAGCATCTGTGTGGAG	ATTTGACATGGGTACGGTATG	https://www.lungmap.net/breath-entity-page/?entityType=gene&entityId=Gene_ID_319939&entityLabel=Tns3	https://www.lungmap.net/breath-entity-page/?entityType=nucleotide_probe&entityId=LMPN0000001244&entityLabel=Tns3
Trf	NM_133977	TGGCAAAGGCAAATCAAAAGACTTCCAACTGTTCAGCTCTCCTCTTGGGAAAGACCTGCTGTTTAAAGATTCTGCCTTTGGGCTGTTAAGGGTCCCCCCAAGGATGGACTACAGGCTGTACCTTGGCCATAACTATGTCACTGCCATTCGGAATCAGCAGGAAGGCGTGTGCCCGGAGGGCTCGATCGACAACTCGCCAGTGAAGTGGTGTGCACTGAGTCACCTGGAGAGAACCAAGTGTGACGAGTGGAGCATCATCAGTGAGGGAAAGATAGAGTGTGAGTCAGCAGAGACCACTGAGGACTGCATTGAAAAGATTGTGAACGGAGAAGCGGACGCCATGACTTTGGATGGAGGACATGCCTACATTGCAGGCCAGTGTGGTCTAGTGCCTGTCAT…	TGGCAAAGGCAAATCAAAA	GGCAGGGTTCTTTCCTT	https://www.lungmap.net/breath-entity-page/?entityType=gene&entityId=Gene_ID_22041&entityLabel=Trf	https://www.lungmap.net/breath-entity-page/?entityType=nucleotide_probe&entityId=LMPN0000001245&entityLabel=Trf
Trip13	NM_027182	GTGGCTTTCGTGGATAGAGCTGACATCAAGCAATACATTGGCCCCCCCTCTGCAGCAGCCATCTTCAAAATCTACCTGTCTTGTTTAGAAGAACTGATGAAGTGCCAGATCATATATCCTCGTCAGCAGCTGTTGACCCTTCGGGAGCTGGAAATGATTGGCTTCATTGAAAATAATGTGTCAAAGTTGAGCCTCCTTTTGAGTGAAATTTCAAGGAAGAGTGAGGGCCTCAGTGGCCGGGTCTTGAGGAAACTTCCTTTCCTGGCTCATGCTCTCTACATCCAGGCCCCCAGCGTCACCATCGAGGGTTTCCTCCAGGCCCTATCTCTGGCAGTGGACAAACAGTTTGAGGAGAAAAAGAAACTTTCAGCTTATGTTTGATCCCAGACATCCATATCT…	GTGGCTTTCGTGGATAGAGC	CATTGCCTGATTGACGTGAC	https://www.lungmap.net/breath-entity-page/?entityType=gene&entityId=Gene_ID_69716&entityLabel=Trip13	https://www.lungmap.net/breath-entity-page/?entityType=nucleotide_probe&entityId=LMPN0000001029&entityLabel=Trip13
Trit1	NM_025873	CGCATGACAAACGCAAAGTGGCCAGGAGCTTGCAAGTGTTTGAAGAAACAGGAATCTCTCACAGTGAATTCCTTCATCGTCAGCACGCAGAGGAAGGCGGTGGTCCTCTTGGAGGCCCTCTCAGGTTCCCTAACCCATGCATCCTCTGGCTCCATGCTGACCAGGCAGTTCTAGATGAGCGCTTGGATAAAAGAGTGGATGACATGCTTGCTGCCGGACTCTTGGAAGAGCTGAGAGGTTTTCACAGACGTTATAATCTTAAGAACATTTCAGAAAATAGCCAGGACTATCAACACGGTATCTTCCAGTCAATTGGCTTCAAGGAATTTCACGAGTACCTGACCACTGAGGGGAAATGCACACCAGAGACTAGTAACCAGCTTCTAAAGAAAGGTATTG…	CGCATGACAAACGCAAAG	ACACTCCCCTCCCTCCTG	https://www.lungmap.net/breath-entity-page/?entityType=gene&entityId=Gene_ID_66966&entityLabel=Trit1	https://www.lungmap.net/breath-entity-page/?entityType=nucleotide_probe&entityId=LMPN0000001138&entityLabel=Trit1
Tshz3	NM_172298	CTAGAGTCACATCTGGGCTTCCGGCTACGGGACTTATCAAAATTGTCCACCGAACAGATTAACAATCAAATAGCACAAACCAAGTCGCCGTCTGAAAAACTGGTGACATCCTCCCCGGAGGAGGATCTGGGGACCACCTACCAGTGCAAACTTTGTAATCGGACCTTTGCGAGCAAGCATGCTGTTAAACTTCACCTTAGCAAAACCCACGGGAAATCACCGGAAGACCACCTCCTGTTCGTTTCTGAATTGGAGAAGCAGTAGCGTTTGCTCCAGAGCGGAAATGACTGGAGGAGAAAATGCTGAAGGCACCTTAAAGCCCCTCTCTGTCTTGTTCTTGGCACACGTTCTTATGTTCACTGCAGAGGATTGTTCTGGGCTGGACTGTTCGGTCTAACT…	CTAGAGTCACATCTGGGCTTCC	TCAGAGGGCTAAAGATGAAAGG	https://www.lungmap.net/breath-entity-page/?entityType=gene&entityId=Gene_ID_243931&entityLabel=Tshz3	https://www.lungmap.net/breath-entity-page/?entityType=nucleotide_probe&entityId=LMPN0000000892&entityLabel=Tshz3
Tspan18	NM_183180	TAGAGGCTGAGTCACCAGATCAGGGGGCCCCTCTGCTGGCTTGCACCCCCAGACTAAGAGGACCCAGGCTGACTCAGAACCCAGCACGTACTGGACTCCAACTGTCTAGGAAGGCAAATGGCTTGGCTATTGATTGGAAGTTCATGGCTAGGTTGAGGACTTAGCCCAACCACAGCGGCTGCCACCCAGAACTAGCCCAGGCTTCCAGAGATGGGCAGGGCTGGGACAGGGAGGGACTGAGAAGCCAGATATGGAGCCTAGGCAATTCCAGGGCAGATCAGAGTCCCTCACCAGAACTTTCCACACTTACGCTGAAGCGCTCCCAAGTAGCCCTGATTCAACCCAGCTTCTCAGCATCCTCATGGGGCCAGACAGACACAGTCTTCACCCTCTGAGCTT…	TAGAGGCTGAGTCACCAGATCA	TGTGTGTATCAGAGTTCCTGGG	https://www.lungmap.net/breath-entity-page/?entityType=gene&entityId=Gene_ID_241556&entityLabel=Tspan18	https://www.lungmap.net/breath-entity-page/?entityType=nucleotide_probe&entityId=LMPN0000000893&entityLabel=Tspan18
Tspan8	NM_146010	GCAGGCACACGGATCTCTGCAGGCAAAATCCGTCAGAGCCTACGCAGGACAGCCTTCTACGGACTTCTTCATTCCACTGTAACTTGGTGGCTGCCCCTTCTCCGAAATGGCAGGTGTGAGCAGCTGTTTAAAGTATTCTATGTTTTTCTTCAACTTCTTGTTCTGGGTATGTGGTACACTGATCTTGGGACTGGCCATATGGGTGAGAGTAAGCAAAGATGGAAAAGAGATCATCACGTCAGGAGACTCTAGCACGAACCCCTTCATTGCTGTGAATATCTTGATTGCAGTTGGGTCTATCATCATGGTTCTAGGTTTCCTGGGATGCTGTGGAGCTGTGAAAGAAAGCCGGTGCATGCTTCTCTTGTTTTTTATCGGCTTGCTGCTGATTCTGATTCT…	GCAGGCACACGGATCTCT	CACTTGCTTCCAATCTGGC	https://www.lungmap.net/breath-entity-page/?entityType=gene&entityId=Gene_ID_216350&entityLabel=Tspan8	https://www.lungmap.net/breath-entity-page/?entityType=nucleotide_probe&entityId=LMPN0000000894&entityLabel=Tspan8
Tst	NM_009437	CCAGGCACGCAAAGAGTACCAGGAGCGACACGTGCCTGGCGCGTCCTTCTTTGATATAGAGGAATGCCGGGACACGACTTCGCCTTATGAGATGATGCTGCCCAGTGAGGCCCACTTTGGGGACTATGTGGGCAACCTGGGCATAAGCAACGACACACATGTGGTGGTATACGATGGAGATGACCTGGGCAGCTTCTATGCACCCAGAGTCTGGTGGATGTTTCGTGTGTTTGGCCACCGCACAGTGTCAGTGCTCAATGGTGGCTTCCGGAACTGGCTGAAGGAGGGCCACCCGGTGACATCTGAGCCCTCGAGGCCAGAGCCAGCCGTTTTCAAAGCCACACTGAATCTCTCCCTGCTCAAGACC	CCAGGCACGCAAAGAGTACC	GGTCTTGAGCAGGGAGAGATTCA	https://www.lungmap.net/breath-entity-page/?entityType=gene&entityId=Gene_ID_22117&entityLabel=Tst	https://www.lungmap.net/breath-entity-page/?entityType=nucleotide_probe&entityId=LMPN0000000953&entityLabel=Tst
Tubb4a	NM_009451	CGAGATGGAGTTTACGGAAGCAGAGAGCAATATGAACGACCTGGTGTCCGAGTACCAGCAGTACCAGGATGCCACTGCTGAAGAGGGCGAGTTCGAAGAGGAGGCTGAAGAGGAGGTGGCTTAAGTCTCCTGCCATCACTCTGTCCCTGGGGCCCACCAGCAAAGCTTTGACCCTAAGCATCACACCCCTGCACCTAGTTGCCTCATTCCCTAGGACCCCATGAGCATCTTCACCATGAGGGCCAAGCCCAGGTTGCTTCTATTTGCTTCACCTTTAACTCCTAAACCCCACTGTCTCTCCAACCTGCCAGGGAAGGGCTCTTCTAGTTCCCATGAGCGCCCCTCAACACATGTACACACACACACACACTCCACCTTCTTAGATCTTGAAAATCCTTT…	CGAGATGGAGTTTACGGAAGCA	AGGCACAAGGGCAGGAACAT	https://www.lungmap.net/breath-entity-page/?entityType=gene&entityId=Gene_ID_22153&entityLabel=Tubb4a	https://www.lungmap.net/breath-entity-page/?entityType=nucleotide_probe&entityId=LMPN0000001134&entityLabel=Tubb4a
Tubb6	NM_026473	TGGGGAAGAGGCATTTGAAGACGAGGATGAAGAAGAGATCAACGAATAGGGAGCCATAAGATGCTACAGTGAACGTCTGCTCTTTTCTTAGCCTTGATGGTGTGGGAATGGTGCCCTGGTCTAAGCATGTCACTGGCCCCTCTCAAACCAAATGCACCACACTGTTCTCCAGGTTACCTGGAACAGTCCCAGCAGACCAGGGAGATCTCATATAGGAACCCTGAAAGCAAAGTAGGGGGCTCACACAGGGCTAAAGAAAGTGACCACCTTTTGTTAAGCCCCCTTCCCACCCCATCAGAGTTAGAATAGGGATTTGTTTTTCATCCTCGGTGATAAAAACTAAAGCCACACAGTGCTGC	TGGGGAAGAGGCATTTGA	GGCAGCACTGTGTGGCTT	https://www.lungmap.net/breath-entity-page/?entityType=gene&entityId=Gene_ID_67951&entityLabel=Tubb6	https://www.lungmap.net/breath-entity-page/?entityType=nucleotide_probe&entityId=LMPN0000001246&entityLabel=Tubb6
Tube1	NM_028006	AGGAACAGGCTCTGGGCTTGGCACATTTCTGTTAAAGGTTCTTGAAGATGAATTCCCAGAAGTGTACCGGTTTGTGACAGCGGTTTATCCTTCCAGTGAAGACGATGTCATCACCTCGCCTTATAACAGTATGCTGGCCATGAAGGAACTGAATGAGCATGCAGACTGTGTGCTGCCCATTGACAACCAATCTTTATTTGACATCATTAGCAAAATTGATCTTGTGGTAAATTCTGGAAAGTTGGGCTCAGCTGTGAAGCCTAAGAGTCTCATTACGTCGAACATGGGGGCTGTTAAAAAGCACCACAAGAAGCCCTTCGACGCCATGAACAACATTGTGGCGAACCTGCTCCTCAGCCTGACAAGCTCTGCGAGGTTTGAGGGCTCCCTCAATATGGA…	AGGAACAGGCTCTGGGCT	ACATCTGGCACAGGCAG	https://www.lungmap.net/breath-entity-page/?entityType=gene&entityId=Gene_ID_71924&entityLabel=Tube1	https://www.lungmap.net/breath-entity-page/?entityType=nucleotide_probe&entityId=LMPN0000001248&entityLabel=Tube1
Tusc3	NM_030254	CACTGCTCTGCAGCCTCAGCGGCAGTGTTCTGTGTGCAGCTCAACATGAACTCCGCTCCCACATTCATGCATTTTCCTTCAAAAGGCAGACCCAAGAGAGCTGATACTTTTGACCTTCAACGAATTGGATTTGCAGCTGAGCAGCTAGCAAAATGGATTGCCGACAGGACGGATGTTCATATTCGAGTTTTCCGGCCACCCAACTACTCAGGCACCATTGCTTTGGCCCTGTTAGTGTCACTGGTTGGTGGCTTGCTTTATCTAAGGAGGAACAACTTGGAGTTTATCTATAACAAGACTGGTTGGGCCATGGTATCTCTGAGCTACATTCATGGAAGCAGCCAGGCTCAGTTTGTGGCAGAGTCACACATCATTCTAGTACTGAATGCTGCTATCACC…	CACTGCTCTGCAGCCTCA	ATCCCACGAGGCAAATGA	https://www.lungmap.net/breath-entity-page/?entityType=gene&entityId=Gene_ID_80286&entityLabel=Tusc3	https://www.lungmap.net/breath-entity-page/?entityType=nucleotide_probe&entityId=LMPN0000000954&entityLabel=Tusc3
Txndc12	NM_025334	ATGTCGCTTCGTTTCGGGGCCACCTGTTTGCTGAGCTTCAGTTTCCTGCTCCTCATCACTTCTTCAGACGGACGCACTGGGCTTGGAAAGGGTTTTGGAGATCACATTCACTGGAGGACTCTGGAAGATGGCAAGAAGGAAGCAGCTGCAAGTGGCTTGCCGCTGATGGTGATCATCCATAAATCTTGGTGTGGAGCCTGCAAAGCTTTAAAACCCAAATTTGCAGAATCTACAGAAATTTCAGAACTGTCCCATAATTTTGTTATGGTAAATCTGGAGGATGAAGAGGAGCCCAGGGATGAAGACTTCAGCCCTGATGGGGGTTATATCCCACGCATCCTTTTCTTGGATCCCAGTGGCAAGGTGCGTCCTGAAA	ATGTCGCTTCGTTTCGGGGC	TTTCAGGACGCACCTTGCCAC	https://www.lungmap.net/breath-entity-page/?entityType=gene&entityId=Gene_ID_66073&entityLabel=Txndc12	https://www.lungmap.net/breath-entity-page/?entityType=nucleotide_probe&entityId=LMPN0000001159&entityLabel=Txndc12
Txnrd2	NM_013711	AGGCTGGCATCAGTACCAACCCTAAGAATCAGAAGATTATTGTGGATGCCCAGGAGGCTACCTCTGTTCCCCACATCTATGCCATTGGAGATGTTGCTGAGGGGCGGCCTGAGCTGACGCCCACAGCTATCAAGGCAGGAAAGCTTCTGGCTCAGCGGCTCTTTGGGAAATCCTCAACCTTAATGGATTACAGCAATGTTCCCACAACTGTCTTTACACCACTGGAGTATGGCTGTGTGGGGCTGTCTGAGGAGGAGGCTGTGGCTCTCCATGGCCAGGAGCATGTAGAGGTTTACCATGCATATTATAAGCCCCTAGAGTTCACGGTGGCGGATAGGGATGCATCACAGTGCTACATAAAGATGGTATGCATGAGGGAGCCCCCACAACTGGTGCTGG…	AGGCTGGCATCAGTACCAAC	AGTGCTCTAGAAATGCCAGG	https://www.lungmap.net/breath-entity-page/?entityType=gene&entityId=Gene_ID_26462&entityLabel=Txnrd2	https://www.lungmap.net/breath-entity-page/?entityType=nucleotide_probe&entityId=LMPN0000001135&entityLabel=Txnrd2
Tyms	NM_021288	GAAACCTGTCTCAGTGGGATTCCCTAACTTTTTCTCATTGTAAACCCACCTATTCGCTAGGCCATGGTGAATACCCTTGTCTGGGTAAGACTGGCTACTGTCCCAAGTAAATACTCTGTAGACTAGCCCTGAGCTATTCTATCTCATTCTTTGTAATGCCTAATTAGTTTCATTGTCTCTTCCAAGCTCCTCGGCTTCAAGCATTTTCTAGGACATTGGAACAGTGGCCAAGGCTTAGCTATGTCAGAATTCAATCTTAAAAGGCACTTATAATAAGATAATACTAAAAGAGAGCACGTGGAGCCATACACCAGACTAACGTGGGGATAGGGTATGAGTATACAGGTTATGAGAACACTAAAGTTCCAGGAGGTGAGTTTCTGTGAAAAACTCTGCCTC…	GAAACCTGTCTCAGTGGGATTC	CGTTGTGTTTAGAGCACTCCTG	https://www.lungmap.net/breath-entity-page/?entityType=gene&entityId=Gene_ID_22171&entityLabel=Tyms	https://www.lungmap.net/breath-entity-page/?entityType=nucleotide_probe&entityId=LMPN0000001137&entityLabel=Tyms
Uck2	NM_030724	ACCTCTGCCTGGGATGTAAACCCCACGGGCCGCCACGGGCACAGGAGAGCTCTCGGCACCTCCGGGAAAGCCACCTCGGCCTCCCCCGCGCCCGGGCTCCAGCCGCGGCCGGCCCAGCCTCGACCTCAGCAGCGACCAGCTGCTCCTGCGAGGAGCCGAGCGAGCCCGGTCGCGGGCGGGGAGCGTGCGTCGGTTCGCACAGGCTGCGAGAGGAGGGGCGGCGCGAGTCATGGCCGGGGACAGCGAGCAGACCCTGCAGAACCACCAGCAGCCCAACGGCGGCGAGCCCTTCCTGATCGGCGTGAGCGGGGGCACGGCCAGCGGGAAGTCTTCCGTTTGTGCTAAGATCGTCCAGCTTTTGGGGCAGAATGAGGTGGATTACCACCAGAAGCAGGTGGT…	ACCTCTGCCTGGGATGTAAAC	CCTGGGAATAGAAGGCTAGGAT	https://www.lungmap.net/breath-entity-page/?entityType=gene&entityId=Gene_ID_80914&entityLabel=Uck2	https://www.lungmap.net/breath-entity-page/?entityType=nucleotide_probe&entityId=LMPN0000001136&entityLabel=Uck2
Ucp2	NM_011671	TTCACTTCTGCCTTCGGGGCCGGCTTCTGCACCACCGTCATCGCCTCCCCTGTTGATGTGGTCAAGACGAGATACATGAACTCTGCCTTGGGCCAGTACCACAGCGCAGGTCACTGTGCCCTTACCATGCTCCGGAAGGAGGGACCCCGCGCCTTCTACAAGGGGTTCATGCCTTCCTTTCTCCGCTTGGGATCCTGGAACGTAGTGATGTTTGTCACCTATGAGCAGCTCAAAAGAGCCCTAATGGCTGCCTACCAATCTCGGGAGGCACCTTTCTGAGCCTCTCCATGCTGACCTGGACCCTGCTTCCCAGCCCTGCCCTGTCTTTTTCTTCATCCTCTGCCCAGTCCCATTCTCTTCCCATTTCCTGCACCCCGATTTACTTCCCACCTCACCTCC…	TTCACTTCTGCCTTCGGG	TTATGGGTGAAGGCTGGC	https://www.lungmap.net/breath-entity-page/?entityType=gene&entityId=Gene_ID_22228&entityLabel=Ucp2	https://www.lungmap.net/breath-entity-page/?entityType=nucleotide_probe&entityId=LMPN0000000955&entityLabel=Ucp2
Uqcrc2	NM_025899	TGGGAAGTAGCTGCCCTGCGGTCTCAGCTAAAGATTGACAAAGCTGTTGCCTTTCAGAATTCACAGACCCGTATCATTGAGAACTTGCATGATGTTGCCTACAAGAATGCCTTGGCTAATCCTTTGTACTGTCCTGACTATAGGATGGGGAAGATAACATCAGAGGAATTACATTACTTTGTTCAGAACCACTTCACAAGTGCAAGAATGGCTCTGGTTGGACTTGGTGTGAGTCATTCTGTCTTAAAGCAGGTGGCTGAACAATTTCTCAACATGAGGGGTGGCCTTGGTTTAGCTGGTGCAAAAGCCAAATACCGTGGAGGTGAAATTAGAGAGCAGAATGGAGACAACCTGGTCCATGCTGCTATTGTTGCAGAAAGTGCTGCCATTGGAAATGCA…	TGGGAAGTAGCTGCCCTG	AGCATCAGCCACGGAGTC	https://www.lungmap.net/breath-entity-page/?entityType=gene&entityId=Gene_ID_67003&entityLabel=Uqcrc2	https://www.lungmap.net/breath-entity-page/?entityType=nucleotide_probe&entityId=LMPN0000001139&entityLabel=Uqcrc2
Usp40	XM_129956, NM_001033291	TTTGTATGGAATGGGGTAGAGGTTGGTGGAGTCCAAATTCAGACTGGTTTTGATTGTGAACCTCTGCTGTTAAACATTCTTCATCTAGAACTAAGTGGTGAAGGCTCAAAATGTGAGCAGTTGGTGGAGTCACCACATGTCTTTCCTGCTAATGCAGAAGTGGGCGCTGTGTTCACAGCCTTGGGCACCCCAGCAGGTGCCATCCTCATGAACAGTGTGGAGTCTGCAGATGGAGAGTGCTGGACTGCTGTTCCCAAAGAAGACATGAAGAAGACGTTCAGAGAACAAGGTCTCAGAAATGGAAGCTTAATTTTGGTTCAAGATTCAGACAGTGATAATAACAGTCTGTTGCCCAAACAAGGGAGATGGACCAACAGCATGAATGAGCTCAACTGGCTC…	TTTGTATGGAATGGGGTAGAGG	AGCAAAGTATCCCCAGAACGTA	https://www.lungmap.net/breath-entity-page/?entityType=gene&entityId=Gene_ID_227334&entityLabel=Usp40	https://www.lungmap.net/breath-entity-page/?entityType=nucleotide_probe&entityId=LMPN0000000895&entityLabel=Usp40
Vcam1	NM_011693	ATCTCCCCCGGATCTCAGGTGGCTGCACAAGTTGGGGATTCGGTTGTTCTGACGTGTGCTGCTATTGGCTGTGACTCCCCTTCTTTTTCTTGGAGAACCCAGACAGACAGTCCCCTCAATGGGGTGGTAAGGAATGAGGGGGCCAAATCCACGCTTGTGTTGAGCTCTGTGGGTTTTGAGGATGAACACTCTTACCTGTGCGCTGTGACCTGTCTGCAAAGGACACTGGAAAAGAGAACCCAGGTGGAGGTCTACTCATTCCCTGAAGATCCAGTAATTAAAATGAGTGGGCCACTTGTGCATGGGAGACCTGTCACTGTCAACTGCACAGTCCCTAATGTGTATCCCTTTGACCATCTGGAGATTGAATTACTGAAGGGGGAGACTACACTGATGAAG…	ATCTCCCCCGGATCTCAG	CCATGTTTCGGGCACATT	https://www.lungmap.net/breath-entity-page/?entityType=gene&entityId=Gene_ID_22329&entityLabel=Vcam1	https://www.lungmap.net/breath-entity-page/?entityType=nucleotide_probe&entityId=LMPN0000000038&entityLabel=Vcam1
Vldlr	NM_013703	AGCTGTATCCACGGCAGCAGGCAATGCAATGGCATCCGAGACTGTGTTGATGGCTCTGATGAAGTTAACTGCAAAAACGTCAATCAGTGCCTGGGCCCTGGAAAGTTCAAGTGCAGAAGCGGGGAATGCATAGACATGAGCAAAGTATGTGACCAGGAACAAGACTGCAGAGACTGGAGTGACGAGCCCCTGAAGGAATGCCATATCAACGAATGCCTGGTCAATAATGGTGGCTGTTCCCATATCTGCAAAGACCTAGTTATAGGTTATGAGTGTGATTGTGCAGCTGGGTTTGAACTGATAGATAGGAAAACCTGTGGAGATATTGATGAATGCCAAAACCCGGGGATCTGCAGTCAAATTTGTATCAACTTAAAAGGCGGTTACAAGTGTGAATGT…	AGCTGTATCCACGGCAGC	TATGGAGGCAGGCTCTCG	https://www.lungmap.net/breath-entity-page/?entityType=gene&entityId=Gene_ID_22359&entityLabel=Vldlr	https://www.lungmap.net/breath-entity-page/?entityType=nucleotide_probe&entityId=LMPN0000000896&entityLabel=Vldlr
Vnn1	NM_011704	ACCTGACGGCAGATTCCAGTACAACACTGATGTGGTGTTTGATTCCCAGGGTAAACTGGTTGCGAGATACCATAAGCAAAACATTTTCATGGGAGAAGATCAGTTCAATGTCCCCATGGAGCCTGAGTTTGTGACTTTCGACACCCCCTTTGGAAAGTTTGGCGTCTTCACCTGTTTCGATATTCTCTTCCATGATCCCGCTGTCACCCTGGTGACAGAATTCCAGGTGGACACCATACTGTTCCCAACCGCCTGGATGGACGTCCTTCCTCATTTGGCAGCCATTGAATTCCACTCAGCTTGGGCTATGGGCATGGGGGTCAATTTCCTAGCAGCTAATCTACATAATCCCTCGAGGAGAATGACAGGAAGTGGTATCTATGCACCCGATTCTCCAAG…	ACCTGACGGCAGATTCCA	TGCCCAGTCCTTCCCATA	https://www.lungmap.net/breath-entity-page/?entityType=gene&entityId=Gene_ID_22361&entityLabel=Vnn1	https://www.lungmap.net/breath-entity-page/?entityType=nucleotide_probe&entityId=LMPN0000001140&entityLabel=Vnn1
Wars	NM_011710	GCTTGAGCACCCTTGGACTACACAGCCAGGAGTCCTGTCTCAACTGCTGAACACACTACTCACAAGCCAGCTGCAGGCCTAGGTCCTAGAAGATGGCAGACATGCCCAGTGGCGAGTCCTGCACCTCTCCACTGGAGCTGTTCAACAGCATAGCTACTCAAGGGGAGCTCGTGAGGTCCCTCAAAGCTGGAAATGCACCAAAAGATGAGATTGATTCTGCAGTAAAGATGTTGTTATCATTAAAAGTGAGCTATAAGGCCGCCATGGGGGAGGAGTACAAGGCTGGCTGCCCTCCTGGGAACCCAACAGCTGGGAGAAATTGTGACTCTGATGCCACAAAAGCCAGCGAGGATTTTGTGGATCCATGGACAGTGCGGACAAGCAGTGCAAAAGGCATCG…	GCTTGAGCACCCTTGGACTA	GGGAAAGAGTTGCTGAACGA	https://www.lungmap.net/breath-entity-page/?entityType=gene&entityId=Gene_ID_22375&entityLabel=Wars	https://www.lungmap.net/breath-entity-page/?entityType=nucleotide_probe&entityId=LMPN0000001141&entityLabel=Wars
Wfdc2	NM_026323	CTAGGGTTGCTACTGTTCACCCCCATCTCAGCCACAGGCACCGATGCAGAGAAACCCGGCGAGTGCCCCCAGCTTGAACCAATTACGGACTGTGTGTTGGAGTGCACTTTGGACAAGGACTGTGCGGACAACCGCAAGTGCTGCCAGGCGGGCTGCAGCTCTGTCTGCTCCAAGCCTAATGGACCGAGCGAAGGAGAGCTCTCAGGGACAGATACTAAACTCTCAGAGACTGGGACTACTACTCAATCAGCGGGCCTTGACCACACTACTAAACCACCGGGAGGTCAAGTCTCCACGAAGCCACCAGCTGTGACCAGGGAAGGCTTAGGTGTCCGAGAAAAGCAGGGCACCTGCCCCAGCGTGGACATACCCAAGCTCGGCCTCTGTGAGGACCAGTGT…	CTAGGGTTGCTACTGTTCACCC	AACAACCTCTCTCCATTCCTCA	https://www.lungmap.net/breath-entity-page/?entityType=gene&entityId=Gene_ID_67701&entityLabel=Wfdc2	https://www.lungmap.net/breath-entity-page/?entityType=nucleotide_probe&entityId=LMPN0000000897&entityLabel=Wfdc2
Whsc1	NM_001081102	GAAAGCCTCCACCATACAAGCATATCAAGGTGAATAAACCTTATGGTAAAGTCCAGATCTACACAGCTGACATTTCTGAAATCCCGAAGTGCAACTGTAAGCCCACAGATGAGAACCCCTGTGGCTCTGATTCAGAGTGTCTGAACAGGATGCTAATGTTTGAGTGCCACCCGCAGGTGTGTCCTGCAGGGGAATACTGCCAGAACCAGTGTTTCACTAAGCGCCAGTACCCTGAGACCAAGATCATCAAGACAGATGGCAAAGGGTGGGGCCTGGTTGCCAAAAGGGACATCAGAAAAGGAGAATTTGTTAATGAGTATGTTGGTGAGCTGATTGATGAAGAGGAGTGTATGGCAAGAATCAAATATGCACATGAGAATGACATCACTCACTTCTACA…	GAAAGCCTCCACCATACAAGCA	GAGGCTCCACACCGACAGAC	https://www.lungmap.net/breath-entity-page/?entityType=gene&entityId=Gene_ID_107823&entityLabel=Nsd2	https://www.lungmap.net/breath-entity-page/?entityType=nucleotide_probe&entityId=LMPN0000000956&entityLabel=Whsc1
Yars2	NM_198246	TGGCTACGAGTTCATCCACAAGTTGACTGGAGAGGATGTGTTTGGAATCACTGTACCTCTAATTACAAGTACAACTGGAGCAAAGCTGGGAAAGTCTGCTGGCAATGCGGTTTGGCTAAACAGAGAGAAAACATCACCGTTTGAACTTTATCAGTTCTTTGTCAGACAGCAAGATGATTCCGTAGAAAGGTACCTGAAGCTTTTCACTTTCCTTCCCCTCCCAGAGATCGATCACATCATGCAGCTACATGTCAAAGAACCAGAAAAGCGAGTTGCTCAGAAACGACTTGCTGCAGAAGTAACAAAGCTTGTTCACGGACAAGAAGGTCTGGACTCTGCTAAAAGGTGTACACAAGCCCTTTACCATAGCAGCATAGAGGCACTGGAGGTCATGTCTGA…	TGGCTACGAGTTCATCCACA	TTGGTCAGACATGACCTCCA	https://www.lungmap.net/breath-entity-page/?entityType=gene&entityId=Gene_ID_70120&entityLabel=Yars2	https://www.lungmap.net/breath-entity-page/?entityType=nucleotide_probe&entityId=LMPN0000001142&entityLabel=Yars2
Zeb2	NM_015753.2	AACCGAGCTGCTGATGAACCGGGCTTACCTGCAGAGCATCACCCCTCAGGGGTACTCTGACTCGGAGGAGAGGGAGAGCATGCCGAGGGATGGCGAGAGCGAGAAGGAGCACGAGAAGGAGGGCGAGGAGGGTTATGGGAAGCTGCGGAGAAGGGACGGCGACGAGGAGGAAGAGGAGGAAGAGGAAGAAAGTGAAAATAAAAGTATGGATACGGATCCCGAAACGATACGGGATGAGGAAGAGACTGGGGATCACTCGATGGACGACAGTTCAGAGGATGGGAAAATGGAAACCAAATCAGACCACGAGGAAGACAATATGGAAGATGGCATGGAATAAACTACTGCATTTTAAGCTTCCTATTTTTTTTTTCCAGTAGTATTGTTACCTGCTTGAAA…	AACCGAGCTGCTGATGAACCG	GTGCTTCAAAGAACACGGTGAGC	https://www.lungmap.net/breath-entity-page/?entityType=gene&entityId=Gene_ID_24136&entityLabel=Zeb2	https://www.lungmap.net/breath-entity-page/?entityType=nucleotide_probe&entityId=LMPN0000001030&entityLabel=Zeb2
Zhx3	NM_177263	TGAGCCTGAGGAAGATGGTTTGAACAAGTTGGTAGAACAGCCACCAAGCAAAGTAAGCTACAAAAAGACCGCACAGCAGCGTCATTTGCTTCGGCAGCTCTTTGTCCAAACACAGTGGCCAAGCAACCAGGACTATGACTCCATTATGGCCCAAACAGGGCTGCCCCGGCCAGAGGTGGTACGCTGGTTTGGAGATAGCAGGTATGCCCTTAAGAATGGCCAGCTCAAGTGGTACGAAGACTATAAGAGGGGAAACTTCCCACCAGGTTTGCTGGTCATAGCCCCTGGCAACCGAGAGCTGCTGCAAGATTATTACATGACACACAAGATGTTGTGTGAGGAAGATCTGCAGACCCTCTGTGATAAGACCCAGATGAGTGCCCAGCAGGTCAAGCAGTG…	TGAGCCTGAGGAAGATGGTT	GTCCCTGTGGTCTCAGCTTC	https://www.lungmap.net/breath-entity-page/?entityType=gene&entityId=Gene_ID_320799&entityLabel=Zhx3	https://www.lungmap.net/breath-entity-page/?entityType=nucleotide_probe&entityId=LMPN0000000957&entityLabel=Zhx3
