# Supplementary material for: Spatial distribution of marker gene activity in the mouse lung during alveolarization
Source: Data Brief. 2018 Nov 3;22:365–72. doi: 10.1016/j.dib.2018.10.150 (PMC6307338; doi:10.1016/j.dib.2018.10.150)
Supplement: Supplementary file 3 — Supplementary material [file mmc3.xls]

## Sheet: GenesByCellType
id	Entity	subtype_age	Cell Type	cell subtype	age group	Endothelial	Fetal Endothelial_E16.5	Proliferative Endothelial_E16.5	endothelial cells A_E18.5	endothelial cells B_E18.5	endothelial cells B_PND01-03	endothelial cells B_PND07-28	endothelial cells C_PND01-03	endothelial cells C_PND07-28	endothelial cells D_PND01-03	endothelial cells D_PND07-28	Epithelial	AT1 - meso_E18.5	AT1 - meso_PND01-03	AT1_E18.5	AT1_PND01-03	AT2 progenitor_E18.5	AT2_E18.5	AT2_PND01-03	AT2_PND07-28	Club cell - early_E18.5	Club cell - early_PND07-28	Noncycling AT1 Precursor_E16.5	Noncycling AT2 Precursor_E16.5	Proliferative AT1 Progenitor_E16.5	Proliferative AT2 Progenitor_E16.5	Uncommitted AE Progenitor_E16.5	Uncommitted AE Progenitor_E18.5	mesothelial_PND07-28	ciliated_PND01-03	ciliated_PND07-28	Fibroblast	Early Fibroblastic Progenitor _E16.5	FB-A_E16.5	Intermediate Fibroblast_E16.5	Matrix Endothelial_E16.5	MatrixFB-A_E18.5	MatrixFB-A_PND01-03	Mature Fibroblast 1_E16.5	Mature Fibroblast 2_E16.5	Mature Myeloid_E16.5	Migrating MyoFibroblast_E16.5	MyoFB-1_E18.5	MyoFB-2_PND01-03
cell class						Endothelial	Endothelial	Endothelial	Endothelial	Endothelial	Endothelial	Endothelial	Endothelial	Endothelial	Endothelial	Endothelial	Epithelial	Epithelial	Epithelial	Epithelial	Epithelial	Epithelial	Epithelial	Epithelial	Epithelial	Epithelial	Epithelial	Epithelial	Epithelial	Epithelial	Epithelial	Epithelial	Epithelial	Epithelial	Epithelial	Epithelial	Fibroblast	Fibroblast	Fibroblast	Fibroblast	Fibroblast	Fibroblast	Fibroblast	Fibroblast	Fibroblast	Fibroblast	Fibroblast	Fibroblast	Fibroblast
Source	na	na	na	na	na	c_avg	s_avg	s_avg	s_avg	s_avg	s_avg	s_avg	s_avg	s_avg	s_avg	s_avg	c_avg	s_avg	s_avg	s_avg	s_avg	s_avg	s_avg	s_avg	s_avg	s_avg	s_avg	s_avg	s_avg	s_avg	s_avg	s_avg	s_avg	s_avg	s_avg	s_avg	c_avg	s_avg	s_avg	s_avg	s_avg	s_avg	s_avg	s_avg	s_avg	s_avg	s_avg	s_avg	s_avg
Cav1	Endothelial_Overall_Top_500_Genes	All	Endothelial	Fetal Endothelial	E16.5-group	9.67	11.11	9.71	10.14	11.22	10.71	9.87	8.93	9.07	8.75	8.05	4.62	11.11	8.26	10.37	10.28	4.33	2.77	3.12	2.25	3.57	0.23	4.56	4.6	3.81	2.95	3.04	7.81	11.31	4.06	0.58	4.35	2.12	2.11	1.93	9.23	2.26	5.66	5.16	3.07	4.8	3.94	4.98	4.5
Egfl7	Endothelial_Overall_Top_500_Genes	All	Endothelial	Fetal Endothelial	E16.5-group	9.66	9.32	9.19	9.7	10.14	10.66	10.13	9.51	8.48	9.66	10.88	1.93	3.76	3.46	2.08	1.46	1.49	1.25	1.86	2.77	1.84	0.18	1.27	0.42	0.29	2	1.75	3.68	1.35	2.51	0.69	2.12	1.59	1.79	0.93	8.83	1.11	1.52	2.26	1.32	1.04	2.14	3.66	2.6
Cd93	Endothelial_Overall_Top_500_Genes	All	Endothelial	Fetal Endothelial	E16.5-group	9.22	9.89	8.48	9.18	9.89	10.28	10.15	8.83	9.05	9.2	7.16	2.22	3.8	2.92	2.99	2.58	3.75	1.76	2.26	2.36	3.05	0.12	1.41	1.83	1.33	1.58	0.87	2.95	0.43	3.07	2.14	2.8	1.93	2.82	1.63	8.62	2.24	3	3.72	1.54	3.89	2.19	3.17	2.39
Ramp2	Endothelial_Overall_Top_500_Genes	All	Endothelial	Fetal Endothelial	E16.5-group	8.72	8.95	8.67	9.27	8.61	9.51	9.18	7.97	8.11	8.87	7.62	1.4	2.4	1.85	3.45	1.56	1.91	0.87	1.06	1.46	0	0	1.49	0.84	4.35	1.56	0.48	1.91	1	2.79	0	2.19	1.89	2.58	1.74	8.4	1.28	1.28	1.85	2.6	0.78	4.78	2.96	0.94
Emcn	Endothelial_Overall_Top_500_Genes	All	Endothelial	Fetal Endothelial	E16.5-group	7.72	9.89	8.73	9.89	9.46	8.85	6.57	6.66	5.58	6.34	4.41	1.19	4.73	1.54	2.22	0.87	1.68	0.63	1.1	1.18	1.27	0.14	0.55	0.88	0.3	0.99	0.43	1.96	0	1.25	0.13	1.42	0.77	1.14	0.47	8.54	1.27	1.07	2.92	0.57	0.13	1.23	2.61	0.73
Icam2	Endothelial_Overall_Top_500_Genes	All	Endothelial	Fetal Endothelial	E16.5-group	7.7	8.23	7.73	9.3	8.25	9.72	8.2	6.13	8.55	5.96	5.99	1.42	3.12	3.21	2.12	0.81	1.8	0.75	1.44	2.23	0.87	0	1.04	0.42	0.31	0.84	1.09	2.67	1.26	0	0.28	1.44	0.87	1.51	0.6	6.83	1.22	1.23	1.95	1.32	1.44	1.29	1.57	0.97
Cdh5	Endothelial_Overall_Top_500_Genes	All	Endothelial	Fetal Endothelial	E16.5-group	7.5	8.06	6.59	7.75	7.99	8.16	8.03	6.24	6.92	7.72	8.16	1.02	2.2	0.86	1.71	1.17	2.48	0.4	1.26	1.28	0.53	0.05	1.37	0.26	1.15	0.94	0.39	0.96	0.85	0.36	0.35	1.33	0.72	0.9	0.69	7.21	0.68	1.08	1.55	0.49	0.39	0.8	1.87	1.06
Plk2	Endothelial_Overall_Top_500_Genes	All	Endothelial	Fetal Endothelial	E16.5-group	7.37	9.01	7.36	8.25	6.73	9.79	6.6	7.42	6.7	5.99	5.07	3.97	3.84	2.65	4.37	2.69	5.6	3.97	3.1	3.57	6.44	0.96	4.33	5	7.17	5.8	5.03	4.37	0	2.34	0.22	5.85	7.69	6.19	7.43	7.76	5.17	5.23	7.43	7.42	6.29	6.84	6.14	2.47
Gpihbp1	Endothelial_Overall_Top_500_Genes	All	Endothelial	Fetal Endothelial	E16.5-group	7.37	6.15	5.94	9.6	10.65	8.41	8.96	6.14	8.47	6.39	5.72	0.88	2.75	1.7	1.64	0.16	2.18	0.48	0.83	1.73	0.39	0.29	0	0	0	0.21	0.05	1.67	1.61	0	0.72	1.07	0.15	0	0.07	4.74	0.56	1.19	2.14	0.25	0.39	0.11	1.34	0.87
Pecam1	Endothelial_Overall_Top_500_Genes	All	Endothelial	Fetal Endothelial	E16.5-group	7.34	8.28	7.9	8.14	7.39	8.75	8.11	6.74	5.8	6.46	6.78	0.96	2.53	1.15	1.01	0.98	1.27	0.66	0.87	1.15	0.36	0	0.56	0.35	0	0.92	0.39	2.55	0	2.31	0.16	1.23	0.36	1.23	0.44	6.38	1.06	0.66	1.88	1.03	0.35	0.87	2.1	1.91
Esam	Endothelial_Overall_Top_500_Genes	All	Endothelial	Fetal Endothelial	E16.5-group	7.12	7.96	7.5	8.13	8.79	8.15	7.44	6.72	5.64	5.8	4.9	2.05	5.26	3.98	4.45	1.96	2.32	0.94	1.93	2.65	0.45	0	0.95	1.23	0	1.35	1.76	3.26	6.11	0.79	1.2	0.96	0.71	0.18	0.45	7.63	0.21	1.08	1.36	0.52	0.44	0.7	2	0.77
Lyve1	Endothelial_Overall_Top_500_Genes	All	Endothelial	Fetal Endothelial	E16.5-group	7.01	5.84	7.04	7.71	6.71	10.02	5.81	7.75	5.39	7.54	4.06	1.16	1.53	3.54	1.29	1.4	2.03	0.53	1.82	1.22	0.92	0	0.22	0.21	0	0.6	0.46	1.22	0	1.63	0.95	1.26	0.33	1.33	0.19	5.97	0.71	1.53	1.12	0.94	4.6	0.44	1.95	2.07
Foxf1	Endothelial_Overall_Top_500_Genes	All	Endothelial	Fetal Endothelial	E16.5-group	6.92	6.36	5.98	6.83	5.79	8.45	7.69	7.45	7.06	7.04	6.28	1.8	2.03	1.88	3.15	1.76	3.58	1.27	1.8	1.38	1.48	0.09	0.99	1.4	5.07	2.45	1.2	1.81	1.13	4.58	0.34	3.87	4.96	3.47	3.22	6.05	1.35	2.65	2.07	1.2	0.42	7.06	3.7	2.45
Clec1a	Endothelial_Overall_Top_500_Genes	All	Endothelial	Fetal Endothelial	E16.5-group	6.73	7.28	5.86	8.78	7.54	7.87	7.23	7.25	5.58	6.18	5.84	1.04	2.76	2.29	1.16	1.4	1.04	1.08	1.03	0.82	0.66	0	0.08	0.35	0.29	0.2	0.06	2.62	0	2.65	0.27	1.11	0.23	0.11	0.26	4.13	1.17	1.4	2.24	0.31	0.18	0.69	1.88	1.05
Epas1	Endothelial_Overall_Top_500_Genes	All	Endothelial	Fetal Endothelial	E16.5-group	6.45	6.14	2.89	5	5.38	8.79	8.45	7.46	6.85	7.6	7.6	2.26	1.51	3.02	1.86	3.15	1.98	2.39	2.78	4.09	3.57	3.73	1.25	1.43	0.32	1.12	0.57	1.88	1.16	2.48	1.28	1.79	1.17	0.8	0.46	3.8	1.25	2.15	1.36	0.95	0.71	1.14	1.65	1.76
Fli1	Endothelial_Overall_Top_500_Genes	All	Endothelial	Fetal Endothelial	E16.5-group	6.43	7.2	6.66	6.18	6.98	7.41	6.52	6.49	5.39	5.25	6.4	1.5	1.88	2.44	2.03	1.85	2.38	0.98	1.14	1.91	0.71	0.07	1.3	1.26	2.45	1.46	1.36	1.57	1.06	3.86	1.14	2.41	1.63	2.52	2.05	7.33	1.57	1.43	2.33	1.48	6.66	3.18	2.97	1.9
Ednrb	Endothelial_Overall_Top_500_Genes	All	Endothelial	Fetal Endothelial	E16.5-group	6.27	5.76	6	7.16	6.87	7.84	3.69	6.12	6.3	6.58	3.96	2.5	3.35	3.35	2.82	2.89	4.31	1.58	2.42	1.46	2.01	0	2.66	3.83	8.08	2.56	1.22	3.25	0	3.77	0.47	4.74	4.59	3.23	3.39	7.01	2.61	3.8	3.36	2.66	6.98	10.96	6.1	3.45
Nostrin	Endothelial_Overall_Top_500_Genes	All	Endothelial	Fetal Endothelial	E16.5-group	5.71	4.89	4.12	6.02	6.24	7.2	7.33	5.78	6.18	5.74	6.68	1	2.34	1.57	1.7	0.94	0.47	0.71	1.32	1.55	0.38	0	0.21	0	0.73	0.72	0.11	1.49	0	3.07	0.45	1.36	2.11	0	0.39	2.42	0.74	1.34	0.69	1.04	0.8	0.27	1.42	1.24
Ddah2	Endothelial_Overall_Top_500_Genes	All	Endothelial	Fetal Endothelial	E16.5-group	5.52	5.77	5.71	7.42	6.55	6.36	7.03	3.55	6.55	3.14	5.69	3.48	2.54	3.82	4.09	1.04	6.38	2.87	2.13	1.83	1.86	0	5.2	5.27	7.85	6.94	6.93	3.6	0	0	0.11	3.76	5.26	1.98	3.59	4.91	2.63	1.23	1.94	4.24	4.67	5.43	5.74	0.94
Ppap2b	Endothelial_Overall_Top_500_Genes	All	Endothelial	Fetal Endothelial	E16.5-group	5.51	6.61	4.94	6.49	5.53	6.89	4.62	6.47	4.89	4.19	4.67	2.51	4.09	0.94	4.35	0.66	5.85	2.98	1.72	1.48	7.25	2.91	4.08	0.75	4.49	2.09	2.7	1.89	0.89	0.18	1.53	5.79	5.47	5.5	6.78	5.82	7.17	7.63	7.63	6.98	2.71	3.42	6.64	4.72
Pttg1	Endothelial_Overall_Top_500_Genes	All	Endothelial	Fetal Endothelial	E16.5-group	5.5	6.47	7.29	6.45	5.6	5	4.72	5.41	5.49	3.83	3.42	3.68	4.99	1.93	4.17	3.77	5.57	3.22	2.53	2.09	3.98	0.32	4.24	3.01	4.34	6.46	3.36	4.18	2.1	8.43	7.97	3.99	5.05	6.07	3.61	7.44	5.25	3.6	2.53	3.87	6.28	3.33	5.14	2.72
Ptprb	Endothelial_Overall_Top_500_Genes	All	Endothelial	Fetal Endothelial	E16.5-group	5.45	6.32	4.01	4.1	5.73	6.64	6.69	3.73	6.07	6.59	4.82	0.77	2.44	1.43	1.25	1.1	1.15	0.47	0.95	0.88	0.41	0.1	0.19	0.1	0.04	0.45	0.18	0.56	0.56	2.17	0.25	1.14	0.33	0.54	0.63	4.52	0.84	1.27	1.26	0.32	0.06	0.38	1.96	0.71
Tjp1	Endothelial_Overall_Top_500_Genes	All	Endothelial	Fetal Endothelial	E16.5-group	5.29	6.53	5.09	6.25	4.98	5.67	6.13	4.93	4.71	4.25	5.7	2.92	6.01	5.1	5.53	2.96	2.16	2.45	2.17	1.64	1.83	0.95	3.52	3.39	2.88	1.93	3.89	3.51	3.52	1.91	2.86	2.06	1.82	1.21	2.14	4.96	1.42	1.72	2.55	1.29	0.09	2.28	2.88	2.5
Ace	Endothelial_Overall_Top_500_Genes	All	Endothelial	Fetal Endothelial	E16.5-group	5.25	5.05	2.1	6.75	7.21	6.89	7.1	4.3	6.07	5.27	6.12	0.92	2.34	1.55	1.36	0.76	0.91	0.43	1.31	1.77	0.06	0.12	0.52	0.02	0	0.04	0.39	1.22	0	1.36	1.1	0.77	0.04	0	0	1.24	0.3	0.71	0.65	0.14	0.04	0.23	0.67	0.27
Kit	Endothelial_Overall_Top_500_Genes	All	Endothelial	Fetal Endothelial	E16.5-group	5.21	6.34	5.78	5.29	5.6	4.66	6.5	4.43	5.17	4.85	4.98	0.7	1.55	1.76	0.97	0.81	1.07	0.43	0.56	0.9	0.59	0	0.44	0.19	0.15	0.25	0.23	1.13	0.69	1.26	1.25	0.8	0.27	0.24	0.25	4.18	0.61	0.63	1.31	0.64	0.41	0.39	1.23	0.2
Kdr	Endothelial_Overall_Top_500_Genes	All	Endothelial	Fetal Endothelial	E16.5-group	5.14	6.67	5.6	6.39	5.82	6.04	6.15	3.76	3.57	3.87	3.41	1.32	2.88	2.84	1.62	1.44	1.76	1.38	0.96	0.82	3.87	1.29	0.83	0.71	1.13	0.6	0.45	1.44	8.11	2.07	0.09	1.34	0.88	1.3	0.64	5.73	1.63	1.44	1.94	0.7	0.08	1.04	2.04	1.14
Cldn5	Endothelial_Overall_Top_500_Genes	All	Endothelial	Fetal Endothelial	E16.5-group	5.14	4.69	4.31	6.26	5.41	6.27	7.02	5.19	4.21	4.42	4.89	0.73	1.53	2.11	0.21	1.36	0.58	0.24	1.01	1.03	0.28	0	0.23	0.04	0	0.03	0.06	1.74	0	0	1.54	0.56	0.06	0	0.08	3.79	0.19	0.38	0.29	0.04	0.11	0.07	0.78	1.94
Id1	Endothelial_Overall_Top_500_Genes	All	Endothelial	Fetal Endothelial	E16.5-group	5.04	5.61	4.59	2.94	2.48	8.14	5.14	6.43	4.46	5.78	4.1	3.57	2.55	3.53	2.95	2.91	5.22	2.5	3.05	3.98	2.9	1.89	4.53	4.51	6.02	5.24	6.03	3.84	0	1.98	0.2	2.74	4.18	5.1	3.23	3.36	1.81	1.4	1.29	3.33	0	2.99	4.32	2.06
Cd38	Endothelial_Overall_Top_500_Genes	All	Endothelial	Fetal Endothelial	E16.5-group	5	4.58	4.95	6.03	6.8	7.37	5.6	4.4	4.83	3.38	2.8	1.21	3.2	0.98	3.09	1.66	0.67	1.32	0.85	0.93	1.19	0	0.79	0.62	0.7	0.91	0.47	1.33	7.51	3.38	0.84	1.11	0.72	1.08	0.68	4.16	1.93	1.22	1.27	0.61	2.09	0.31	1.4	0.59
Itga6	Endothelial_Overall_Top_500_Genes	All	Endothelial	Fetal Endothelial	E16.5-group	5	5.95	4.67	5.74	5.98	4.55	5.43	5.19	4.02	5.03	3.73	3.14	3.67	1.35	4.11	2.52	5.14	3.55	2.37	1.74	3.03	0	2.82	4.52	3.81	4.28	4.88	3.91	4.69	2.73	0.54	3.25	3.39	2.12	3.56	4.66	3.95	2.97	1.41	2.33	4.53	2.44	5.06	2.88
Arhgef15	Endothelial_Overall_Top_500_Genes	All	Endothelial	Fetal Endothelial	E16.5-group	4.99	5.47	4.67	5.49	5.69	5.26	4.64	4.94	4.71	5.15	4.79	2.37	3.08	3.29	3.65	2.87	2.83	1.98	1.91	1.93	1.43	1	2.04	2.71	2.65	2.28	1.95	2.67	3.01	4.03	3.75	2.65	2.73	1.11	2.02	3.82	3.53	2.82	3.1	1.92	2.54	2.42	3.39	2.21
Sema6a	Endothelial_Overall_Top_500_Genes	All	Endothelial	Fetal Endothelial	E16.5-group	4.96	5.31	4.15	4.73	5.19	6.78	5.58	4.73	5.16	4.44	5.3	1.19	1.55	1.45	2.01	1.28	1.37	0.83	0.59	0.68	1.6	0.68	1.91	2.13	1.75	0.89	1.67	1.62	0.49	0.71	2.2	1.67	1.31	0.14	1.17	3.36	1.59	1.18	1.55	1.48	1.48	1.77	2.25	0.73
Tek	Endothelial_Overall_Top_500_Genes	All	Endothelial	Fetal Endothelial	E16.5-group	4.86	4.34	4.25	4.18	3.68	6.2	6.18	4.38	4.05	5.46	4.4	0.64	1.14	1.37	0.16	0.77	0.78	0.37	0.93	0.74	0.2	0	0.14	0.05	0.1	0.87	0.48	0.9	0.35	1.13	0.03	0.92	1.01	0.26	0.62	5.21	0.26	0.87	0.96	0.21	0.3	0.26	1.37	0.75
Il2rg	Endothelial_Overall_Top_500_Genes	All	Endothelial	Fetal Endothelial	E16.5-group	4.83	5.54	2.56	5.53	6.11	6.98	5.88	5.99	4.9	4.01	2.74	0.59	1.51	3.07	0.65	1.11	0.18	0.05	0.81	0.57	0.38	0	0	0.84	0	0.08	0.13	0.08	0.54	1.54	0.12	0.75	0.29	0	0.25	2.45	0.65	0.41	0.72	0.15	1.65	0.2	0.67	0.73
Atp1b3	Endothelial_Overall_Top_500_Genes	All	Endothelial	Fetal Endothelial	E16.5-group	4.62	5.17	5.38	5.57	3.51	5.69	3.97	4.28	4.8	4.27	3.65	2.89	2.79	0.49	3.02	2.31	3.13	3.15	3	1.92	5.69	2.94	2.46	2.33	5.76	3.76	3.53	2.6	7.14	4.6	1.64	2.2	2.75	2.09	1.54	3.59	1.22	1.74	1.8	2.94	4.84	2.96	2.95	1.59
Gmfg	Endothelial_Overall_Top_500_Genes	All	Endothelial	Fetal Endothelial	E16.5-group	4.57	6.11	5.6	5.81	6.45	5.25	2.61	4.25	2.7	4.56	2.17	0.95	1.15	2.34	1.61	2.22	0.25	0.45	1.26	2.03	0.66	0.29	0.16	0	0	0.29	0.05	1.22	0	1.51	0	1.08	0.57	0	0.36	3.73	1.08	0.89	1.11	0.25	7.83	0.32	1.69	0.69
Tspan18	Endothelial_Overall_Top_500_Genes	All	Endothelial	Fetal Endothelial	E16.5-group	4.55	4.52	4.13	4.68	3.75	5.92	5.24	3.41	5.23	4.14	5.73	1.9	3.23	2.48	3.11	1.24	1.48	1.61	1.73	1.63	1.55	0.6	1.37	2.48	1.44	1.98	1.86	2.37	1.6	2.34	2.47	2.28	2.38	2.54	2.02	3.6	2.59	2.73	2.35	2.08	1.37	1.29	1.98	1.57
Grap	Endothelial_Overall_Top_500_Genes	All	Endothelial	Fetal Endothelial	E16.5-group	4.43	5.96	4.67	7.49	5.48	5.07	3.4	3.64	2.57	3.52	2.58	1.1	2.21	2.56	1.71	3.4	1.2	0.96	0.61	0.67	0.65	0.13	0.86	0.66	0.81	0.48	0.13	1.62	3.42	1.48	0.96	1.39	1.09	0.76	0.24	4.38	2.22	1.46	1.89	0.7	2.04	0.6	1.16	1.02
Rasip1	Endothelial_Overall_Top_500_Genes	All	Endothelial	Fetal Endothelial	E16.5-group	4.22	6.04	4.26	3.8	4.63	4.67	2.91	3.42	3.76	4.3	5.31	0.45	0.69	1.34	0.83	0.93	0.06	0.11	0.57	0.54	0.37	0	0.31	0.46	0	0.09	0.18	0.76	0	0.2	0.46	0.51	0.4	0.14	0.06	4.17	0.28	0.46	0.29	0	0	0.4	0.75	0.51
Acer2	Endothelial_Overall_Top_500_Genes	All	Endothelial	Fetal Endothelial	E16.5-group	4.16	4.66	1.34	4.19	4.43	6.42	5.93	3.39	4.13	4.94	2.92	0.64	1.11	0.99	1.1	0.53	1.24	0.49	0.77	0.51	0.02	0	0.6	0	1.33	0.73	0.01	0.39	0.21	0.26	1.77	0.72	0.07	0.36	0.2	2.26	0.96	1.47	0.7	0.08	0.08	0.49	1.09	0.55
Plvap	Endothelial_Overall_Top_500_Genes	All	Endothelial	Fetal Endothelial	E16.5-group	4.15	4.11	4.38	3.67	4.45	5.67	5.89	3.27	3.76	3.58	2.79	0.33	0.75	0.55	0	0.18	0.82	0.07	0.67	0.63	0	0.29	0.24	0	0	0.17	0.06	0.31	0	0	0	0.35	0.09	0	0.12	3.62	0	0.62	0.32	0	0	0.06	0.81	0.29
Ptprm	Endothelial_Overall_Top_500_Genes	All	Endothelial	Fetal Endothelial	E16.5-group	4.08	5.41	4.19	4.42	5.69	4.64	4.4	3.06	3.99	3.14	5.5	2.1	2.37	2.6	2.37	2.57	0.93	2.32	2.16	1.41	2.33	0	0.89	2.9	0.17	3.12	1.97	3.04	0.16	1.02	1.26	0.95	0.68	0.14	0.7	2.02	0.54	0.56	1.79	0.88	0.17	0.15	1.67	0.71
Aplnr	Endothelial_Overall_Top_500_Genes	All	Endothelial	Fetal Endothelial	E16.5-group	4.02	5.15	5.78	3.03	2.84	5.15	3.85	3.17	3.36	3.8	1.6	0.31	0.38	0.45	0.7	0.13	1.38	0.06	0.23	0.06	0.06	0	0.32	0.27	0.11	0.27	0.31	1.25	0	0	0	0.67	0.36	0.58	0.35	5.3	0.02	0.37	0.59	0.27	0.2	0.39	2.39	0.62
Mgll	Endothelial_Overall_Top_500_Genes	All	Endothelial	Fetal Endothelial	E16.5-group	3.91	5.19	3.39	4.56	4.62	4.14	4.89	2.86	3.17	3.43	3.61	1.24	1.47	1.73	1.89	1.36	2.56	0.56	1.36	1.16	1.32	0.06	1.59	0.68	1.1	0.97	1.33	1.32	8.37	0.4	0.51	2.3	2.19	3.5	1.95	3.92	1.45	1.07	2.99	2.91	0.37	2.84	3	1.11
Thsd1	Endothelial_Overall_Top_500_Genes	All	Endothelial	Fetal Endothelial	E16.5-group	3.67	4.45	5.27	4.2	3.79	4.65	2.7	4.14	2.57	2.99	2.84	0.3	0.95	0.23	0.39	0.34	0.95	0.27	0.15	0.2	0.04	0	0.32	0.26	0	0.34	0.24	0.4	0	1.12	0	0.41	0.66	0.5	0.13	2.1	0.13	0.07	0.9	0.19	0.05	0.49	0.42	0.39
Jam2	Endothelial_Overall_Top_500_Genes	All	Endothelial	Fetal Endothelial	E16.5-group	3.61	5.06	3.09	4.21	5.36	5.45	2.47	3.41	3.66	2.76	1.83	2.05	3.42	4.06	4.05	0.68	1.74	1.9	1.43	1.3	2.01	1.16	2.44	2.75	1.91	1.71	1.75	3.03	1.11	0.44	2.54	2.31	2.09	1.53	1.81	2.42	2.18	2.7	2.83	2.1	1.17	2.58	2.21	1.65
Jag1	Endothelial_Overall_Top_500_Genes	All	Endothelial	Fetal Endothelial	E16.5-group	3.61	3.11	2.09	2.06	3.43	5.79	4.76	3.8	4.78	4.36	1.69	2.84	0.37	0.93	2.05	2.93	3.83	2.79	3.29	2.92	5.64	3.04	2.84	2.72	3.52	2.05	1.77	2.07	0	7.91	9	1.54	0.73	0.11	0.29	1.92	0.5	1.1	0.94	0.33	0.14	2.5	2.78	0.75
Flt1	Endothelial_Overall_Top_500_Genes	All	Endothelial	Fetal Endothelial	E16.5-group	3.58	4.02	2.64	3.54	4.22	4.63	3.18	3.79	3.79	2.81	3.28	0.5	1.57	0.92	1.29	0.84	0.7	0.42	0.46	0.14	0.47	0.09	0.05	0.07	0	0.37	0.32	0.71	0.14	1.11	0.09	0.5	0.1	0.17	0.12	4.26	0.51	0.71	0.52	0.11	0	0.11	1.14	0.55
Spry4	Endothelial_Overall_Top_500_Genes	All	Endothelial	Fetal Endothelial	E16.5-group	3.51	5.21	5.35	4.89	2.9	4.18	2.83	3.49	5.38	1.01	2.62	1.11	1.66	0.84	1.8	0.57	1.35	2.07	0.98	1.18	0.21	0	1.5	0.56	1.42	0.69	0.74	0.2	3.12	0.62	0.06	3.03	3.62	6.99	3.22	1.67	2.77	3.44	3.99	3.26	0.23	1.54	4.38	2.24
Pdgfb	Endothelial_Overall_Top_500_Genes	All	Endothelial	Fetal Endothelial	E16.5-group	3.34	5.41	3.54	5.03	3.44	2.24	4.69	1.68	2.1	2.68	3.43	0.58	0.64	4.5	0.5	1.2	0.11	0.1	0.49	0.04	0.19	0.07	0.25	0.23	0	1	0.29	0.56	0	0	0	0.51	0.19	0.19	0.4	3.91	0.04	0.49	1.69	0.21	0.16	0.27	0.94	0.17
Dgkz	Endothelial_Overall_Top_500_Genes	All	Endothelial	Fetal Endothelial	E16.5-group	2.73	2.63	2.92	2.26	2.87	3.23	2.67	2.46	1.75	2.39	4.27	0.73	0.78	0.37	0.96	0	1.25	0.55	0.67	0.94	0	0.25	0.62	1.14	1.66	0.8	0.84	1.03	7.15	0	0.07	0.84	1.72	2.45	0.45	3.45	0.56	0.27	0.45	0.75	0.5	2.62	1.16	0.91
Galnt18	Endothelial_Overall_Top_500_Genes	All	Endothelial	Fetal Endothelial	E16.5-group	2.72	1.29	2.5	3.36	2.88	3.03	3.45	3.24	1.42	3.15	4.1	1.71	4.75	3.28	2.87	2.48	2.48	0.66	1.4	0.55	0.16	0	3.99	1.53	1.78	1.01	0.21	2.51	0	1.4	3.4	0.36	0.14	0.6	0.05	0.97	0.08	0.39	0.16	0	0	0.14	1.25	0.05
Clec9a	Endothelial_Overall_Top_500_Genes	All	Endothelial	Fetal Endothelial	E16.5-group	2.55	3.24	3.4	5.05	2.41	2.77	2.25	2.94	1	1.81	2.31	0.31	1.04	0.59	0.75	0.57	0.42	0.07	0.58	0.02	0.16	0	0.01	0.12	0	0.03	0.01	0.38	0	1.31	0	0.22	0.03	0	0	0.6	0.07	0.42	0.62	0.12	0	0.11	0.32	0.16
Aqp1	Endothelial_Overall_Top_500_Genes	All	Endothelial	Fetal Endothelial	E16.5-group	2.35	2.35	0.36	1.39	1.35	3.99	3.41	1.92	3.69	3.13	3.17	0.92	3.27	2.87	3.57	2.92	0.69	0.19	0.81	0.49	0.15	0	0.12	0.07	0.15	0.1	0.15	0.76	8.39	0	0	0.34	0.11	0.15	0	0.38	0.03	0.25	0.31	0	0	0.03	0.76	0
Edn1	Endothelial_Overall_Top_500_Genes	All	Endothelial	Fetal Endothelial	E16.5-group	2.34	4.11	0.93	1.76	3.9	3.15	3.18	1.49	2.49	2.16	2.49	0.76	1.46	0.75	1.36	0.71	0.48	1.22	0.79	0.79	0.31	0.09	0.35	0.7	0	0.43	0.07	0.69	0.38	1.12	0.77	0.71	0.59	0.3	0.4	1.17	0.95	0.92	0.98	0.44	1.33	0.65	1.34	0.39
Rnf125	Endothelial_Overall_Top_500_Genes	All	Endothelial	Fetal Endothelial	E16.5-group	2.25	2.06	1.14	3.1	2.02	2.63	2.55	2.4	0.73	1.69	2.5	0.34	1.57	0	0.4	0.46	0.25	0.1	0.49	0.15	0	0	0.1	0.13	0	0.13	0.03	0.45	0	1.81	1.7	0.19	0.02	0.28	0	4.78	0.2	0.23	0	0	0	0.19	0.27	0.08
Npr1	Endothelial_Overall_Top_500_Genes	All	Endothelial	Fetal Endothelial	E16.5-group	2.16	2.99	2.48	1.43	2.01	2.47	3.14	1.5	1.61	2.54	1.98	0.69	0.56	1.68	0.35	0.17	1.23	0.63	1.28	0.47	1.44	0.88	0.05	0.88	0.21	0.06	0.01	0.68	5.15	0.37	0	0.3	0.07	0.15	0.27	1.28	0.53	0.24	0.07	0.16	0.08	0.16	0.46	0.76
Pcdh12	Endothelial_Overall_Top_500_Genes	All	Endothelial	Fetal Endothelial	E16.5-group	2.16	2.65	3.32	3.62	2.81	1.99	1.63	1.5	1.51	1.04	0.89	0.23	1.41	0	0.44	0.29	0	0.16	0.27	0.04	0.96	0	0.3	0	0	0.19	0.09	0.11	0	0.28	0	0.27	0.36	0.65	0.13	3.31	0.09	0.22	0.37	0.07	0	0.39	0.33	0.35
Ppm1f	Endothelial_Overall_Top_500_Genes	All	Endothelial	Fetal Endothelial	E16.5-group	2.07	3.88	1.62	2.15	2.52	2.26	2.39	2.59	1.91	0.71	1.06	0.51	1.18	0.34	0.4	1.22	2.04	0.04	0.41	0.61	0.31	0	0.22	0.04	0.24	0.61	0.42	1.11	0	0.12	0	0.56	0.7	0	0.41	3.04	0.78	0.29	0.67	0.78	0.16	0.24	0.62	0.68
Aprt	Endothelial_Subtype_Fetal Endothelial_E16.5_Top_500_Genes	Fetal Endothelial_E16.5	Endothelial	Fetal Endothelial	E16.5-group	4.14	7.01	6.09	5.19	3.51	4.13	3.86	3.75	2.06	1.87	1.71	3.93	4.09	3.69	4.82	1.83	5.59	3.14	2.39	3.3	2.29	0	6.1	5.57	6.55	6.33	5.94	4.88	10.39	0.62	2.42	3.68	3.41	6.71	5.28	7.63	1.89	2.65	3.5	5.7	3.37	5.57	5.32	1.91
Gpx3	Endothelial_Subtype_Fetal Endothelial_E16.5_Top_500_Genes	Fetal Endothelial_E16.5	Endothelial	Fetal Endothelial	E16.5-group	3.14	6.41	2.55	4.72	2.2	2.53	0.44	6.47	3.11	1.52	1.2	3.02	4.68	2.03	6.2	2.62	7.65	3.18	1.86	1.83	6.83	0	3.07	2.96	4.65	2.58	3.17	2.57	9.02	0	0.11	7.52	4.56	8.83	7.75	4.37	10.45	11.93	11.51	8.64	9.44	4.99	7.6	10.47
Pigx	Endothelial_Subtype_Fetal Endothelial_E16.5_Top_500_Genes	Fetal Endothelial_E16.5	Endothelial	Fetal Endothelial	E16.5-group	2.63	5.66	4.92	2.3	3.81	1.7	1.15	2.75	2.9	1.42	0.3	1.68	2	0.24	4.87	0.2	3.13	1.64	0.96	1.19	0.83	0	1.29	1.77	4.93	3.5	2.18	1.66	0	1.18	0.2	1.87	2.11	2.56	2.54	2.72	1.05	0.55	1.61	3.57	1.18	2.42	2.19	2.16
Acadsb	Endothelial_Subtype_Fetal Endothelial_E16.5_Top_500_Genes	Fetal Endothelial_E16.5	Endothelial	Fetal Endothelial	E16.5-group	3.13	5.43	4.02	4.75	3.22	1.75	2.34	4.11	3.52	1.12	1.61	3.69	3.97	2.04	4.97	3.28	6.79	4.8	2.27	2	4.07	2.92	4.5	4.77	4.79	4.01	3.52	4.89	3.57	5.21	1.48	5.78	7.16	5.21	7.6	4.16	7.02	5.49	7.74	8.58	2.54	5.9	6.64	4.18
Dld	Endothelial_Subtype_Fetal Endothelial_E16.5_Top_500_Genes	Fetal Endothelial_E16.5	Endothelial	Fetal Endothelial	E16.5-group	2.69	4.95	4.03	4	2.64	1.37	1.69	3.8	4.21	0.27	0.71	3.21	4.04	0.9	4.38	0.64	3.27	3.77	2.2	1.81	2.84	0.61	4.32	5.03	3.75	4.79	4.56	5.18	8.84	0.25	1.75	3.29	4.17	0.63	4.11	3.54	4.13	2.6	2.53	4.98	1.55	5.08	4.31	0.98
Lztr1	Endothelial_Subtype_Fetal Endothelial_E16.5_Top_500_Genes	Fetal Endothelial_E16.5	Endothelial	Fetal Endothelial	E16.5-group	1.59	4.43	2.56	1.04	2.06	0.67	2.65	1.89	1.44	0.35	1.23	2.24	1.75	0.43	4	1.52	3.24	2.24	1.97	1.45	0.44	0	4.79	2.78	1.39	2.95	2.56	3.62	0	0	1.52	1.8	1.85	2.1	2.6	0.75	2.14	1.37	1.27	4.24	0.83	2.08	1.68	0.84
Polr2a	Endothelial_Subtype_Fetal Endothelial_E16.5_Top_500_Genes	Fetal Endothelial_E16.5	Endothelial	Fetal Endothelial	E16.5-group	2.49	3.98	2.26	3.43	1.35	2.56	1.3	3.75	2.05	1.54	1.71	2.78	3.32	2.51	2.99	2.53	2.86	2.81	2.08	1.99	3.38	2.6	4.03	3.42	5.36	2.62	3.55	3.39	5.93	0.33	1.63	2.46	3.37	2.03	4.09	3.96	2.38	3.12	2.77	2.63	3.84	1.86	2.64	2.37
Pds5b	Endothelial_Subtype_Fetal Endothelial_E16.5_Top_500_Genes	Fetal Endothelial_E16.5	Endothelial	Fetal Endothelial	E16.5-group	2.35	3.93	3.99	3.65	2.07	1.68	2.36	2.25	2.04	0.8	0.72	1.7	1.01	1.59	1.61	0.08	4.2	1.12	0.56	1.85	1.54	1.82	1.78	1.75	4.15	4.05	3.64	1.69	0	1.44	0.75	2.4	3.92	5.08	3.4	3.08	1.28	1.02	2.11	1.61	3.89	3.65	3.69	1.54
Tes	Endothelial_Subtype_Fetal Endothelial_E16.5_Top_500_Genes	Fetal Endothelial_E16.5	Endothelial	Fetal Endothelial	E16.5-group	1.96	3.78	2.17	1.56	1.6	1.22	1.81	1.79	3.81	1.61	0.45	3.33	4	5.68	2.76	4.77	3.53	1.92	1.25	2.13	5.21	0	4.49	4.99	5.03	4.92	6	3.37	0	8.52	3.72	1.01	0.92	0	0.34	2	0.05	0.15	0.1	0.04	2.75	2.24	2.72	0.11
Fat4	Endothelial_Subtype_Fetal Endothelial_E16.5_Top_500_Genes	Fetal Endothelial_E16.5	Endothelial	Fetal Endothelial	E16.5-group	1.55	3.64	1.8	0.89	2.02	1.39	0.66	1.61	1.56	1.71	0.12	0.48	0.19	0.07	1.16	0.25	1.68	0.58	0.53	0.08	0.35	0	0.32	0.14	3.04	0.32	0.37	0.41	0	0.2	0.01	1.8	1.79	2.78	2.13	1.5	2.79	1.95	2.29	4.03	1.21	1.39	2.46	1.45
Dhodh	Endothelial_Subtype_Fetal Endothelial_E16.5_Top_500_Genes	Fetal Endothelial_E16.5	Endothelial	Fetal Endothelial	E16.5-group	1.37	3.39	2.03	0.55	0.68	0.83	0.8	1.79	1.04	1.38	0.46	0.87	0.74	1.36	1.23	0.6	1.71	0.48	0.49	0.64	1.05	0	2.02	0.49	1.08	1.25	1.82	0.81	0	0	0.65	1.04	1.41	4.87	1.46	2.22	1.79	1.06	0.38	1.25	0.45	1.4	1.42	0.48
Lrrc3b	Endothelial_Subtype_Fetal Endothelial_E16.5_Top_500_Genes	Fetal Endothelial_E16.5	Endothelial	Fetal Endothelial	E16.5-group	0.36	3.38	0.24	0.38	1.08	0	0	0	0	0	0	0.03	0	0	0	0	0	0	0.05	0	0	0	0.38	0	0	0	0	0	0	0	0	0.06	0.12	0	0	0	0	0.03	0	0.06	0	0.12	0	0
Cthrc1	Endothelial_Subtype_Fetal Endothelial_E16.5_Top_500_Genes	Fetal Endothelial_E16.5	Endothelial	Fetal Endothelial	E16.5-group	1.29	3.06	0.98	0.48	0.75	1.09	0.73	0.17	2.58	1.42	1	1.92	0	0	0.1	0	3.73	3.62	1.35	0.77	0.74	0	0	3.76	0	5.83	2.74	3.01	0	0	0	0.56	0.74	1.53	0.23	2.45	0.08	0	0.11	0.43	0.39	0.46	0.67	0.18
Adam12	Endothelial_Subtype_Fetal Endothelial_E16.5_Top_500_Genes	Fetal Endothelial_E16.5	Endothelial	Fetal Endothelial	E16.5-group	1.02	2.67	1.16	0.92	1.81	0.1	1.22	0.98	0.89	0.5	0.99	0.64	0.07	0.02	0.46	0.67	1.13	0.76	0.33	0.17	1.52	0	1.73	0.32	3.34	1.18	0.22	0.93	0	0	0.03	1.53	3.52	4.1	4.36	1.16	2.62	0.22	0.71	3.5	1.91	1.43	2.57	0.17
Cyp26b1	Endothelial_Subtype_Fetal Endothelial_E16.5_Top_500_Genes	Fetal Endothelial_E16.5	Endothelial	Fetal Endothelial	E16.5-group	0.94	2.48	0.71	1.22	3.12	1.01	0.14	0.14	0.84	0.56	0.84	0.15	0.45	0	0.5	0	0	0.07	0.32	0.24	0	0	0.01	0	0	0.06	0	0.27	0	0	0	0.13	0.02	0	0.03	0.3	0.25	0.32	0.38	0.01	0	0.11	0.41	0
Gyg	Endothelial_Subtype_Matrix Endothelial_E16.5_Top_500_Genes	Matrix Endothelial_E16.5	Endothelial	Matrix Endothelial	E16.5-group	5.66	7.41	7.14	7.08	2.94	4.27	4.41	7.94	5.51	4.12	3.21	5.46	6.41	2.87	7.89	3.42	10.84	6.71	3.99	4.39	6.22	6.07	6.75	4.07	6.29	6.23	6.62	5.93	8.95	1.23	0.65	9.59	9.91	11.46	10.41	8.35	11.61	11.86	12.31	12.15	4.77	6.34	11.22	11.83
Tecr	Endothelial_Subtype_Matrix Endothelial_E16.5_Top_500_Genes	Matrix Endothelial_E16.5	Endothelial	Matrix Endothelial	E16.5-group	5.91	7	7.67	6.77	6.52	4.81	7.64	5.54	6.58	2.66	4.13	7.05	7.33	4.66	7.69	3.67	8.45	7.57	6.17	6.74	6.91	2.27	8.79	7.24	8.71	8.79	8.55	8.85	8.87	2.18	5.04	6.03	7.84	6.25	6.46	8.25	5.86	3.7	6.71	6.77	7.49	8.81	8.13	2.42
Pgk1	Endothelial_Subtype_Matrix Endothelial_E16.5_Top_500_Genes	Matrix Endothelial_E16.5	Endothelial	Matrix Endothelial	E16.5-group	4.25	4.93	7.21	4.4	4.07	3.88	1.77	5.22	4.08	2.26	1.57	5.14	6.35	4.16	4.07	2.9	5.79	4.98	3.11	3.19	6.83	2.66	7.41	7.92	8.17	7.87	7.87	6.19	7.09	3.72	3.62	3.84	6.35	5.97	3.66	7.76	3.59	2.14	3.69	5.49	9.13	4.97	5.5	1.9
Aprt	Endothelial_Subtype_Matrix Endothelial_E16.5_Top_500_Genes	Matrix Endothelial_E16.5	Endothelial	Matrix Endothelial	E16.5-group	4.14	7.01	6.09	5.19	3.51	4.13	3.86	3.75	2.06	1.87	1.71	3.93	4.09	3.69	4.82	1.83	5.59	3.14	2.39	3.3	2.29	0	6.1	5.57	6.55	6.33	5.94	4.88	10.39	0.62	2.42	3.68	3.41	6.71	5.28	7.63	1.89	2.65	3.5	5.7	3.37	5.57	5.32	1.91
Nme1	Endothelial_Subtype_Matrix Endothelial_E16.5_Top_500_Genes	Matrix Endothelial_E16.5	Endothelial	Matrix Endothelial	E16.5-group	3.56	4.6	6.81	3.25	2.91	1.13	2.9	2.46	5.16	1.45	3.43	3.77	3.47	1.28	4.25	0.81	4.14	3.5	1.81	3.07	4.62	3.52	5.49	3.49	7.27	8.31	7.87	4.31	8.19	0	2.14	4.12	8	7.17	4.89	7.53	2.21	2.11	1.79	4.98	8.33	4.79	5.63	0.75
Smad5	Endothelial_Subtype_Matrix Endothelial_E16.5_Top_500_Genes	Matrix Endothelial_E16.5	Endothelial	Matrix Endothelial	E16.5-group	3.19	4.29	2.96	3.79	2.96	3.62	3.01	2.68	2.39	2.58	2.34	2.18	3.15	2	2.07	0.8	2.95	1.82	1.36	1.75	2.05	0.03	1.77	2.7	4.39	2.44	3.9	3.59	0	4.26	3.34	2.6	3.23	1.71	3.2	4.94	2.08	2.4	2.04	2.58	2.58	4.71	2.6	2.46
Fdps	Endothelial_Subtype_Matrix Endothelial_E16.5_Top_500_Genes	Matrix Endothelial_E16.5	Endothelial	Matrix Endothelial	E16.5-group	1.8	1.98	3.21	2.39	2.95	1.14	1.69	0	1.01	0.88	1.02	3.13	2.11	3.03	1.24	0.57	2.98	4.97	2.33	2.6	1.53	0	3.39	5.39	6.09	3.27	4.58	2.89	0	0	4.48	1.8	2.78	1.94	3.09	4.62	0.64	0.16	1.01	2.43	0.16	4.02	3.54	0.53
Cnot6	Endothelial_Subtype_Matrix Endothelial_E16.5_Top_500_Genes	Matrix Endothelial_E16.5	Endothelial	Matrix Endothelial	E16.5-group	2.54	1.2	2.26	2.96	3.85	2.17	2.67	2.88	3.39	1.9	0.35	2.28	4.09	1.59	1.81	0.72	3.35	2.37	1.21	1.68	3.36	2.21	2.32	3.41	1.77	3.63	3.89	2.36	2.85	0.22	1.9	2.2	2.65	2.51	2.02	4.24	1.58	1.57	3.4	3.65	1.43	1.77	2.14	1.47
Polr2a	Endothelial_Subtype_Matrix Endothelial_E16.5_Top_500_Genes	Matrix Endothelial_E16.5	Endothelial	Matrix Endothelial	E16.5-group	2.49	3.98	2.26	3.43	1.35	2.56	1.3	3.75	2.05	1.54	1.71	2.78	3.32	2.51	2.99	2.53	2.86	2.81	2.08	1.99	3.38	2.6	4.03	3.42	5.36	2.62	3.55	3.39	5.93	0.33	1.63	2.46	3.37	2.03	4.09	3.96	2.38	3.12	2.77	2.63	3.84	1.86	2.64	2.37
Acat2	Endothelial_Subtype_Matrix Endothelial_E16.5_Top_500_Genes	Matrix Endothelial_E16.5	Endothelial	Matrix Endothelial	E16.5-group	1.16	1.56	4.18	0.31	0.55	0.96	0.09	0.02	0.81	0.36	0	2.58	1.64	0	2.73	0.44	2.02	3.62	1.72	1.86	2.49	0	2.98	3.17	5.96	4.75	5.11	2.58	4.05	0.32	1.81	1.86	4.77	4.5	3.53	3.95	1.24	0.75	1.61	2.75	1.72	3.71	2.33	0.79
Fads1	Endothelial_Subtype_Matrix Endothelial_E16.5_Top_500_Genes	Matrix Endothelial_E16.5	Endothelial	Matrix Endothelial	E16.5-group	1.78	1.45	2.96	1.3	1.46	1.01	1.31	1.47	2.02	1.33	2.08	1.92	0.66	0.1	0.06	0.15	2.1	4.19	0.89	1.42	0	0.2	0.87	3.63	4.57	3.66	3.45	1.81	7.36	0	0	2.11	2.4	3.07	3.73	3.91	1.53	2.7	1.37	1.81	0.27	4.17	2.32	0.7
Procr	Endothelial_Subtype_Matrix Endothelial_E16.5_Top_500_Genes	Matrix Endothelial_E16.5	Endothelial	Matrix Endothelial	E16.5-group	0.92	2.18	1.17	0.71	0.57	0.52	0	0.79	0.37	0.67	0	0.06	0	0	0	0	0	0	0.01	0.06	0	0	0.04	0	0	0.02	0.03	0.44	0	1.71	0.13	0.07	0	0	0.05	3.68	0	0	0.13	0	0.14	0.11	0.27	0
Taf3	Endothelial_Subtype_Matrix Endothelial_E16.5_Top_500_Genes	Matrix Endothelial_E16.5	Endothelial	Matrix Endothelial	E16.5-group	1.46	0.35	2.32	2.44	0.91	2.33	0.23	1.11	1.98	0.22	0.66	1.15	0.52	0.38	2.55	0.85	2.93	0.81	0.49	0.65	0.1	2.85	1.89	1.04	2.47	1.51	2.92	1.29	0	0.76	1.07	1.2	2.77	0.37	1.28	3.55	0.59	0.93	0.83	1.73	0.68	2.68	0.68	1.13
Ndn	Endothelial_Subtype_Matrix Endothelial_E16.5_Top_500_Genes	Matrix Endothelial_E16.5	Endothelial	Matrix Endothelial	E16.5-group	1.64	3.12	2.55	2.33	1.96	0.42	0.65	0.42	1.91	1.04	1.79	1.26	1.55	0	2.28	0.28	3.2	0.42	0.36	1.23	0.21	0	0.13	2.27	5.52	3.54	2.2	1.18	8.83	2.39	0	2.14	2.65	0.8	2.11	3.2	1.35	0.91	0.93	4.65	1.81	5.03	2.69	0.07
Bmi1	Endothelial_Subtype_Matrix Endothelial_E16.5_Top_500_Genes	Matrix Endothelial_E16.5	Endothelial	Matrix Endothelial	E16.5-group	1.19	1.41	0.97	1.38	0.68	0.91	0.57	1.71	0.56	1.07	1.59	1.16	1.52	0.5	0.5	0.71	1.87	1.31	0.32	0.54	1.19	0	0.94	0.71	2.93	1.52	3.35	1.44	5.01	4.07	1.9	0.99	1.67	2.09	1.57	2.7	0.45	0.55	1.02	1.13	1.91	1.2	1.14	0.05
Pole2	Endothelial_Subtype_Matrix Endothelial_E16.5_Top_500_Genes	Matrix Endothelial_E16.5	Endothelial	Matrix Endothelial	E16.5-group	0.81	1.43	1.7	0.3	0	0.9	0.97	0.51	0.38	0.31	0	0.66	0.39	0.94	0	0	1.8	0.04	0.4	0.56	0.39	0	0.3	0.79	3.87	1.87	1.74	0.58	0	0	0	0.85	2.51	1.71	0.48	2.61	0.58	0.64	0.45	0.71	2.49	1.85	0.5	0.35
Rrm2	Endothelial_Subtype_Proliferative Endothelial_E16.5_Top_500_Genes	Proliferative Endothelial_E16.5	Endothelial	Proliferative Endothelial	E16.5-group	2.32	1.61	8.06	4.36	1.85	0.1	0.3	0.42	3.42	0.85	1.03	1.62	0.41	0.24	1.81	0.14	2.39	0.13	0.32	1.87	1.56	0	1.83	0.93	7.63	4.75	7.79	1.41	0	0	0.52	1.62	6.56	2.55	1.8	3.38	0.2	0.43	0.74	1.66	3.86	0.86	2.2	0
Tyms	Endothelial_Subtype_Proliferative Endothelial_E16.5_Top_500_Genes	Proliferative Endothelial_E16.5	Endothelial	Proliferative Endothelial	E16.5-group	4.08	4.66	7.4	4.71	2.15	3.2	4.02	3.69	4.37	2.67	2.6	3.9	3.32	4.12	2.81	2.19	4	3.39	2.46	3.18	2.42	0.56	5.38	4.43	6.75	7.28	8.55	4.14	2.71	2.16	2.32	3.97	7.33	5.21	4.15	5.29	3.68	2.84	3.58	4.55	6.23	4.31	4.65	2.38
Pgk1	Endothelial_Subtype_Proliferative Endothelial_E16.5_Top_500_Genes	Proliferative Endothelial_E16.5	Endothelial	Proliferative Endothelial	E16.5-group	4.25	4.93	7.21	4.4	4.07	3.88	1.77	5.22	4.08	2.26	1.57	5.14	6.35	4.16	4.07	2.9	5.79	4.98	3.11	3.19	6.83	2.66	7.41	7.92	8.17	7.87	7.87	6.19	7.09	3.72	3.62	3.84	6.35	5.97	3.66	7.76	3.59	2.14	3.69	5.49	9.13	4.97	5.5	1.9
Tubb6	Endothelial_Subtype_Proliferative Endothelial_E16.5_Top_500_Genes	Proliferative Endothelial_E16.5	Endothelial	Proliferative Endothelial	E16.5-group	2.89	3.13	6.93	5.1	0.8	0.66	1.41	3.66	4.18	0.87	1.32	1.66	0.75	1.06	2.73	2.33	3.71	0.95	0.83	0.94	0	0	2.63	1.79	6.03	4.86	1.79	0.34	0	0.32	1.6	3.94	8.85	6.27	3.84	3.87	1.46	1.91	2.52	5.2	5.33	2.48	4.4	2.3
Smc1a	Endothelial_Subtype_Proliferative Endothelial_E16.5_Top_500_Genes	Proliferative Endothelial_E16.5	Endothelial	Proliferative Endothelial	E16.5-group	4.83	4.46	6.91	5.9	6.83	4.19	4.46	4.01	4.66	2.95	4.63	3.94	3.77	2.63	2.67	2.1	4.83	4.06	2.99	2.78	2.7	2.51	5.3	5.6	6.83	6.55	6.47	3.87	3.85	2.21	2.68	4.45	7.72	8.81	5.3	5.73	3.33	3.44	5.69	5.26	6.09	6.01	5.03	2.2
Mad2l1	Endothelial_Subtype_Proliferative Endothelial_E16.5_Top_500_Genes	Proliferative Endothelial_E16.5	Endothelial	Proliferative Endothelial	E16.5-group	1.88	1.36	6.87	3.79	1.82	0.74	0.07	1.02	2.06	0.29	1.6	1.89	0.14	0.9	0	0.29	3.28	0.89	0.25	1.71	0	0.15	2.52	0.62	4.3	8.45	6.03	1.96	0	0	3.16	1.7	6.39	5.43	0.76	1.02	0.98	1.34	1.44	0.71	3.76	0.8	2.54	0.96
Spc25	Endothelial_Subtype_Proliferative Endothelial_E16.5_Top_500_Genes	Proliferative Endothelial_E16.5	Endothelial	Proliferative Endothelial	E16.5-group	1.57	1.12	6.12	3.61	0.33	0.69	0.54	0.45	1.57	0.32	0.21	1.02	0	0	0.29	0	0.91	0	0.13	0.86	0	1.49	1.35	1.59	3.51	4.04	5.27	1.05	1.05	1.69	0	1.41	6.3	3.92	0.61	1.41	0.47	0.28	0.65	1.32	4.03	0.86	2.03	0.19
Rrm1	Endothelial_Subtype_Proliferative Endothelial_E16.5_Top_500_Genes	Proliferative Endothelial_E16.5	Endothelial	Proliferative Endothelial	E16.5-group	2.28	2.53	6.11	3.41	2.06	1.56	0.52	0.89	2.6	0.89	0.73	1.96	2.26	0.64	1.92	1.49	2.3	0.49	0.88	0.78	1.54	0	3.07	1.42	5.87	6.29	6.51	1.55	0	0	1.64	1.95	6.44	3.15	1.58	3.87	0.23	0.67	1.38	3.2	4.66	3.67	4.47	0.06
Rad21	Endothelial_Subtype_Proliferative Endothelial_E16.5_Top_500_Genes	Proliferative Endothelial_E16.5	Endothelial	Proliferative Endothelial	E16.5-group	3.36	3.56	5.88	5.93	3.61	3.46	1.89	1.8	4.43	0.94	1.81	4.01	3.46	2.81	3.58	3.83	5.46	3.76	2.48	3.8	1.61	2.07	4.8	4.95	6.37	7.44	6.27	4.39	0	5.79	1.06	2.89	5.99	4.24	2.89	4.53	1.46	2.28	3.48	2.57	5.71	3.36	4.94	0.84
Txndc12	Endothelial_Subtype_Proliferative Endothelial_E16.5_Top_500_Genes	Proliferative Endothelial_E16.5	Endothelial	Proliferative Endothelial	E16.5-group	3.45	4.74	5.86	4.33	3.95	3.46	1.61	3.52	3.75	1.35	1.49	3.28	2.35	2.82	3.09	2.92	5.13	3.7	2.01	1.93	4.7	1.99	3.49	3.6	6.77	4.9	4.72	2.95	0	0.9	5.04	4.24	6.7	5.51	4.88	4.67	3.7	2.92	5.71	5.9	5.58	5.38	5.18	2.29
Smc2	Endothelial_Subtype_Proliferative Endothelial_E16.5_Top_500_Genes	Proliferative Endothelial_E16.5	Endothelial	Proliferative Endothelial	E16.5-group	3.01	3.72	5.79	4.9	1.21	1.47	2.71	1.97	3.96	1.67	2.07	2.41	2.65	1.9	2.15	1.22	2.73	1.44	1.09	1.42	1.44	0.9	3.88	0.92	4.49	6.36	6.27	2.99	3.87	1.76	2.2	2.77	7.33	5.3	2.68	4.04	2.04	1.91	2.77	3.35	5.64	3.28	3.72	1.23
Kif20b	Endothelial_Subtype_Proliferative Endothelial_E16.5_Top_500_Genes	Proliferative Endothelial_E16.5	Endothelial	Proliferative Endothelial	E16.5-group	1.68	2.39	5.7	3.62	1.51	0.57	0.07	0.31	1.69	0	0.51	1.28	0.03	0.05	0.69	0.7	2.58	0.63	0.23	0.78	1.07	0	4.48	0.39	4.18	4.47	3.71	0.19	0	0.86	0.83	1.34	6.42	2.78	1.4	2.56	0.1	0.39	1.05	0.98	5.92	1.19	2.22	0.1
Fbxo5	Endothelial_Subtype_Proliferative Endothelial_E16.5_Top_500_Genes	Proliferative Endothelial_E16.5	Endothelial	Proliferative Endothelial	E16.5-group	1.3	1.04	5.63	3.06	0.15	0.76	0.11	0.11	0.66	0.47	0.11	1.04	0.1	0.13	0	0.41	1.72	0.16	0.45	0.44	0	1.21	1.95	0.58	4.75	3.69	5.09	0.29	0	1.48	0.11	1.16	5.57	0.32	0.68	1.13	0.05	0.58	1.41	0.94	4.44	0.43	1.69	0.25
Sgol1	Endothelial_Subtype_Proliferative Endothelial_E16.5_Top_500_Genes	Proliferative Endothelial_E16.5	Endothelial	Proliferative Endothelial	E16.5-group	1.19	0.53	5.26	3.05	0.31	0.26	0.02	0.04	1.15	0.07	0	0.83	0.06	0.2	0.08	0.08	0.93	0.04	0.05	0.82	0.54	0.07	0.78	0	2.9	4.49	3.96	0.35	0	0.16	0.54	1.01	5.59	4.81	0.23	1.78	0.04	0.34	0.85	0.35	4.86	0.11	1.57	0.22
Mis18bp1	Endothelial_Subtype_Proliferative Endothelial_E16.5_Top_500_Genes	Proliferative Endothelial_E16.5	Endothelial	Proliferative Endothelial	E16.5-group	1.25	0.67	5.18	2.94	0.22	0	0.07	0.02	1.17	0.07	1.1	1.05	0.96	0	2.09	0.68	1.05	0.48	0.13	0.36	1.17	0	0.85	0.23	3.22	4.15	4.58	0.19	0	0	0.81	1.16	6.08	4.35	1.24	2.38	0.5	0.04	0.16	0.5	5.4	0.74	1.34	0.22
Tk1	Endothelial_Subtype_Proliferative Endothelial_E16.5_Top_500_Genes	Proliferative Endothelial_E16.5	Endothelial	Proliferative Endothelial	E16.5-group	1.44	1.65	4.93	3.69	0.06	0	0.62	0	1.96	0.45	1.52	1.04	0.91	0	0	0.25	1.47	0.35	0.3	1.56	1.01	0	0.94	0.54	3.56	3.78	4.42	0	0	0	0	1.11	5.9	0.74	0.47	1.02	0.08	0.23	1.33	0.92	3.6	0.69	1.88	0.31
Cenpt	Endothelial_Subtype_Proliferative Endothelial_E16.5_Top_500_Genes	Proliferative Endothelial_E16.5	Endothelial	Proliferative Endothelial	E16.5-group	1.79	3.12	4.92	3.09	1.78	0.82	0.99	0.6	0.48	0.88	0.79	1.2	1.84	0.3	1	1.24	2.58	0.55	0.29	0.52	1.34	0	1.46	2.34	5.35	2.29	4.13	0	0	2.65	0	1.12	2.5	1.13	1.47	2.43	0.36	0.66	0.74	0.06	1.13	1.43	2.31	0.99
Pigx	Endothelial_Subtype_Proliferative Endothelial_E16.5_Top_500_Genes	Proliferative Endothelial_E16.5	Endothelial	Proliferative Endothelial	E16.5-group	2.63	5.66	4.92	2.3	3.81	1.7	1.15	2.75	2.9	1.42	0.3	1.68	2	0.24	4.87	0.2	3.13	1.64	0.96	1.19	0.83	0	1.29	1.77	4.93	3.5	2.18	1.66	0	1.18	0.2	1.87	2.11	2.56	2.54	2.72	1.05	0.55	1.61	3.57	1.18	2.42	2.19	2.16
Nusap1	Endothelial_Subtype_Proliferative Endothelial_E16.5_Top_500_Genes	Proliferative Endothelial_E16.5	Endothelial	Proliferative Endothelial	E16.5-group	1.33	1.47	4.87	3.58	0.04	0.28	0.08	0.4	1.8	0.04	0.47	0.72	0	0	0	0.3	0.17	0.26	0.12	0.64	0	0	0.94	0.1	1.29	4.07	3.67	0.07	0.31	0.91	0	1.1	6.05	4.9	0.85	1.45	0.56	0	0.72	0.38	5.58	0.77	1.76	0.35
Prim2	Endothelial_Subtype_Proliferative Endothelial_E16.5_Top_500_Genes	Proliferative Endothelial_E16.5	Endothelial	Proliferative Endothelial	E16.5-group	1.49	1.19	4.75	2.22	0.57	0.58	0.37	0.97	1.39	1.33	0.06	1.16	1.41	0.83	2.53	0.36	1.28	1.04	0.36	0.26	0.16	0.67	1.61	0.54	2.64	2.36	3.9	1.25	0	2.11	0.6	1.37	3.7	4.74	2.09	1.73	0.68	0.83	0.99	2.4	2.52	0.38	1.52	2.08
Mki67	Endothelial_Subtype_Proliferative Endothelial_E16.5_Top_500_Genes	Proliferative Endothelial_E16.5	Endothelial	Proliferative Endothelial	E16.5-group	1.42	0.91	4.55	4.09	0.2	0.21	0.17	0.3	1.76	0.23	0.75	1.24	0.07	0.16	0.08	0.37	2.85	0.44	0.28	0.95	0.24	0	1.62	1.68	3.69	5.32	3.63	1.14	0.09	0.48	0.7	1.38	5.93	4.43	1.42	2.3	0.04	0.21	0.56	0.41	4.51	0.41	2.57	0.06
Whsc1	Endothelial_Subtype_Proliferative Endothelial_E16.5_Top_500_Genes	Proliferative Endothelial_E16.5	Endothelial	Proliferative Endothelial	E16.5-group	2.15	2.68	4.42	2.55	1.03	1.41	1.88	1.68	2.62	1.61	0.51	2.03	2.41	0.94	0.85	2.16	3.28	1.61	1.29	1.65	0.38	0	2.91	1.88	3.15	3.33	3.97	1.88	6.02	0.87	4.28	1.47	2.94	2.31	1	2.63	0.5	1.23	1.22	3.3	3.82	1.64	2.08	0.73
Bub1	Endothelial_Subtype_Proliferative Endothelial_E16.5_Top_500_Genes	Proliferative Endothelial_E16.5	Endothelial	Proliferative Endothelial	E16.5-group	1.08	1.02	4.36	2.63	0.43	0.02	0.17	0.17	1.34	0.04	0.21	0.72	0.03	0	0.02	0.24	0.56	0.16	0.13	0.44	0	0	0.54	0.04	3	4.6	2.85	0.14	0	0	0.32	1.02	6.42	4.3	0.3	1.35	0.15	0.13	0.42	0.45	4.19	0.62	1.44	0.2
Dnmt1	Endothelial_Subtype_Proliferative Endothelial_E16.5_Top_500_Genes	Proliferative Endothelial_E16.5	Endothelial	Proliferative Endothelial	E16.5-group	2.08	3.11	4.25	2.83	0.75	1.51	0.51	1.63	2.54	1.49	1.81	1.67	1.43	1.51	0.07	1.11	0.66	0.84	1.09	1.39	0.41	0	3.77	1.21	4.72	3.74	4.93	2.04	0	0.74	0.41	1.78	5.1	4.56	2.71	2.38	0.66	0.73	2.42	2.14	5.21	1.38	1.75	0.9
Spag5	Endothelial_Subtype_Proliferative Endothelial_E16.5_Top_500_Genes	Proliferative Endothelial_E16.5	Endothelial	Proliferative Endothelial	E16.5-group	0.69	0.26	3.3	1.68	0	0.02	0.04	0	1.02	0.18	0.04	0.64	0	0	0.02	0.6	0.81	0.11	0.01	0.38	0	0	0.34	0.23	1.45	3.36	3.51	0	0	1.63	0.94	0.65	4.2	4.01	0.52	0.48	0	0.01	0.4	0.15	3.77	0.08	1.03	0.07
Trip13	Endothelial_Subtype_Proliferative Endothelial_E16.5_Top_500_Genes	Proliferative Endothelial_E16.5	Endothelial	Proliferative Endothelial	E16.5-group	0.64	0.41	3.17	1.32	0	0.06	0.09	0	0.48	0	0	0.43	0	0	0	0	0	0.03	0.01	0.3	0	0	0.53	0.51	6.61	1.38	1.99	0.09	0	0	0	0.5	3.29	3.7	0.61	1.25	0	0	0.31	1.14	2.97	0.06	0.44	0
Fzd4	Endothelial_Subtype_Proliferative Endothelial_E16.5_Top_500_Genes	Proliferative Endothelial_E16.5	Endothelial	Proliferative Endothelial	E16.5-group	1.5	1.23	2.98	2.35	0.89	2.68	1.14	0.61	0.92	0.68	1.59	0.37	0.1	0.45	0.31	1.02	0	0.21	0.12	0.14	0	0	1	0	1.1	0.73	1.07	0.28	0	1.75	0	0.52	0.37	2.71	0.44	1.19	0.72	0.46	0.52	0.06	0.1	0.01	0.39	0.04
Atp6v1d	Endothelial_Subtype_endothelial cells A_E18.5_Top_500_Genes	endothelial cells A_E18.5	Endothelial	endothelial cells A	E18.5-group	4.54	4.05	5.63	6.78	6.4	4.31	4.75	5.76	4.23	2.54	3.15	4.24	2.79	4.56	5.67	1.6	5.79	4.96	2.96	3.38	4.26	1.08	5.11	6.42	5.11	3.86	5.57	5.64	0.62	4.67	5.17	3.82	5.71	2.84	3.37	2.95	4.53	2.91	3.77	3.49	7.86	4.03	4.85	1.72
Rad21	Endothelial_Subtype_endothelial cells A_E18.5_Top_500_Genes	endothelial cells A_E18.5	Endothelial	endothelial cells A	E18.5-group	3.36	3.56	5.88	5.93	3.61	3.46	1.89	1.8	4.43	0.94	1.81	4.01	3.46	2.81	3.58	3.83	5.46	3.76	2.48	3.8	1.61	2.07	4.8	4.95	6.37	7.44	6.27	4.39	0	5.79	1.06	2.89	5.99	4.24	2.89	4.53	1.46	2.28	3.48	2.57	5.71	3.36	4.94	0.84
Pnp	Endothelial_Subtype_endothelial cells A_E18.5_Top_500_Genes	endothelial cells A_E18.5	Endothelial	endothelial cells A	E18.5-group	2.79	4.07	3.91	5.33	2.78	2.59	2.56	2.97	1.64	1.86	1.2	2.01	1.33	1.14	3.25	0.83	3.54	2.41	1.15	2.67	0.49	0.13	1.16	3.43	1.96	2.02	3	2.61	0	7.48	0.07	1.89	2.35	1.24	0.61	1.51	1.34	1.36	1.97	0.4	3.32	2.26	2.68	0.61
Smc3	Endothelial_Subtype_endothelial cells A_E18.5_Top_500_Genes	endothelial cells A_E18.5	Endothelial	endothelial cells A	E18.5-group	3.77	3.82	5.9	5.15	3.02	2.09	2.17	4.14	3.64	2.7	4.76	3.68	3.21	2.66	4.87	3.71	4.25	3.13	3	1.41	3.22	0.66	6	4.42	5.18	5.76	6.39	3.4	0	3.89	4.03	4.26	6.02	5.43	5.02	5.18	4.17	4.89	3.65	4.94	3.81	4.13	5.23	1.91
Tubb6	Endothelial_Subtype_endothelial cells A_E18.5_Top_500_Genes	endothelial cells A_E18.5	Endothelial	endothelial cells A	E18.5-group	2.89	3.13	6.93	5.1	0.8	0.66	1.41	3.66	4.18	0.87	1.32	1.66	0.75	1.06	2.73	2.33	3.71	0.95	0.83	0.94	0	0	2.63	1.79	6.03	4.86	1.79	0.34	0	0.32	1.6	3.94	8.85	6.27	3.84	3.87	1.46	1.91	2.52	5.2	5.33	2.48	4.4	2.3
Hsd11b1	Endothelial_Subtype_endothelial cells A_E18.5_Top_500_Genes	endothelial cells A_E18.5	Endothelial	endothelial cells A	E18.5-group	2.12	3	1.35	4.9	1.24	1.53	0.59	5.28	1.8	0.9	0	2.18	4.45	1.37	6.12	1.9	5.85	2.96	1.37	1.1	4.4	0	2.67	0.79	0.33	0.96	1.59	2.5	0	0.4	0	5.76	5.15	2.42	4.97	2.61	10.62	9.66	10.6	8.73	0.72	1.66	7.97	7.83
Smc2	Endothelial_Subtype_endothelial cells A_E18.5_Top_500_Genes	endothelial cells A_E18.5	Endothelial	endothelial cells A	E18.5-group	3.01	3.72	5.79	4.9	1.21	1.47	2.71	1.97	3.96	1.67	2.07	2.41	2.65	1.9	2.15	1.22	2.73	1.44	1.09	1.42	1.44	0.9	3.88	0.92	4.49	6.36	6.27	2.99	3.87	1.76	2.2	2.77	7.33	5.3	2.68	4.04	2.04	1.91	2.77	3.35	5.64	3.28	3.72	1.23
Supt16	Endothelial_Subtype_endothelial cells A_E18.5_Top_500_Genes	endothelial cells A_E18.5	Endothelial	endothelial cells A	E18.5-group	3.25	3.59	5.04	4.86	1.91	2.25	2.52	3.06	3.33	1.85	3.86	3.33	3.72	2.44	1.82	1.9	4.88	2.5	1.83	2.28	3.96	0.06	4.97	2.95	6.58	6.33	6.64	4.87	0	2.03	4.02	3.28	6.23	4.2	4.1	4.56	2.17	1.75	2.45	6.28	6.35	3.87	3.83	2.11
Ganab	Endothelial_Subtype_endothelial cells A_E18.5_Top_500_Genes	endothelial cells A_E18.5	Endothelial	endothelial cells A	E18.5-group	2.93	4.45	4.44	4.58	0.92	2.79	1.78	2.85	1.9	2.34	1.96	3.1	3.21	2.43	3.19	2.54	3.76	3.48	1.68	1.59	4.6	0	3.98	3.53	5.47	5.47	4.62	2.47	0	5.84	3.38	3.04	3.61	7.18	2.96	3.74	2.55	1.4	3.71	4.39	2.02	5.65	3.79	2.23
Ifitm1	Endothelial_Subtype_endothelial cells A_E18.5_Top_500_Genes	endothelial cells A_E18.5	Endothelial	endothelial cells A	E18.5-group	2.31	1.2	1.56	4.57	2.86	0.7	0.33	7.3	1.24	2.04	0.63	1.71	2.19	1.74	3.95	1.36	3.83	2.71	1.41	0.69	2.08	0	0.6	0.3	0	0.35	0.91	2	1.26	0	6.65	4.57	1.89	1.91	1.21	2.22	8.39	10.38	8.21	1.51	1.78	1.2	6.02	9.92
Rrm2	Endothelial_Subtype_endothelial cells A_E18.5_Top_500_Genes	endothelial cells A_E18.5	Endothelial	endothelial cells A	E18.5-group	2.32	1.61	8.06	4.36	1.85	0.1	0.3	0.42	3.42	0.85	1.03	1.62	0.41	0.24	1.81	0.14	2.39	0.13	0.32	1.87	1.56	0	1.83	0.93	7.63	4.75	7.79	1.41	0	0	0.52	1.62	6.56	2.55	1.8	3.38	0.2	0.43	0.74	1.66	3.86	0.86	2.2	0
Cish	Endothelial_Subtype_endothelial cells A_E18.5_Top_500_Genes	endothelial cells A_E18.5	Endothelial	endothelial cells A	E18.5-group	2.16	0.59	0.33	4.26	3.32	3.29	1.89	3.96	1.51	1.86	1.55	2.1	3.74	1.56	4.38	5.33	4.11	2.38	1.59	0.88	0.05	0	0.03	0.81	4.15	1.83	2.12	2.57	0.43	2.19	0.97	0.89	0.11	0	0.08	0.53	0.81	1.11	0.14	0.07	1.36	0.42	1.41	0.26
Aco2	Endothelial_Subtype_endothelial cells A_E18.5_Top_500_Genes	endothelial cells A_E18.5	Endothelial	endothelial cells A	E18.5-group	2.68	4.21	4.8	4.19	2.98	2.36	1.47	2.85	3.25	1.26	0.39	3.31	4.32	1.37	1.46	2.18	4.44	3.85	2.3	2.41	3.96	1.77	3.23	5.16	4.02	5.06	5.01	3.01	7.56	2.23	3.41	2.37	3.13	2.77	2.3	1.6	2.51	2.03	0.62	3.54	5.14	3.86	3.24	1.21
Mki67	Endothelial_Subtype_endothelial cells A_E18.5_Top_500_Genes	endothelial cells A_E18.5	Endothelial	endothelial cells A	E18.5-group	1.42	0.91	4.55	4.09	0.2	0.21	0.17	0.3	1.76	0.23	0.75	1.24	0.07	0.16	0.08	0.37	2.85	0.44	0.28	0.95	0.24	0	1.62	1.68	3.69	5.32	3.63	1.14	0.09	0.48	0.7	1.38	5.93	4.43	1.42	2.3	0.04	0.21	0.56	0.41	4.51	0.41	2.57	0.06
Plod1	Endothelial_Subtype_endothelial cells A_E18.5_Top_500_Genes	endothelial cells A_E18.5	Endothelial	endothelial cells A	E18.5-group	2.3	2.75	2.82	3.8	4.19	1.29	2.06	2.31	2.12	1.49	1.15	1.36	1.41	0.26	1.82	1.82	0.77	1.44	1.01	0.98	1.32	0.43	1.26	1.59	2.78	2.01	1.83	1.59	1.45	0.82	2.11	2.31	3	3.28	2.13	1.98	2.48	2.3	2.87	2.95	3.25	2.95	2.42	0.99
Mad2l1	Endothelial_Subtype_endothelial cells A_E18.5_Top_500_Genes	endothelial cells A_E18.5	Endothelial	endothelial cells A	E18.5-group	1.88	1.36	6.87	3.79	1.82	0.74	0.07	1.02	2.06	0.29	1.6	1.89	0.14	0.9	0	0.29	3.28	0.89	0.25	1.71	0	0.15	2.52	0.62	4.3	8.45	6.03	1.96	0	0	3.16	1.7	6.39	5.43	0.76	1.02	0.98	1.34	1.44	0.71	3.76	0.8	2.54	0.96
Dpep1	Endothelial_Subtype_endothelial cells A_E18.5_Top_500_Genes	endothelial cells A_E18.5	Endothelial	endothelial cells A	E18.5-group	1.5	1.69	1.16	3.78	0.26	0.35	0.22	4.87	1.11	0.69	0.11	1.66	3.99	2.8	4.75	0.77	4.98	1.81	1.02	0.61	2.28	0	2.72	0.37	0.31	0.76	1.33	1.69	0	0.26	0	3.73	1.43	0.69	1.72	2.06	7.34	7.62	8.17	3.46	0	0.86	5.31	5.78
Tk1	Endothelial_Subtype_endothelial cells A_E18.5_Top_500_Genes	endothelial cells A_E18.5	Endothelial	endothelial cells A	E18.5-group	1.44	1.65	4.93	3.69	0.06	0	0.62	0	1.96	0.45	1.52	1.04	0.91	0	0	0.25	1.47	0.35	0.3	1.56	1.01	0	0.94	0.54	3.56	3.78	4.42	0	0	0	0	1.11	5.9	0.74	0.47	1.02	0.08	0.23	1.33	0.92	3.6	0.69	1.88	0.31
Pds5b	Endothelial_Subtype_endothelial cells A_E18.5_Top_500_Genes	endothelial cells A_E18.5	Endothelial	endothelial cells A	E18.5-group	2.35	3.93	3.99	3.65	2.07	1.68	2.36	2.25	2.04	0.8	0.72	1.7	1.01	1.59	1.61	0.08	4.2	1.12	0.56	1.85	1.54	1.82	1.78	1.75	4.15	4.05	3.64	1.69	0	1.44	0.75	2.4	3.92	5.08	3.4	3.08	1.28	1.02	2.11	1.61	3.89	3.65	3.69	1.54
Kif20b	Endothelial_Subtype_endothelial cells A_E18.5_Top_500_Genes	endothelial cells A_E18.5	Endothelial	endothelial cells A	E18.5-group	1.68	2.39	5.7	3.62	1.51	0.57	0.07	0.31	1.69	0	0.51	1.28	0.03	0.05	0.69	0.7	2.58	0.63	0.23	0.78	1.07	0	4.48	0.39	4.18	4.47	3.71	0.19	0	0.86	0.83	1.34	6.42	2.78	1.4	2.56	0.1	0.39	1.05	0.98	5.92	1.19	2.22	0.1
Spc25	Endothelial_Subtype_endothelial cells A_E18.5_Top_500_Genes	endothelial cells A_E18.5	Endothelial	endothelial cells A	E18.5-group	1.57	1.12	6.12	3.61	0.33	0.69	0.54	0.45	1.57	0.32	0.21	1.02	0	0	0.29	0	0.91	0	0.13	0.86	0	1.49	1.35	1.59	3.51	4.04	5.27	1.05	1.05	1.69	0	1.41	6.3	3.92	0.61	1.41	0.47	0.28	0.65	1.32	4.03	0.86	2.03	0.19
Nusap1	Endothelial_Subtype_endothelial cells A_E18.5_Top_500_Genes	endothelial cells A_E18.5	Endothelial	endothelial cells A	E18.5-group	1.33	1.47	4.87	3.58	0.04	0.28	0.08	0.4	1.8	0.04	0.47	0.72	0	0	0	0.3	0.17	0.26	0.12	0.64	0	0	0.94	0.1	1.29	4.07	3.67	0.07	0.31	0.91	0	1.1	6.05	4.9	0.85	1.45	0.56	0	0.72	0.38	5.58	0.77	1.76	0.35
Pfkl	Endothelial_Subtype_endothelial cells A_E18.5_Top_500_Genes	endothelial cells A_E18.5	Endothelial	endothelial cells A	E18.5-group	1.69	2.34	3.03	3.31	2.55	0.46	1.92	1.36	0.45	0.49	0.91	1.94	1.38	0.44	1.11	0.08	2.47	1.85	0.32	1.71	4.34	0.68	4.29	3.69	4.67	3.58	4.38	2.25	1.27	0.16	1.05	1.4	1.72	3.01	1.72	2.9	0.79	0.73	1.7	2.83	5.03	4	2.79	0.65
Inpp5d	Endothelial_Subtype_endothelial cells A_E18.5_Top_500_Genes	endothelial cells A_E18.5	Endothelial	endothelial cells A	E18.5-group	1.95	1.89	2.64	3.21	1.89	2.3	2.81	1.02	2.27	1.28	0.18	0.23	0.33	0.61	0.16	0.85	0.05	0.09	0.3	0.42	0	0	0	0.13	0	0	0.06	0.39	0.18	0	0	0.25	0.02	0.11	0.07	1.35	0.1	0.27	0.53	0.23	3.26	0.25	0.48	0.09
Adamtsl2	Endothelial_Subtype_endothelial cells A_E18.5_Top_500_Genes	endothelial cells A_E18.5	Endothelial	endothelial cells A	E18.5-group	0.63	0.74	0.61	3.07	0.03	0.11	0	1.15	0.43	0.26	0.07	0.61	2.06	0	3.71	0.61	1.08	1.35	0.03	0	0.14	0	0.39	0.73	0	0.38	0	0.12	0	0	0	2.48	1.52	0	0.38	0.19	4.43	3.63	5.11	1.16	0	4.66	2.83	2.35
Fbxo5	Endothelial_Subtype_endothelial cells A_E18.5_Top_500_Genes	endothelial cells A_E18.5	Endothelial	endothelial cells A	E18.5-group	1.3	1.04	5.63	3.06	0.15	0.76	0.11	0.11	0.66	0.47	0.11	1.04	0.1	0.13	0	0.41	1.72	0.16	0.45	0.44	0	1.21	1.95	0.58	4.75	3.69	5.09	0.29	0	1.48	0.11	1.16	5.57	0.32	0.68	1.13	0.05	0.58	1.41	0.94	4.44	0.43	1.69	0.25
Sgol1	Endothelial_Subtype_endothelial cells A_E18.5_Top_500_Genes	endothelial cells A_E18.5	Endothelial	endothelial cells A	E18.5-group	1.19	0.53	5.26	3.05	0.31	0.26	0.02	0.04	1.15	0.07	0	0.83	0.06	0.2	0.08	0.08	0.93	0.04	0.05	0.82	0.54	0.07	0.78	0	2.9	4.49	3.96	0.35	0	0.16	0.54	1.01	5.59	4.81	0.23	1.78	0.04	0.34	0.85	0.35	4.86	0.11	1.57	0.22
Mis18bp1	Endothelial_Subtype_endothelial cells A_E18.5_Top_500_Genes	endothelial cells A_E18.5	Endothelial	endothelial cells A	E18.5-group	1.25	0.67	5.18	2.94	0.22	0	0.07	0.02	1.17	0.07	1.1	1.05	0.96	0	2.09	0.68	1.05	0.48	0.13	0.36	1.17	0	0.85	0.23	3.22	4.15	4.58	0.19	0	0	0.81	1.16	6.08	4.35	1.24	2.38	0.5	0.04	0.16	0.5	5.4	0.74	1.34	0.22
Bub1	Endothelial_Subtype_endothelial cells A_E18.5_Top_500_Genes	endothelial cells A_E18.5	Endothelial	endothelial cells A	E18.5-group	1.08	1.02	4.36	2.63	0.43	0.02	0.17	0.17	1.34	0.04	0.21	0.72	0.03	0	0.02	0.24	0.56	0.16	0.13	0.44	0	0	0.54	0.04	3	4.6	2.85	0.14	0	0	0.32	1.02	6.42	4.3	0.3	1.35	0.15	0.13	0.42	0.45	4.19	0.62	1.44	0.2
Slc22a23	Endothelial_Subtype_endothelial cells A_E18.5_Top_500_Genes	endothelial cells A_E18.5	Endothelial	endothelial cells A	E18.5-group	1.1	1.27	0.43	2.53	0.7	1.4	1.09	1.71	0.47	0.55	0	1.37	3.82	2.84	1.42	2.14	0.82	1.3	1.33	1.28	1.53	0.97	0.75	1.87	0	1.58	0.18	0.47	0	0.67	0.21	0.2	0.02	0	0.23	1.84	0.44	0.31	0.17	0.09	0	0.09	0.57	0
Smc1a	Endothelial_Subtype_endothelial cells B_E18.5_Top_500_Genes	endothelial cells B_E18.5	Endothelial	endothelial cells B	E18.5-group	4.83	4.46	6.91	5.9	6.83	4.19	4.46	4.01	4.66	2.95	4.63	3.94	3.77	2.63	2.67	2.1	4.83	4.06	2.99	2.78	2.7	2.51	5.3	5.6	6.83	6.55	6.47	3.87	3.85	2.21	2.68	4.45	7.72	8.81	5.3	5.73	3.33	3.44	5.69	5.26	6.09	6.01	5.03	2.2
Atp6v1d	Endothelial_Subtype_endothelial cells B_E18.5_Top_500_Genes	endothelial cells B_E18.5	Endothelial	endothelial cells B	E18.5-group	4.54	4.05	5.63	6.78	6.4	4.31	4.75	5.76	4.23	2.54	3.15	4.24	2.79	4.56	5.67	1.6	5.79	4.96	2.96	3.38	4.26	1.08	5.11	6.42	5.11	3.86	5.57	5.64	0.62	4.67	5.17	3.82	5.71	2.84	3.37	2.95	4.53	2.91	3.77	3.49	7.86	4.03	4.85	1.72
Asah1	Endothelial_Subtype_endothelial cells B_E18.5_Top_500_Genes	endothelial cells B_E18.5	Endothelial	endothelial cells B	E18.5-group	3.39	4.28	3.02	3.75	5.49	3.07	3.97	4.08	4.89	1.53	2.16	6.14	9.32	6.24	8.84	7.53	6.54	7.14	5.19	4.56	5.16	7.3	3.52	7.25	8.05	5.54	4.77	8.75	3.98	4.72	1.39	3.3	3.1	0.33	2.9	2.7	2.69	2.15	2.93	0.92	7.84	3.51	5.93	1.96
Plod1	Endothelial_Subtype_endothelial cells B_E18.5_Top_500_Genes	endothelial cells B_E18.5	Endothelial	endothelial cells B	E18.5-group	2.3	2.75	2.82	3.8	4.19	1.29	2.06	2.31	2.12	1.49	1.15	1.36	1.41	0.26	1.82	1.82	0.77	1.44	1.01	0.98	1.32	0.43	1.26	1.59	2.78	2.01	1.83	1.59	1.45	0.82	2.11	2.31	3	3.28	2.13	1.98	2.48	2.3	2.87	2.95	3.25	2.95	2.42	0.99
Fgfr2	Endothelial_Subtype_endothelial cells B_E18.5_Top_500_Genes	endothelial cells B_E18.5	Endothelial	endothelial cells B	E18.5-group	1.78	2.27	1.83	3.36	3.56	1.76	1.07	1.41	2.55	0.69	1.27	5.61	6.03	2.68	3.83	2.47	7.76	7.53	5.53	4.55	4.27	5.12	3.97	8.93	7.18	6.62	6.89	6.73	0	0.27	1.62	1.85	2.38	4.01	2.1	0.67	1.28	0.97	0.9	1.14	2.44	3.18	4.72	0
Cyp26b1	Endothelial_Subtype_endothelial cells B_E18.5_Top_500_Genes	endothelial cells B_E18.5	Endothelial	endothelial cells B	E18.5-group	0.94	2.48	0.71	1.22	3.12	1.01	0.14	0.14	0.84	0.56	0.84	0.15	0.45	0	0.5	0	0	0.07	0.32	0.24	0	0	0.01	0	0	0.06	0	0.27	0	0	0	0.13	0.02	0	0.03	0.3	0.25	0.32	0.38	0.01	0	0.11	0.41	0
Acadl	Endothelial_Subtype_endothelial cells B_E18.5_Top_500_Genes	endothelial cells B_E18.5	Endothelial	endothelial cells B	E18.5-group	4.94	3.34	5.89	4.27	3.01	6.05	4.95	6.48	5	5.88	2.17	5.36	5.3	5.36	5.51	5.86	5	4.98	5.76	5.25	4.44	0.7	3.81	6.76	5.38	5.54	6	6.24	5.5	5	4.45	4	4.06	3.51	3.89	3.77	5.02	3.66	2.08	2.55	1.84	3.45	5.34	3.11
Fars2	Endothelial_Subtype_endothelial cells B_E18.5_Top_500_Genes	endothelial cells B_E18.5	Endothelial	endothelial cells B	E18.5-group	1.02	2.15	1.22	0.76	2.75	0.62	0.4	1.21	1.59	0.63	0.31	1.38	0.59	0.74	2.02	0.62	2.58	1.37	0.52	1.02	2.84	0.72	2.42	1.27	2.97	1.73	2.5	1.17	0	0	3.34	0.96	1.66	0	1.39	0.18	0.23	0.54	0.92	2.71	0.17	0.72	1.4	0.19
Krt18	Endothelial_Subtype_endothelial cells B_E18.5_Top_500_Genes	endothelial cells B_E18.5	Endothelial	endothelial cells B	E18.5-group	0.74	0.27	0.39	1.26	2.55	1.05	0.18	0.23	0.33	0.47	0.71	6.48	10.27	6.87	8.62	6.77	6.95	4.33	3.35	5.7	8.63	8.26	8.64	7.12	8.22	8.22	8.15	8.11	9.01	8.47	8.86	0.61	0.77	0.75	0.61	1.25	0.62	0.25	0.18	0.35	1.16	0.27	2.06	0.15
Tcf12	Endothelial_Subtype_endothelial cells B_E18.5_Top_500_Genes	endothelial cells B_E18.5	Endothelial	endothelial cells B	E18.5-group	3.66	4.44	5.08	4.09	1.87	3.83	3.44	5.16	3.21	2.22	1.26	2.91	1.96	2.42	3.58	2.94	3.74	2.84	2.07	2.28	4.43	0	3.62	3.41	5.16	3.8	4.12	3.11	8.56	1.72	1.1	4.2	5.78	1.81	5.39	5.31	3.37	5.62	3.16	5.07	5.41	4.73	4.29	3.06
Pak1ip1	Endothelial_Subtype_endothelial cells B_E18.5_Top_500_Genes	endothelial cells B_E18.5	Endothelial	endothelial cells B	E18.5-group	3.66	4.37	4.83	3.71	1.78	3.56	3.88	4.29	4.02	2.84	2.5	2.78	3.06	1.83	0.81	1.61	4.17	3.33	1.96	2	4.55	1.52	0.56	3.26	3.43	6.16	4.3	2.32	0	4.21	2.14	2.66	2.39	0.64	2.77	4.11	1.77	2	2.45	2.54	3.72	4.42	3.25	3.31
Cldn7	Endothelial_Subtype_endothelial cells B_E18.5_Top_500_Genes	endothelial cells B_E18.5	Endothelial	endothelial cells B	E18.5-group	0.26	0.33	0.18	0.34	1.09	0.52	0	0	0.33	0	0.13	4.14	2.5	4.86	4.75	5.29	2.4	4.1	3.02	3.5	5.7	6.08	5.53	3.71	5.06	5.55	4.98	4.84	0	5.77	3	0.23	0.21	0	0.14	0.22	0.21	0.11	0.13	0.12	1.85	0.26	0.95	0
Cd9	Endothelial_Subtype_endothelial cells B_PND01-03_Top_500_Genes	endothelial cells B_PND01-03	Endothelial	endothelial cells B	PND01-03-group	7.18	5.24	4.24	6.02	6.75	9.38	9.16	6.7	7.98	8.5	7.84	8.96	11.78	10.3	11.16	9.37	9.24	9.13	7.25	7.49	9.48	9.35	10.34	10.05	8.57	8.28	8.58	10.16	11.18	10.02	6.96	2.97	1.08	1.72	0.98	5.87	2.19	2	2.27	0.69	3.57	1.98	6.55	2.77
Ucp2	Endothelial_Subtype_endothelial cells B_PND01-03_Top_500_Genes	endothelial cells B_PND01-03	Endothelial	endothelial cells B	PND01-03-group	5.31	3.9	4.4	4.42	5.03	6.87	6.96	5.58	5.79	4.75	6.42	4.42	4.39	3.83	4.05	4.36	4.68	3.9	3.27	3.79	5.81	6.39	6.61	5.69	5.34	3.79	5.93	5.79	7.84	6.31	4.24	1.71	1.34	1.02	1.23	4.63	1.69	1.17	1.56	0.82	7.05	1.17	2.55	1.46
Elovl5	Endothelial_Subtype_endothelial cells B_PND01-03_Top_500_Genes	endothelial cells B_PND01-03	Endothelial	endothelial cells B	PND01-03-group	3.8	3.15	4.1	3.08	3.18	5.29	3.89	4.92	5.14	2.37	4.95	4.45	7.41	5.72	6.06	5.01	4.8	4.67	3.26	3.98	5.63	0.07	4.51	5.84	4.62	2.83	4.45	5.56	3.19	0	3.27	1.95	3.17	0	0.98	2.42	1.21	1.6	1.32	1.1	0.53	3.22	2.71	1
Icam1	Endothelial_Subtype_endothelial cells B_PND01-03_Top_500_Genes	endothelial cells B_PND01-03	Endothelial	endothelial cells B	PND01-03-group	3.86	3.49	3.47	3.78	3.81	5.15	2.91	4.51	3.43	4.44	3.53	5.7	7.13	9.69	7.27	8.55	4.19	5.33	6	4.07	4.95	3.08	6.91	4.56	5.05	3.42	5.19	7.15	4.01	2.03	4.07	3.11	2.29	3.04	2.53	2.71	3.64	3.63	2.67	2.24	1.58	2.12	3.86	3.46
Adamts1	Endothelial_Subtype_endothelial cells B_PND01-03_Top_500_Genes	endothelial cells B_PND01-03	Endothelial	endothelial cells B	PND01-03-group	3.81	5.35	2.77	4.25	2.39	5.03	3.35	6.07	3.71	3.05	2.42	2.1	2.58	1.21	3.28	1.32	3.86	2.71	1.57	2.34	1.32	0	2.05	1.48	1.92	2.7	1.98	2.41	0	2.42	0	4.35	4.55	5.14	3.97	3.06	5.76	5.09	6.99	6.09	0.52	3.4	5	2.33
Sgms1	Endothelial_Subtype_endothelial cells B_PND01-03_Top_500_Genes	endothelial cells B_PND01-03	Endothelial	endothelial cells B	PND01-03-group	2.69	2.72	1.98	2.6	3.5	4.55	1	3.35	1.52	2.34	2.87	4	3.21	2.39	2.25	2.67	4.29	5.18	4.01	3.73	3.57	0.06	2.7	4.77	2.49	5.67	5.64	4.61	6.88	4.54	0.8	3.25	4.25	3.02	4.09	3.27	3.36	4.33	4.48	3.96	2.34	2.36	4.34	2.15
Ager	Endothelial_Subtype_endothelial cells B_PND01-03_Top_500_Genes	endothelial cells B_PND01-03	Endothelial	endothelial cells B	PND01-03-group	2.58	1.36	1.07	3.24	3.34	4.32	2	3.34	2.41	2.73	2.99	9.59	13.96	13.94	13.29	14.03	9.73	8.18	10.04	9.12	8.74	3.35	9.14	8.61	9.18	7.6	8.63	11.35	0	2.29	0.63	2.19	1.09	0	1.26	0.9	2.83	2.34	0.64	1.19	0.6	1.07	5.11	3.07
Sftpa1	Endothelial_Subtype_endothelial cells B_PND01-03_Top_500_Genes	endothelial cells B_PND01-03	Endothelial	endothelial cells B	PND01-03-group	2.27	0.53	0.62	2.1	2.23	3.98	2.72	2.69	4.5	1.66	3.07	7.14	1.8	2.89	1.82	2.54	8.74	11.21	11.77	11.05	2.66	7.61	0.26	6.83	1.23	7.49	2.49	7.98	1.63	4.34	0.75	2.01	0.39	0	0.33	0.97	2.43	1.92	0.83	0.47	0.05	0.49	3.53	2.22
Matn2	Endothelial_Subtype_endothelial cells B_PND01-03_Top_500_Genes	endothelial cells B_PND01-03	Endothelial	endothelial cells B	PND01-03-group	3.16	3.54	3.38	3.32	3.46	3.92	3.15	3.18	2.91	2.52	2.54	2.2	2.57	2.86	2.89	0.99	2.6	2.17	1.99	1.37	2.34	0.67	2.74	2.95	1.66	2.75	2.29	1.6	2.39	4.27	2.73	3.48	3.9	2.29	3.26	2.84	4.37	4.22	4.59	5.02	1.05	3.37	3.51	3.77
Lmo7	Endothelial_Subtype_endothelial cells B_PND01-03_Top_500_Genes	endothelial cells B_PND01-03	Endothelial	endothelial cells B	PND01-03-group	1.58	0.61	0.13	1.68	1.57	3.67	1.24	2.17	0.42	1.85	3.53	4.87	9.21	9.61	8.83	9.54	3.23	2.73	3.79	2.95	5.69	0.19	6.01	4.11	4.2	2.91	3.16	7.93	7.37	6.62	4.89	0.93	0.09	0.27	0.28	0.31	0.88	1.44	0.29	0.4	0.29	0.24	3.14	1.05
Hopx	Endothelial_Subtype_endothelial cells B_PND01-03_Top_500_Genes	endothelial cells B_PND01-03	Endothelial	endothelial cells B	PND01-03-group	1.79	1.09	0.66	1.81	2.18	3.46	1.08	2.31	1.91	1.54	2.09	4.28	7.3	8.21	8.58	8.18	4.84	2.78	2.18	0.62	3.51	4.77	7.12	4.17	4.16	1.77	6.52	7.24	0	3.41	5.83	1.4	0.88	1.72	0.87	1.47	1.17	1.06	4.25	2.18	0.29	0.28	3.68	0.75
Gata6	Endothelial_Subtype_endothelial cells B_PND01-03_Top_500_Genes	endothelial cells B_PND01-03	Endothelial	endothelial cells B	PND01-03-group	1.38	2.28	0.56	0.44	0.72	3.01	1.83	1.06	0.6	1.24	1.51	3.47	5.24	4.36	3.27	5.27	3.98	2.95	1.68	1.56	2.69	0	5.1	3.25	4.09	4.13	6.76	5.26	7.38	3.16	2.23	0.99	0.76	0.11	1.67	2.03	0.36	0.5	0	0.76	0.53	1.66	1.74	0.43
Ctla2b	Endothelial_Subtype_endothelial cells B_PND01-03_Top_500_Genes	endothelial cells B_PND01-03	Endothelial	endothelial cells B	PND01-03-group	1.62	1.38	1.13	0.8	1	3	1	1.6	1.88	1.54	1.09	0.24	0.34	0.55	0.11	0	0.6	0.11	0.59	0	0	0	0	0	0	0.15	0	0.74	0	0	0	0.2	0	0	0	3.06	0	0.42	0	0	2.23	0.28	0	0.51
Chst15	Endothelial_Subtype_endothelial cells B_PND01-03_Top_500_Genes	endothelial cells B_PND01-03	Endothelial	endothelial cells B	PND01-03-group	1.71	2.76	2.01	1.37	2.41	2.71	0.48	1.86	0.95	1.39	0.44	0.78	0.75	0.51	1.34	0.3	1.96	1.02	0.41	0.11	1.83	0	1.39	0.83	0.14	0.84	1.29	0.86	1.05	0.42	0.25	1.85	3.76	3.2	1.84	2.26	2.96	2.19	3.88	2.64	0.05	1.23	2.55	1.57
Fzd4	Endothelial_Subtype_endothelial cells B_PND01-03_Top_500_Genes	endothelial cells B_PND01-03	Endothelial	endothelial cells B	PND01-03-group	1.5	1.23	2.98	2.35	0.89	2.68	1.14	0.61	0.92	0.68	1.59	0.37	0.1	0.45	0.31	1.02	0	0.21	0.12	0.14	0	0	1	0	1.1	0.73	1.07	0.28	0	1.75	0	0.52	0.37	2.71	0.44	1.19	0.72	0.46	0.52	0.06	0.1	0.01	0.39	0.04
Tle2	Endothelial_Subtype_endothelial cells B_PND01-03_Top_500_Genes	endothelial cells B_PND01-03	Endothelial	endothelial cells B	PND01-03-group	0.75	0.23	0.14	1.11	0.64	1.76	0.58	0.89	0.21	1.15	0.14	0.89	0.73	1.58	0.68	0.85	0.97	0.96	1.24	0.67	0.1	0.33	0.23	0.78	0	1.45	0.8	0.45	0	0	1.13	0.49	0.27	0	1.34	0.37	0.61	0.43	0.06	1.29	0	0.37	0.89	0.08
Cd9	Endothelial_Subtype_endothelial cells B_PND07-28_Top_500_Genes	endothelial cells B_PND07-28	Endothelial	endothelial cells B	PND07-28-group	7.18	5.24	4.24	6.02	6.75	9.38	9.16	6.7	7.98	8.5	7.84	8.96	11.78	10.3	11.16	9.37	9.24	9.13	7.25	7.49	9.48	9.35	10.34	10.05	8.57	8.28	8.58	10.16	11.18	10.02	6.96	2.97	1.08	1.72	0.98	5.87	2.19	2	2.27	0.69	3.57	1.98	6.55	2.77
Ucp2	Endothelial_Subtype_endothelial cells B_PND07-28_Top_500_Genes	endothelial cells B_PND07-28	Endothelial	endothelial cells B	PND07-28-group	5.31	3.9	4.4	4.42	5.03	6.87	6.96	5.58	5.79	4.75	6.42	4.42	4.39	3.83	4.05	4.36	4.68	3.9	3.27	3.79	5.81	6.39	6.61	5.69	5.34	3.79	5.93	5.79	7.84	6.31	4.24	1.71	1.34	1.02	1.23	4.63	1.69	1.17	1.56	0.82	7.05	1.17	2.55	1.46
Ctss	Endothelial_Subtype_endothelial cells B_PND07-28_Top_500_Genes	endothelial cells B_PND07-28	Endothelial	endothelial cells B	PND07-28-group	1.56	0.84	0.78	0.79	0.89	1.73	3.33	0.72	2.82	1.22	4.42	0.86	1.39	0.67	0.7	1.25	0.48	0.3	1.34	2.19	0.08	1.7	0.42	0.24	0	0.25	0.38	0.53	0	1	2.3	1.3	0.42	0.21	0.91	1.13	0.31	0.74	1.55	0.07	9.89	0.7	0.87	1.19
Cybb	Endothelial_Subtype_endothelial cells B_PND07-28_Top_500_Genes	endothelial cells B_PND07-28	Endothelial	endothelial cells B	PND07-28-group	0.93	0.12	0.11	0.24	0.93	0.78	2.3	0.71	2.89	0.64	2.42	0.31	0.42	0.18	0.84	1.01	0.13	0.21	0.27	0.39	0.14	0	0.39	0.24	0.43	0.26	0.04	0.18	0	0.36	0.45	0.75	0.19	0.24	0.35	0.08	0.03	0.65	0.41	0.09	6.23	0.43	0.88	0.29
Pde3a	Endothelial_Subtype_endothelial cells B_PND07-28_Top_500_Genes	endothelial cells B_PND07-28	Endothelial	endothelial cells B	PND07-28-group	1.14	0.79	0.21	0.15	0.63	1.79	2.29	0.68	2.05	1.13	3.36	0.42	0.82	0.19	0.41	0.42	0.03	0.69	0.37	0.45	0	0	0	0	1.63	0.73	0.09	0.43	0	0.36	0.37	0.7	1.27	0.95	0.77	0.27	0.64	0.94	0.37	0.83	0	0.64	0.46	1.09
Plb1	Endothelial_Subtype_endothelial cells B_PND07-28_Top_500_Genes	endothelial cells B_PND07-28	Endothelial	endothelial cells B	PND07-28-group	0.98	1.22	0.72	0.58	0.3	1.13	2.06	1.62	1.48	0.65	1.27	1.71	3.1	1.92	4.11	1.71	0.38	1.01	0.22	2.15	1.46	0.06	3.84	1.27	2.91	2.89	3.07	1.72	0	0	1.06	0.85	0.82	0.21	0.35	0	1.33	1.29	0.58	0.61	0.21	0.85	0.96	0.26
Afmid	Endothelial_Subtype_endothelial cells B_PND07-28_Top_500_Genes	endothelial cells B_PND07-28	Endothelial	endothelial cells B	PND07-28-group	0.87	0.46	0.95	1.04	0.59	0.98	1.69	1.34	0.81	0.46	1.16	0.79	0.73	0.45	0.85	0.86	0.81	0.9	0.59	0.74	1.95	0.37	0.16	2.15	0.98	1.05	0.38	0.79	0	0.75	0	1.16	1.23	0.93	0.87	0.23	1.23	1.89	1.09	1.08	0.35	0.69	1.1	1.3
Thtpa	Endothelial_Subtype_endothelial cells B_PND07-28_Top_500_Genes	endothelial cells B_PND07-28	Endothelial	endothelial cells B	PND07-28-group	0.52	0.34	0.2	1.01	0.94	0.46	1.49	0.06	0.31	0.3	0	1.01	0.87	0.26	0	0.15	0.83	0.98	0.3	0.31	0.94	0	3.63	1.74	2.07	1.86	2.59	1.1	0	2.4	0.72	0.58	1.27	0	0.21	0.76	0.4	0.33	0.95	0.24	0.4	0.67	0.99	0.47
Plac9b	Endothelial_Subtype_endothelial cells C_PND01-03_Top_500_Genes	endothelial cells C_PND01-03	Endothelial	endothelial cells C	PND01-03-group	3.33	1.58	3.56	5.22	0.48	1.67	2.79	8.13	6.44	1.84	3	2.79	3.21	1.79	5.3	3.01	8.24	2.88	1.52	2.09	3.08	0	2.41	1.47	6.52	2.81	1.24	3.85	8.18	6.47	1.34	7.62	5.36	6.04	5.32	1.5	9.41	9.84	5.93	7.44	2.68	3.08	9.34	9.07
Gyg	Endothelial_Subtype_endothelial cells C_PND01-03_Top_500_Genes	endothelial cells C_PND01-03	Endothelial	endothelial cells C	PND01-03-group	5.66	7.41	7.14	7.08	2.94	4.27	4.41	7.94	5.51	4.12	3.21	5.46	6.41	2.87	7.89	3.42	10.84	6.71	3.99	4.39	6.22	6.07	6.75	4.07	6.29	6.23	6.62	5.93	8.95	1.23	0.65	9.59	9.91	11.46	10.41	8.35	11.61	11.86	12.31	12.15	4.77	6.34	11.22	11.83
Ifitm1	Endothelial_Subtype_endothelial cells C_PND01-03_Top_500_Genes	endothelial cells C_PND01-03	Endothelial	endothelial cells C	PND01-03-group	2.31	1.2	1.56	4.57	2.86	0.7	0.33	7.3	1.24	2.04	0.63	1.71	2.19	1.74	3.95	1.36	3.83	2.71	1.41	0.69	2.08	0	0.6	0.3	0	0.35	0.91	2	1.26	0	6.65	4.57	1.89	1.91	1.21	2.22	8.39	10.38	8.21	1.51	1.78	1.2	6.02	9.92
Acadl	Endothelial_Subtype_endothelial cells C_PND01-03_Top_500_Genes	endothelial cells C_PND01-03	Endothelial	endothelial cells C	PND01-03-group	4.94	3.34	5.89	4.27	3.01	6.05	4.95	6.48	5	5.88	2.17	5.36	5.3	5.36	5.51	5.86	5	4.98	5.76	5.25	4.44	0.7	3.81	6.76	5.38	5.54	6	6.24	5.5	5	4.45	4	4.06	3.51	3.89	3.77	5.02	3.66	2.08	2.55	1.84	3.45	5.34	3.11
Gpx3	Endothelial_Subtype_endothelial cells C_PND01-03_Top_500_Genes	endothelial cells C_PND01-03	Endothelial	endothelial cells C	PND01-03-group	3.14	6.41	2.55	4.72	2.2	2.53	0.44	6.47	3.11	1.52	1.2	3.02	4.68	2.03	6.2	2.62	7.65	3.18	1.86	1.83	6.83	0	3.07	2.96	4.65	2.58	3.17	2.57	9.02	0	0.11	7.52	4.56	8.83	7.75	4.37	10.45	11.93	11.51	8.64	9.44	4.99	7.6	10.47
Adamts1	Endothelial_Subtype_endothelial cells C_PND01-03_Top_500_Genes	endothelial cells C_PND01-03	Endothelial	endothelial cells C	PND01-03-group	3.81	5.35	2.77	4.25	2.39	5.03	3.35	6.07	3.71	3.05	2.42	2.1	2.58	1.21	3.28	1.32	3.86	2.71	1.57	2.34	1.32	0	2.05	1.48	1.92	2.7	1.98	2.41	0	2.42	0	4.35	4.55	5.14	3.97	3.06	5.76	5.09	6.99	6.09	0.52	3.4	5	2.33
Fmo2	Endothelial_Subtype_endothelial cells C_PND01-03_Top_500_Genes	endothelial cells C_PND01-03	Endothelial	endothelial cells C	PND01-03-group	2.68	3.06	2.44	4.45	2.83	2.28	1.31	5.79	2.68	1.21	0.18	2.45	2.89	0.54	5.2	2.86	6.55	2.55	1.49	1.66	6.88	3.06	3.96	1.55	4.05	2.18	1.43	2.08	0.29	1.42	0.29	6.76	4.11	9	4.91	3.32	9.97	10.43	10.26	8.62	3.09	5.85	7.82	9.5
Cp	Endothelial_Subtype_endothelial cells C_PND01-03_Top_500_Genes	endothelial cells C_PND01-03	Endothelial	endothelial cells C	PND01-03-group	2.27	1.92	0.68	3.11	1.4	1.52	1.86	5.77	3.57	1.87	1.6	1.92	2.47	1.35	4.04	1.68	3.8	1.97	1.51	2.57	4.41	6.29	2.27	0.47	0.09	0.49	0.31	1.84	0	1.27	4.24	4.85	2.18	3.6	2.3	1.42	7.56	6.93	6.72	3.02	2.47	1.39	4.64	6.17
Hsd11b1	Endothelial_Subtype_endothelial cells C_PND01-03_Top_500_Genes	endothelial cells C_PND01-03	Endothelial	endothelial cells C	PND01-03-group	2.12	3	1.35	4.9	1.24	1.53	0.59	5.28	1.8	0.9	0	2.18	4.45	1.37	6.12	1.9	5.85	2.96	1.37	1.1	4.4	0	2.67	0.79	0.33	0.96	1.59	2.5	0	0.4	0	5.76	5.15	2.42	4.97	2.61	10.62	9.66	10.6	8.73	0.72	1.66	7.97	7.83
Spon1	Endothelial_Subtype_endothelial cells C_PND01-03_Top_500_Genes	endothelial cells C_PND01-03	Endothelial	endothelial cells C	PND01-03-group	1.7	1.9	0.28	3.2	0.75	1.34	0.33	5.26	2.86	0.59	0.78	1.4	2.95	1.92	3.69	1.59	2.15	1.58	1.14	0.93	1.91	0.03	1.55	0.59	0	1.08	0.31	1.64	0.39	0.1	0.79	4.21	1.21	1	1.84	1.61	7.76	7.21	7.84	3.02	0.03	2.23	3.86	6.38
Acta2	Endothelial_Subtype_endothelial cells C_PND01-03_Top_500_Genes	endothelial cells C_PND01-03	Endothelial	endothelial cells C	PND01-03-group	3.07	2.46	4.46	2.36	2.46	1.25	2.65	5.22	6.34	1.13	2.7	2.31	0.8	0.93	3.32	1.89	5.5	1.79	2.23	1.57	0.41	0	2.64	3.78	7.64	2.9	3.42	2.42	0.33	0.38	0.34	5.79	5.34	7.68	6.47	4.26	4.78	2.74	3.64	5.07	3.49	8.54	6.49	2.26
Tcf12	Endothelial_Subtype_endothelial cells C_PND01-03_Top_500_Genes	endothelial cells C_PND01-03	Endothelial	endothelial cells C	PND01-03-group	3.66	4.44	5.08	4.09	1.87	3.83	3.44	5.16	3.21	2.22	1.26	2.91	1.96	2.42	3.58	2.94	3.74	2.84	2.07	2.28	4.43	0	3.62	3.41	5.16	3.8	4.12	3.11	8.56	1.72	1.1	4.2	5.78	1.81	5.39	5.31	3.37	5.62	3.16	5.07	5.41	4.73	4.29	3.06
Dpt	Endothelial_Subtype_endothelial cells C_PND01-03_Top_500_Genes	endothelial cells C_PND01-03	Endothelial	endothelial cells C	PND01-03-group	1.53	1.59	0.44	1.52	0.24	0.76	1.71	4.93	3.53	0.54	1.55	1.31	1.53	0.34	2.33	1.95	3.79	2.24	1.13	1.89	1.23	0.12	0.61	0.22	1.52	0.09	0.12	1.15	0	0	0.24	4.5	1.22	2.14	0.57	0.57	8.43	5.34	7.8	3.03	0.12	0.77	3.03	3.51
Dpep1	Endothelial_Subtype_endothelial cells C_PND01-03_Top_500_Genes	endothelial cells C_PND01-03	Endothelial	endothelial cells C	PND01-03-group	1.5	1.69	1.16	3.78	0.26	0.35	0.22	4.87	1.11	0.69	0.11	1.66	3.99	2.8	4.75	0.77	4.98	1.81	1.02	0.61	2.28	0	2.72	0.37	0.31	0.76	1.33	1.69	0	0.26	0	3.73	1.43	0.69	1.72	2.06	7.34	7.62	8.17	3.46	0	0.86	5.31	5.78
Tagln	Endothelial_Subtype_endothelial cells C_PND01-03_Top_500_Genes	endothelial cells C_PND01-03	Endothelial	endothelial cells C	PND01-03-group	2.28	1	1.54	1.83	1.52	0.3	1.33	4.54	6.96	1.06	3.61	1.43	1.22	0.3	1.86	2.41	1.84	1.18	1.41	1.78	1.49	0	1.51	2.33	4.84	0.84	0.64	1.73	0	1.43	0.26	4.76	0.77	0.57	1.15	3.28	3.94	5.33	4.53	2.12	0	7.35	3.18	3.91
Sec11c	Endothelial_Subtype_endothelial cells C_PND01-03_Top_500_Genes	endothelial cells C_PND01-03	Endothelial	endothelial cells C	PND01-03-group	2.21	2.8	2.72	3.29	3.03	0.85	1.65	4.35	2.63	0.64	1.34	3.25	3.45	3.57	1.15	1.93	5.15	3.81	2.12	3.7	3.07	1.1	1.43	3.65	1.86	4.86	3.07	4.06	0	4.57	6.73	1.83	2.4	3.28	2.2	2.13	2.45	1	1.6	1.48	4.73	2.01	1.85	0.52
Emilin1	Endothelial_Subtype_endothelial cells C_PND01-03_Top_500_Genes	endothelial cells C_PND01-03	Endothelial	endothelial cells C	PND01-03-group	2.87	3.17	2.45	3.19	3.3	2.94	2.35	4.32	2.55	2.21	2.36	1.75	2.61	0.86	2.49	2.65	2.55	1.38	1.38	1.22	0.82	0.35	2.7	2.51	5.6	2.14	0.68	1.69	1.42	2.85	0.84	3.54	4.22	4.76	3.59	3.09	4.43	2.9	5.24	4.38	2.43	2.9	3.31	1.55
Anxa1	Endothelial_Subtype_endothelial cells C_PND01-03_Top_500_Genes	endothelial cells C_PND01-03	Endothelial	endothelial cells C	PND01-03-group	2	1.09	0.55	1.44	1.06	2.34	1.82	4.25	2.78	2.04	3.26	7.29	9.22	9.55	9.28	9.39	7.54	4.97	5.6	5.17	8.68	6.71	9.61	7.16	7.15	7.71	8.83	8.42	9.98	12.8	10.54	2.76	1.35	1.01	1.33	1.41	1.52	2.13	1.86	1.54	2.59	1.49	4.39	2.8
Figf	Endothelial_Subtype_endothelial cells C_PND01-03_Top_500_Genes	endothelial cells C_PND01-03	Endothelial	endothelial cells C	PND01-03-group	2.14	2.82	2.29	3.7	0.07	0.86	0.66	4.08	3.33	1.54	1.62	2.05	1.88	1.09	3.66	1.04	6.24	2.38	0.84	1.64	2.78	0	3	1.27	3.92	2.44	1.55	1.81	0	0.3	4.56	5.6	6.53	9.18	7.11	2.63	9.22	6.18	7.24	8.55	1.51	2.95	7.44	4.99
Vcam1	Endothelial_Subtype_endothelial cells C_PND01-03_Top_500_Genes	endothelial cells C_PND01-03	Endothelial	endothelial cells C	PND01-03-group	1.81	3.16	2.95	2.35	0.16	0.33	0.29	4.07	1.6	1.11	0.26	1.66	1.24	0.34	3.23	0.6	5.49	2.36	0.75	0.89	2.04	0	2.87	0.29	5.51	1.85	2.07	1.83	0	0	0	4.59	5.62	5.57	6.82	3.59	8.07	5.81	5.6	8.98	4.24	2.31	6.36	2.76
Cish	Endothelial_Subtype_endothelial cells C_PND01-03_Top_500_Genes	endothelial cells C_PND01-03	Endothelial	endothelial cells C	PND01-03-group	2.16	0.59	0.33	4.26	3.32	3.29	1.89	3.96	1.51	1.86	1.55	2.1	3.74	1.56	4.38	5.33	4.11	2.38	1.59	0.88	0.05	0	0.03	0.81	4.15	1.83	2.12	2.57	0.43	2.19	0.97	0.89	0.11	0	0.08	0.53	0.81	1.11	0.14	0.07	1.36	0.42	1.41	0.26
Pdpn	Endothelial_Subtype_endothelial cells C_PND01-03_Top_500_Genes	endothelial cells C_PND01-03	Endothelial	endothelial cells C	PND01-03-group	1.83	0.21	0.39	1.11	1.79	2.12	2	3.79	1.36	3.35	1.32	5.45	10.75	10.7	9.91	11.26	6.07	2.44	3.09	2.16	5.48	0.12	5.65	4.99	6.43	6.87	7.26	8.32	11.13	2.76	0.34	2.08	0.5	0	0.35	0.85	1.22	2.08	0.08	0.06	0.17	1.45	4.12	1.86
Polr2a	Endothelial_Subtype_endothelial cells C_PND01-03_Top_500_Genes	endothelial cells C_PND01-03	Endothelial	endothelial cells C	PND01-03-group	2.49	3.98	2.26	3.43	1.35	2.56	1.3	3.75	2.05	1.54	1.71	2.78	3.32	2.51	2.99	2.53	2.86	2.81	2.08	1.99	3.38	2.6	4.03	3.42	5.36	2.62	3.55	3.39	5.93	0.33	1.63	2.46	3.37	2.03	4.09	3.96	2.38	3.12	2.77	2.63	3.84	1.86	2.64	2.37
Dmd	Endothelial_Subtype_endothelial cells C_PND01-03_Top_500_Genes	endothelial cells C_PND01-03	Endothelial	endothelial cells C	PND01-03-group	1.8	2.33	2.15	1.36	1.43	1.57	1.02	3.75	1.34	1.66	1.69	2.23	3.15	2.54	3.46	1.75	2.7	1.72	1.32	1.89	5.18	0.12	3.44	1.92	2.39	2.77	4.2	1.38	0.35	1.77	1.32	2.59	1.42	0.7	1.54	1.28	2.6	3.13	2.45	1.24	1.13	1.87	2.09	2.29
Rcan1	Endothelial_Subtype_endothelial cells C_PND01-03_Top_500_Genes	endothelial cells C_PND01-03	Endothelial	endothelial cells C	PND01-03-group	1.96	1.92	2.39	1.75	1.01	1.59	0.43	3.69	2.18	1.9	1.19	1.6	0.72	0.74	2.83	1.57	4.34	2.31	0.97	0.92	0.79	0	2.14	1.55	1.85	2.11	1.53	0.95	0	0.71	2.17	2.97	3.89	4.49	2.52	3.02	5.82	2.05	5.84	6.78	1.9	1.13	3.36	1.27
Tgds	Endothelial_Subtype_endothelial cells C_PND01-03_Top_500_Genes	endothelial cells C_PND01-03	Endothelial	endothelial cells C	PND01-03-group	1.85	2.77	1.69	2.69	2.15	1.11	1.24	3.65	2.41	0.58	1.72	1.6	1.38	0.65	3.66	1.15	1.48	1	1.42	0.54	0.83	0	2.68	2.15	3.45	3.02	2.27	1.35	0	5.57	1.07	1.65	2.35	0.46	1.39	1.46	1.25	0.92	1.41	2.69	2.48	4.34	1.88	0.6
Enpep	Endothelial_Subtype_endothelial cells C_PND01-03_Top_500_Genes	endothelial cells C_PND01-03	Endothelial	endothelial cells C	PND01-03-group	1.39	1.58	1.25	1.49	0.36	0.3	1	3.64	2.66	0.62	1.39	1.5	0.93	0.99	1.5	1	3.21	1.47	1.44	2.54	1.54	2.23	1.47	0.66	1.21	1.56	1.38	1.05	0	1.1	1.29	3.8	3.86	3.12	4.64	1.65	4.85	4.79	5.51	5.47	2.03	1.33	3.74	4.15
Cd40	Endothelial_Subtype_endothelial cells C_PND01-03_Top_500_Genes	endothelial cells C_PND01-03	Endothelial	endothelial cells C	PND01-03-group	2.01	1.95	1.54	3.05	0.11	2.01	3.14	3.62	3.26	0.99	1.4	0.82	0.58	0.56	2.34	0.19	3.17	0.78	0.11	0.61	1.82	0	1.24	1.03	1.73	1.08	0.73	0.95	0	0	0	2.78	3.94	0.61	5.18	0.88	3.25	3.32	5.32	6.66	0.22	1.15	2.65	1.97
Bmp3	Endothelial_Subtype_endothelial cells C_PND01-03_Top_500_Genes	endothelial cells C_PND01-03	Endothelial	endothelial cells C	PND01-03-group	0.68	0.54	0.45	1.26	0.09	0.14	0.15	3.38	0.16	0.14	0.14	1.49	1.56	0.24	2.18	0.58	2.07	3.31	1.25	1.46	6.13	0.12	2.73	0.14	0.15	0.18	0.24	0.76	0.32	0	0.07	2.67	1.36	0.87	0.91	1.04	5.14	4.5	6.09	3.5	1.48	0.71	2.83	3.12
Ccl11	Endothelial_Subtype_endothelial cells C_PND01-03_Top_500_Genes	endothelial cells C_PND01-03	Endothelial	endothelial cells C	PND01-03-group	1.03	0.97	1.68	1.13	0	0.24	0.26	3.23	0.73	0.55	0.62	0.85	0.28	0.12	1.04	0	3	0.69	0.42	0.01	0	0	3.02	0.45	2.6	2.09	1.3	0.96	0	0	0.16	2.5	6.23	7.83	4.8	1.8	1.46	0.36	3.15	8.03	3.4	1.55	4.62	0.53
Inmt	Endothelial_Subtype_endothelial cells C_PND01-03_Top_500_Genes	endothelial cells C_PND01-03	Endothelial	endothelial cells C	PND01-03-group	1	1.81	0.17	2.18	0.81	0.3	0.25	3.02	1.36	0.68	0.31	0.48	0.81	0.69	0.37	0.23	0.76	1.03	0.16	1	0.77	0	0.36	0	0	0.18	0.24	0.16	0	0	0.46	2.72	0.08	0.99	0.23	0.17	2.52	9.87	3.9	0.82	0	0.7	0.91	8.84
Tgm2	Endothelial_Subtype_endothelial cells C_PND01-03_Top_500_Genes	endothelial cells C_PND01-03	Endothelial	endothelial cells C	PND01-03-group	1.59	2.58	0.88	1.34	1.04	1.88	1.2	2.95	1.39	1.45	0.71	1.01	3.56	1.68	2.48	0.79	1.13	0.58	0.28	0.97	1.24	0	0.58	0.22	1.82	2.12	0.91	0.39	6.96	0.16	0.25	1.78	1.52	0.12	1.31	1.93	3.16	2.71	4.02	2.54	0	1.61	1.88	1.05
Pycr2	Endothelial_Subtype_endothelial cells C_PND01-03_Top_500_Genes	endothelial cells C_PND01-03	Endothelial	endothelial cells C	PND01-03-group	1.48	0.3	2.3	1.15	1.2	2.09	0.64	2.81	2.41	0.42	0.96	1.35	1.02	0.19	1.68	0.39	1.31	0.72	0.66	0.97	3.26	0	2.73	1.8	2.04	3.61	0.91	2.05	5.98	0	2.55	1.22	0.9	0	1.09	1.85	0.97	1.31	0.47	0.5	0.83	0.83	1.52	0.97
Actc1	Endothelial_Subtype_endothelial cells C_PND01-03_Top_500_Genes	endothelial cells C_PND01-03	Endothelial	endothelial cells C	PND01-03-group	0.43	0	0.19	0.37	0.67	0.38	0.06	2.05	0.16	0.29	0	0.28	1.1	0.26	0	0.3	0.1	0.16	0.55	0.09	0	0.14	0.23	0.04	0	0.14	0.39	0.46	0	0.38	0	0.4	0.1	0	0.21	0.32	0.15	0.03	0.18	0.09	0.6	0.38	0.35	0.58
Cox6b1	Endothelial_Subtype_endothelial cells C_PND07-28_Top_500_Genes	endothelial cells C_PND07-28	Endothelial	endothelial cells C	PND07-28-group	7.94	9.67	9.64	9	7.29	6.94	6.8	7.42	9.73	5.85	7.29	8.29	8.58	6.14	8.73	6.34	9.06	8.87	7.2	7.53	9.2	8.22	9.7	8.74	9.51	9.01	9.43	9.23	8.63	10.8	7.78	7.75	9.1	6.71	9.36	9.47	7.75	5.86	8.14	7.62	9.06	9.05	8.91	6.33
Gpx1	Endothelial_Subtype_endothelial cells C_PND07-28_Top_500_Genes	endothelial cells C_PND07-28	Endothelial	endothelial cells C	PND07-28-group	6.65	6.75	8.07	5.7	7.12	4.99	6.32	7.75	8.75	5.52	4.89	8.79	9.7	7.35	10.74	8.26	8.77	8.97	9.41	8.52	8.59	5.14	8.8	8.77	8.85	8	7.57	9.6	7.94	8.15	8.93	7.59	6.65	6.53	7.23	8.05	7.01	8.52	4.48	5.64	9.68	8.74	7.46	6.74
Tagln	Endothelial_Subtype_endothelial cells C_PND07-28_Top_500_Genes	endothelial cells C_PND07-28	Endothelial	endothelial cells C	PND07-28-group	2.28	1	1.54	1.83	1.52	0.3	1.33	4.54	6.96	1.06	3.61	1.43	1.22	0.3	1.86	2.41	1.84	1.18	1.41	1.78	1.49	0	1.51	2.33	4.84	0.84	0.64	1.73	0	1.43	0.26	4.76	0.77	0.57	1.15	3.28	3.94	5.33	4.53	2.12	0	7.35	3.18	3.91
Plac9b	Endothelial_Subtype_endothelial cells C_PND07-28_Top_500_Genes	endothelial cells C_PND07-28	Endothelial	endothelial cells C	PND07-28-group	3.33	1.58	3.56	5.22	0.48	1.67	2.79	8.13	6.44	1.84	3	2.79	3.21	1.79	5.3	3.01	8.24	2.88	1.52	2.09	3.08	0	2.41	1.47	6.52	2.81	1.24	3.85	8.18	6.47	1.34	7.62	5.36	6.04	5.32	1.5	9.41	9.84	5.93	7.44	2.68	3.08	9.34	9.07
Acta2	Endothelial_Subtype_endothelial cells C_PND07-28_Top_500_Genes	endothelial cells C_PND07-28	Endothelial	endothelial cells C	PND07-28-group	3.07	2.46	4.46	2.36	2.46	1.25	2.65	5.22	6.34	1.13	2.7	2.31	0.8	0.93	3.32	1.89	5.5	1.79	2.23	1.57	0.41	0	2.64	3.78	7.64	2.9	3.42	2.42	0.33	0.38	0.34	5.79	5.34	7.68	6.47	4.26	4.78	2.74	3.64	5.07	3.49	8.54	6.49	2.26
Abcc5	Endothelial_Subtype_endothelial cells C_PND07-28_Top_500_Genes	endothelial cells C_PND07-28	Endothelial	endothelial cells C	PND07-28-group	4.91	5.32	3.6	4.13	3.72	4.29	5.49	5.1	6.2	5.51	5.31	3.94	4.21	5.96	4.26	5.8	5.87	3.26	3.3	2.79	2.91	3.26	4.27	4.2	3.56	2.78	4.68	4.29	8.85	5.43	5.1	5.11	3.91	3.45	4.49	5.54	5.76	4.93	6.46	5.02	3.58	4.72	4.88	5.02
Fcer1g	Endothelial_Subtype_endothelial cells C_PND07-28_Top_500_Genes	endothelial cells C_PND07-28	Endothelial	endothelial cells C	PND07-28-group	2.25	0.96	1.43	0.69	1.19	1.48	3.38	1.68	5.33	3.21	4.54	1.27	1.53	2.78	0.78	0.89	0.69	0.54	1.99	3.01	0.35	0.35	0.5	0.65	0.54	0.47	1.13	0.58	1.98	1.49	1.55	1.69	0.69	0	0.95	1.08	1	0.78	2.36	0.67	11.23	1.38	1.44	1.58
Tgfbi	Endothelial_Subtype_endothelial cells C_PND07-28_Top_500_Genes	endothelial cells C_PND07-28	Endothelial	endothelial cells C	PND07-28-group	2.53	0.99	1.55	2.4	2.77	1.22	2.12	2.25	5.17	2.98	3.55	1.31	0.86	0.44	1.52	1.09	2.09	0.57	1.33	1.1	0.24	0	0.25	1.78	6.96	3.5	1.22	1.45	0	0.58	0.18	3.33	1.32	1.16	0.73	3.45	0.18	0.74	0.38	0.89	0.47	8.44	3.21	1.23
Ckb	Endothelial_Subtype_endothelial cells C_PND07-28_Top_500_Genes	endothelial cells C_PND07-28	Endothelial	endothelial cells C	PND07-28-group	1.76	0.21	1.92	1.64	1.94	0.56	2.59	2.25	4.84	0.87	2.3	1.17	0.49	0.55	1.44	2.19	1.46	0.67	0.27	1.42	0.26	3.08	0.93	1.9	6.43	0.8	1.09	1.61	0.62	4.42	3.32	3.48	1.73	2.15	1.57	1.18	1.67	1.98	1.09	1.98	5.79	7.24	3.21	1.06
Pde5a	Endothelial_Subtype_endothelial cells C_PND07-28_Top_500_Genes	endothelial cells C_PND07-28	Endothelial	endothelial cells C	PND07-28-group	2.83	3.39	4.3	2.76	1.56	1.71	2.51	2.81	4.78	1.91	1.74	2.23	3.83	1.77	3.02	1.87	3.58	1.7	1.16	1.46	3.59	0.06	2.3	3.39	6.8	3.41	2.32	2.44	2.84	0.66	1.05	4.66	6.03	6.12	5.13	4.03	4.17	4.15	4.49	5.14	3.91	6.99	5.15	1.93
Arhgdib	Endothelial_Subtype_endothelial cells C_PND07-28_Top_500_Genes	endothelial cells C_PND07-28	Endothelial	endothelial cells C	PND07-28-group	2.4	1.13	2.33	1.67	2.66	2.98	2.27	1.37	4.75	1.81	2.89	1.61	3.01	2.05	2.56	1.32	1	0.79	1.16	1.46	0.37	0	0.97	1.8	2.22	2.75	1.02	3.63	11.23	2.27	0.61	1.49	1.06	0.32	1.01	3.2	0.62	0.32	1.29	1.03	8.71	0.41	3.09	0.21
Sftpa1	Endothelial_Subtype_endothelial cells C_PND07-28_Top_500_Genes	endothelial cells C_PND07-28	Endothelial	endothelial cells C	PND07-28-group	2.27	0.53	0.62	2.1	2.23	3.98	2.72	2.69	4.5	1.66	3.07	7.14	1.8	2.89	1.82	2.54	8.74	11.21	11.77	11.05	2.66	7.61	0.26	6.83	1.23	7.49	2.49	7.98	1.63	4.34	0.75	2.01	0.39	0	0.33	0.97	2.43	1.92	0.83	0.47	0.05	0.49	3.53	2.22
Gusb	Endothelial_Subtype_endothelial cells C_PND07-28_Top_500_Genes	endothelial cells C_PND07-28	Endothelial	endothelial cells C	PND07-28-group	2.62	4.52	3.81	1.91	0.45	3.23	2.72	2	4.41	1.66	1.54	2.62	2.05	3.22	4.71	3.5	3.06	1.96	2.12	1.45	3.62	0	2.73	2.3	3.94	3.11	4.92	3.14	0	3.18	0.61	2.18	2.96	1.12	1.88	2.53	1.26	2.03	1.42	2.39	8.02	3.15	1.8	1.17
Fbln5	Endothelial_Subtype_endothelial cells C_PND07-28_Top_500_Genes	endothelial cells C_PND07-28	Endothelial	endothelial cells C	PND07-28-group	2.26	3.23	1.35	1.01	1.26	3.48	1.66	2.78	4.23	2.14	1.5	2.6	5.9	6.35	7.66	6.01	2.04	1.21	1.07	2.22	1.55	0	5.09	1.06	2.31	1.37	1.64	3.66	3.7	1.14	0	3.08	1.53	0.26	0.55	1.95	4.51	2.53	5.16	1.59	0.19	1.42	3.25	3.08
Coq7	Endothelial_Subtype_endothelial cells C_PND07-28_Top_500_Genes	endothelial cells C_PND07-28	Endothelial	endothelial cells C	PND07-28-group	2.35	3.59	4.64	2.35	1.77	1.7	1.64	0.85	4.11	1	1.99	3.57	2.59	2.98	4.39	1.48	4.89	4.07	2.06	2.24	4.47	2.58	5.57	3.41	5.97	5.86	6.51	2.82	1.57	5.86	1.43	2.52	4.48	4.66	2.53	3.38	2.46	1.86	1.58	2.18	2.99	3.33	4.22	1.77
Actg2	Endothelial_Subtype_endothelial cells C_PND07-28_Top_500_Genes	endothelial cells C_PND07-28	Endothelial	endothelial cells C	PND07-28-group	1.45	0.38	1.35	0.45	1.08	1.07	1.79	2.38	4	1.22	0.83	0.79	1	0.56	1.47	1.5	0.61	0.64	1.02	1.02	0.64	0	0.29	1.06	0.86	0.42	0.55	0.81	0	0	0.22	2.44	0.77	0.37	1.53	1.21	1.14	1.16	1.09	0.38	1.43	3.94	1.34	1.22
Cd52	Endothelial_Subtype_endothelial cells C_PND07-28_Top_500_Genes	endothelial cells C_PND07-28	Endothelial	endothelial cells C	PND07-28-group	1.16	0.25	0	0.26	0.45	0.49	2.2	1.2	3.81	1.19	4.01	0.56	0.21	0.73	0.34	1.88	0.3	0.04	1.21	1.74	0	0	0	0	0	0.14	0	0.17	0	0	0.39	0.89	0	0	0.13	0.22	0.53	0.28	0.67	0	0	0.12	0.95	0.64
Tes	Endothelial_Subtype_endothelial cells C_PND07-28_Top_500_Genes	endothelial cells C_PND07-28	Endothelial	endothelial cells C	PND07-28-group	1.96	3.78	2.17	1.56	1.6	1.22	1.81	1.79	3.81	1.61	0.45	3.33	4	5.68	2.76	4.77	3.53	1.92	1.25	2.13	5.21	0	4.49	4.99	5.03	4.92	6	3.37	0	8.52	3.72	1.01	0.92	0	0.34	2	0.05	0.15	0.1	0.04	2.75	2.24	2.72	0.11
Myh11	Endothelial_Subtype_endothelial cells C_PND07-28_Top_500_Genes	endothelial cells C_PND07-28	Endothelial	endothelial cells C	PND07-28-group	0.96	0.73	1.41	0.37	0.63	0.23	0.55	1.06	3.62	0.36	0.7	0.64	0.16	0.64	0.87	1	0.59	0.37	0.46	0.69	0.36	0	0.31	1.37	1.67	1.25	0.27	1.23	0	0.3	0.08	2.17	1.32	0.76	0.58	1.49	0.4	0.36	0.77	0.88	0.41	5.12	2.64	0.1
Pdgfra	Endothelial_Subtype_endothelial cells C_PND07-28_Top_500_Genes	endothelial cells C_PND07-28	Endothelial	endothelial cells C	PND07-28-group	1.48	1.52	2.81	2.28	0.69	0.13	0.62	1.86	3.58	0.26	0.36	1.06	0.29	0.21	2.86	0.64	2.93	0.55	0.23	0.54	0.91	0	2.19	1.65	6.8	2.08	0.53	1.74	0	0	0	3.94	2.92	5.89	3.75	2.72	2.94	3.99	3.86	3.66	1.76	7.28	4.71	0.93
Dpt	Endothelial_Subtype_endothelial cells C_PND07-28_Top_500_Genes	endothelial cells C_PND07-28	Endothelial	endothelial cells C	PND07-28-group	1.53	1.59	0.44	1.52	0.24	0.76	1.71	4.93	3.53	0.54	1.55	1.31	1.53	0.34	2.33	1.95	3.79	2.24	1.13	1.89	1.23	0.12	0.61	0.22	1.52	0.09	0.12	1.15	0	0	0.24	4.5	1.22	2.14	0.57	0.57	8.43	5.34	7.8	3.03	0.12	0.77	3.03	3.51
Cd53	Endothelial_Subtype_endothelial cells C_PND07-28_Top_500_Genes	endothelial cells C_PND07-28	Endothelial	endothelial cells C	PND07-28-group	0.88	0.14	0.19	0.14	0.37	0.28	1.41	1.24	3.07	1.32	0.92	0.27	0.22	0.38	0.21	0.74	0.18	0.07	0.31	0.92	0.03	0.19	0.24	0	0	0.07	0.1	0.14	0	0	0.49	0.68	0.3	0.26	0.17	0.34	0.35	0.29	0.49	0.18	7.87	0.36	0.44	0.26
Fndc1	Endothelial_Subtype_endothelial cells C_PND07-28_Top_500_Genes	endothelial cells C_PND07-28	Endothelial	endothelial cells C	PND07-28-group	1.18	0.77	1.75	0.28	0.77	0.73	1.45	1.74	3.07	0.58	1.08	0.54	0.02	0.08	1.13	0.79	0.22	0	0.53	0.83	0.18	0	1.46	0.7	4.03	0.62	0.29	0.02	5.41	0	0.08	1.97	1.8	1.23	0.66	1.09	0	0.78	0.19	1.2	0.07	4.67	1.41	0.6
Postn	Endothelial_Subtype_endothelial cells C_PND07-28_Top_500_Genes	endothelial cells C_PND07-28	Endothelial	endothelial cells C	PND07-28-group	0.92	0.24	0.82	0.45	0.09	0.81	1.02	2.27	2.89	0.4	0.66	0.7	0.05	0.63	0.1	0.64	1.32	1.06	1.39	0.49	0	0.06	0.09	0.02	0.87	1.14	0.24	0.09	0	0.33	0.57	1.65	1.92	1.3	0.66	0.44	0.22	0.36	0.38	1.19	0.29	2.05	1.62	0.14
Cybb	Endothelial_Subtype_endothelial cells C_PND07-28_Top_500_Genes	endothelial cells C_PND07-28	Endothelial	endothelial cells C	PND07-28-group	0.93	0.12	0.11	0.24	0.93	0.78	2.3	0.71	2.89	0.64	2.42	0.31	0.42	0.18	0.84	1.01	0.13	0.21	0.27	0.39	0.14	0	0.39	0.24	0.43	0.26	0.04	0.18	0	0.36	0.45	0.75	0.19	0.24	0.35	0.08	0.03	0.65	0.41	0.09	6.23	0.43	0.88	0.29
Nfrkb	Endothelial_Subtype_endothelial cells C_PND07-28_Top_500_Genes	endothelial cells C_PND07-28	Endothelial	endothelial cells C	PND07-28-group	1.19	0.62	0.29	1.1	0.12	1.52	1.36	1.66	2.42	0.94	2.55	1.27	0	0.31	1.34	1.19	0.27	2.02	0.45	0.39	2.58	0	3.81	1.81	4.08	0.94	1.61	1.67	0	3.86	1.11	1.14	1.45	0	2.19	1.05	1.18	1.04	0.06	0.99	2.68	1.78	1.19	1.23
Cd9	Endothelial_Subtype_endothelial cells D_PND01-03_Top_500_Genes	endothelial cells D_PND01-03	Endothelial	endothelial cells D	PND01-03-group	7.18	5.24	4.24	6.02	6.75	9.38	9.16	6.7	7.98	8.5	7.84	8.96	11.78	10.3	11.16	9.37	9.24	9.13	7.25	7.49	9.48	9.35	10.34	10.05	8.57	8.28	8.58	10.16	11.18	10.02	6.96	2.97	1.08	1.72	0.98	5.87	2.19	2	2.27	0.69	3.57	1.98	6.55	2.77
Pdpn	Endothelial_Subtype_endothelial cells D_PND01-03_Top_500_Genes	endothelial cells D_PND01-03	Endothelial	endothelial cells D	PND01-03-group	1.83	0.21	0.39	1.11	1.79	2.12	2	3.79	1.36	3.35	1.32	5.45	10.75	10.7	9.91	11.26	6.07	2.44	3.09	2.16	5.48	0.12	5.65	4.99	6.43	6.87	7.26	8.32	11.13	2.76	0.34	2.08	0.5	0	0.35	0.85	1.22	2.08	0.08	0.06	0.17	1.45	4.12	1.86
Lilrb4	Endothelial_Subtype_endothelial cells D_PND01-03_Top_500_Genes	endothelial cells D_PND01-03	Endothelial	endothelial cells D	PND01-03-group	1.03	0.26	0.07	0.22	0.06	1.34	1.47	1.55	2.04	1.94	1.15	0.28	0.28	0.86	0.31	0.47	0.11	0.12	0.45	0.43	0.22	0	0	0.04	0	0.12	0.09	0.31	1.43	0	0.45	0.62	0.05	0	0.23	0.18	0.47	0.11	0	0	9.3	0.1	0.39	1.04
Lgals3	Endothelial_Subtype_endothelial cells D_PND01-03_Top_500_Genes	endothelial cells D_PND01-03	Endothelial	endothelial cells D	PND01-03-group	0.98	0.35	0.07	0.89	1.6	0.35	0.91	0.62	2.27	1.68	1.42	3.44	6.53	6.83	8.17	5.68	2.36	2.03	2.47	2.91	4.73	3.55	3.53	1.37	3.34	0.62	1.38	5.78	5.25	9.48	5.79	0.74	0.13	0.27	0	0.65	0.26	0.39	0.8	0	2.35	0.35	1.48	0.58
Nkx2-1	Endothelial_Subtype_endothelial cells D_PND01-03_Top_500_Genes	endothelial cells D_PND01-03	Endothelial	endothelial cells D	PND01-03-group	0.96	0.7	0.26	0.98	1.2	1.57	0.4	0.97	1.22	1.48	0.8	4.7	4.88	5.46	4.71	5.92	4.86	4.55	4.89	4.83	5.17	3.85	2.99	5.91	5.32	3.77	4.3	5.93	0.86	0.93	2.97	1.26	0.43	0.31	0.24	0.41	1.13	1.06	0.19	1.14	0.17	0.91	3.69	1.11
Arg2	Endothelial_Subtype_endothelial cells D_PND01-03_Top_500_Genes	endothelial cells D_PND01-03	Endothelial	endothelial cells D	PND01-03-group	0.27	0.16	0.02	0.06	0	0.41	0.06	0.16	0	1.14	0	1.12	0	1	0	1.29	1.91	1	1.9	0.83	0	0	0	0.46	0	2.97	1.39	1.34	0	0	0	0.06	0	0	0	0.02	0.24	0.06	0	0.04	0	0	0	0.23
Taldo1	Endothelial_Subtype_endothelial cells D_PND07-28_Top_500_Genes	endothelial cells D_PND07-28	Endothelial	endothelial cells D	PND07-28-group	5.37	5.59	6.14	6.06	5.55	5.37	4.6	5.82	6.79	3	8.13	5.3	6.84	4.78	6.66	3.25	7.33	5.12	3.58	4.61	5.13	5.88	7.09	5.39	6.5	6.89	6.34	5.64	9.93	6.04	4.13	3.66	4	4.94	3.72	4.85	1.62	2.16	2.71	4.67	5.99	6.08	4.75	0.87
Fcer1g	Endothelial_Subtype_endothelial cells D_PND07-28_Top_500_Genes	endothelial cells D_PND07-28	Endothelial	endothelial cells D	PND07-28-group	2.25	0.96	1.43	0.69	1.19	1.48	3.38	1.68	5.33	3.21	4.54	1.27	1.53	2.78	0.78	0.89	0.69	0.54	1.99	3.01	0.35	0.35	0.5	0.65	0.54	0.47	1.13	0.58	1.98	1.49	1.55	1.69	0.69	0	0.95	1.08	1	0.78	2.36	0.67	11.23	1.38	1.44	1.58
Usp40	Endothelial_Subtype_endothelial cells D_PND07-28_Top_500_Genes	endothelial cells D_PND07-28	Endothelial	endothelial cells D	PND07-28-group	1.74	2.7	2.25	2.27	1.24	0.57	1.65	1.94	1.26	0.99	4.43	2.62	1.54	2.34	2.39	0.53	3.75	4.38	1.1	1.2	2.9	0.62	3.23	3.44	3.98	2.77	4.37	3.77	0	1.69	3.84	2.7	3.05	1.48	3.55	1.79	4.51	1.73	2.56	2.2	3.31	3.85	3.42	1.44
Ctss	Endothelial_Subtype_endothelial cells D_PND07-28_Top_500_Genes	endothelial cells D_PND07-28	Endothelial	endothelial cells D	PND07-28-group	1.56	0.84	0.78	0.79	0.89	1.73	3.33	0.72	2.82	1.22	4.42	0.86	1.39	0.67	0.7	1.25	0.48	0.3	1.34	2.19	0.08	1.7	0.42	0.24	0	0.25	0.38	0.53	0	1	2.3	1.3	0.42	0.21	0.91	1.13	0.31	0.74	1.55	0.07	9.89	0.7	0.87	1.19
Cd52	Endothelial_Subtype_endothelial cells D_PND07-28_Top_500_Genes	endothelial cells D_PND07-28	Endothelial	endothelial cells D	PND07-28-group	1.16	0.25	0	0.26	0.45	0.49	2.2	1.2	3.81	1.19	4.01	0.56	0.21	0.73	0.34	1.88	0.3	0.04	1.21	1.74	0	0	0	0	0	0.14	0	0.17	0	0	0.39	0.89	0	0	0.13	0.22	0.53	0.28	0.67	0	0	0.12	0.95	0.64
Lmo7	Endothelial_Subtype_endothelial cells D_PND07-28_Top_500_Genes	endothelial cells D_PND07-28	Endothelial	endothelial cells D	PND07-28-group	1.58	0.61	0.13	1.68	1.57	3.67	1.24	2.17	0.42	1.85	3.53	4.87	9.21	9.61	8.83	9.54	3.23	2.73	3.79	2.95	5.69	0.19	6.01	4.11	4.2	2.91	3.16	7.93	7.37	6.62	4.89	0.93	0.09	0.27	0.28	0.31	0.88	1.44	0.29	0.4	0.29	0.24	3.14	1.05
Mansc1	Endothelial_Subtype_endothelial cells D_PND07-28_Top_500_Genes	endothelial cells D_PND07-28	Endothelial	endothelial cells D	PND07-28-group	1.5	1.1	1.42	0.94	2.03	2.01	1.78	0.69	0.94	1.64	3.42	1.12	0.79	0.06	1.52	0.53	2.51	1.6	0.86	1.1	1.21	1.15	1.06	1.27	1.16	1.24	1.2	0.93	2.65	2.1	0	0.12	0.18	0.15	0.01	1.26	0.04	0.23	0	0	0	0.08	0.35	0.19
Col27a1	Endothelial_Subtype_endothelial cells D_PND07-28_Top_500_Genes	endothelial cells D_PND07-28	Endothelial	endothelial cells D	PND07-28-group	1.8	1.39	1.75	1.27	0.91	1.62	1.41	2.94	2.97	1.4	3.38	2.15	1.61	1.08	2.38	1.9	3.1	1.32	1.51	1.11	0.93	0.57	1.63	4.22	2.58	4.87	4.12	2.68	0.87	1.28	3.31	3.2	2.05	1.15	1.42	1.43	3.55	3.22	3.42	2.49	1.52	3.96	3.25	2.89
Pde3a	Endothelial_Subtype_endothelial cells D_PND07-28_Top_500_Genes	endothelial cells D_PND07-28	Endothelial	endothelial cells D	PND07-28-group	1.14	0.79	0.21	0.15	0.63	1.79	2.29	0.68	2.05	1.13	3.36	0.42	0.82	0.19	0.41	0.42	0.03	0.69	0.37	0.45	0	0	0	0	1.63	0.73	0.09	0.43	0	0.36	0.37	0.7	1.27	0.95	0.77	0.27	0.64	0.94	0.37	0.83	0	0.64	0.46	1.09
Cybb	Endothelial_Subtype_endothelial cells D_PND07-28_Top_500_Genes	endothelial cells D_PND07-28	Endothelial	endothelial cells D	PND07-28-group	0.93	0.12	0.11	0.24	0.93	0.78	2.3	0.71	2.89	0.64	2.42	0.31	0.42	0.18	0.84	1.01	0.13	0.21	0.27	0.39	0.14	0	0.39	0.24	0.43	0.26	0.04	0.18	0	0.36	0.45	0.75	0.19	0.24	0.35	0.08	0.03	0.65	0.41	0.09	6.23	0.43	0.88	0.29
Acadl	Endothelial_Subtype_endothelial cells D_PND07-28_Top_500_Genes	endothelial cells D_PND07-28	Endothelial	endothelial cells D	PND07-28-group	4.94	3.34	5.89	4.27	3.01	6.05	4.95	6.48	5	5.88	2.17	5.36	5.3	5.36	5.51	5.86	5	4.98	5.76	5.25	4.44	0.7	3.81	6.76	5.38	5.54	6	6.24	5.5	5	4.45	4	4.06	3.51	3.89	3.77	5.02	3.66	2.08	2.55	1.84	3.45	5.34	3.11
Cd68	Endothelial_Subtype_endothelial cells D_PND07-28_Top_500_Genes	endothelial cells D_PND07-28	Endothelial	endothelial cells D	PND07-28-group	0.67	0.42	0.16	0.11	0.66	0.46	0.78	0.93	1.97	0.48	1.84	0.54	0.28	0.78	0.09	0.97	0.15	0.02	1.16	0.53	0.39	0.2	0.14	0	0	0.08	0.9	0.66	6.93	0	1.89	0.62	0.77	0.53	0.26	0.28	0	0.52	0.89	0	9.6	0.14	0.13	0.4
Cox4i2	Endothelial_Subtype_endothelial cells D_PND07-28_Top_500_Genes	endothelial cells D_PND07-28	Endothelial	endothelial cells D	PND07-28-group	0.61	0.22	0.85	0	0.43	1.25	0	0.52	1.05	0.2	1.79	1.53	0	0.95	0.18	0	3.66	1.98	0.9	0.54	0	1.43	0.7	2.62	1.43	4.84	3.46	1.83	0	0	0	0.7	1.71	0.92	0.6	0.94	0.06	0.72	1.04	0.26	2.24	0.29	0.85	0
Hs6st1	Endothelial_Subtype_endothelial cells D_PND07-28_Top_500_Genes	endothelial cells D_PND07-28	Endothelial	endothelial cells D	PND07-28-group	0.47	0.89	0.8	0.2	0.13	0.52	0	0.76	0.4	0.08	1.54	0.93	1.07	0.44	1.22	1.23	1.23	0.75	0.17	0.51	1.51	0	2.16	0.79	3.86	1.21	2.05	0.73	0	2.59	0.12	0.71	0.52	0	0.65	0.47	0.33	0.49	0.22	0.01	0.05	2.57	0.81	0.03
Sema3e	Endothelial_Subtype_endothelial cells D_PND07-28_Top_500_Genes	endothelial cells D_PND07-28	Endothelial	endothelial cells D	PND07-28-group	0.6	0.31	0.48	0.38	0.66	0.5	0.67	0.41	0.83	0.9	1.35	1.76	3.86	3.85	2.16	3.46	0.81	1.47	0.43	0.4	2.04	0.03	4.62	2.3	1.81	1	1.24	3.07	0	2.67	1.56	0.54	0.22	0.48	0.22	0.23	0.57	0.4	0.4	0.3	0.32	0.31	1.36	0.61
Krt8	Endothelial_Subtype_endothelial cells D_PND07-28_Top_500_Genes	endothelial cells D_PND07-28	Endothelial	endothelial cells D	PND07-28-group	0.35	0.16	0.55	0.23	0.31	0.29	0.04	0.21	0.38	0.41	1.24	5.23	8.92	4.87	6.78	6.11	3.97	3.84	2.97	3.87	7.46	6.38	7.46	5.68	6.87	6.32	7.68	6.98	7.12	4.71	4.99	0.37	0.62	0.19	0.37	0.22	0.4	0.25	0.09	0.28	0.54	0.28	1.46	0
Cdh1	Endothelial_Subtype_endothelial cells D_PND07-28_Top_500_Genes	endothelial cells D_PND07-28	Endothelial	endothelial cells D	PND07-28-group	0.4	0.76	0.44	0.31	0.21	0.68	0.06	0.65	0.19	0.05	1.15	5.88	6.62	5.02	5.22	6.94	5.43	5.83	5.38	4.88	7.01	6.49	7.24	6.8	7.21	5.5	7.06	6.39	0	6.57	4.9	0.64	0.13	0.23	0.36	0.42	0.2	0.38	0.58	0.35	0.54	0.47	2.83	0.13
Hmgcll1	Endothelial_Subtype_endothelial cells D_PND07-28_Top_500_Genes	endothelial cells D_PND07-28	Endothelial	endothelial cells D	PND07-28-group	0.28	0.83	0.06	0.16	0.22	0.08	0.6	0.24	0.36	0	0.93	0.82	0.58	0.64	1.73	0.66	0.18	0.6	0.12	0.39	0.21	0	1.31	1.33	2.13	1.09	2.11	1.65	0	2.61	1.57	0.55	0.75	0.84	0.46	0.32	0.13	0.77	0.27	0.03	0.36	0.57	0.97	0.91
Inpp5d	Endothelial_Subtype_endothelial cells D_PND07-28_Top_500_Genes	endothelial cells D_PND07-28	Endothelial	endothelial cells D	PND07-28-group	1.95	1.89	2.64	3.21	1.89	2.3	2.81	1.02	2.27	1.28	0.18	0.23	0.33	0.61	0.16	0.85	0.05	0.09	0.3	0.42	0	0	0	0.13	0	0	0.06	0.39	0.18	0	0	0.25	0.02	0.11	0.07	1.35	0.1	0.27	0.53	0.23	3.26	0.25	0.48	0.09
Ctsh	Epithelial_Overall_Top_500_Genes	All	Epithelial	AT1	E18.5-group	1.92	1.24	1.41	1.71	2.29	3.14	1.23	1.79	2.72	1.65	1.14	9.72	11.16	9.13	11.27	6.72	10.34	11.13	10.61	8.79	9.08	5.24	6.88	10.26	8.7	9.86	9	10.61	1.3	7.82	8.9	2.04	0.71	0.2	0.99	2.53	2.47	1.88	1.22	0.94	6.02	0.62	5.33	1.23
Ager	Epithelial_Overall_Top_500_Genes	All	Epithelial	AT1	E18.5-group	2.58	1.36	1.07	3.24	3.34	4.32	2	3.34	2.41	2.73	2.99	9.59	13.96	13.94	13.29	14.03	9.73	8.18	10.04	9.12	8.74	3.35	9.14	8.61	9.18	7.6	8.63	11.35	0	2.29	0.63	2.19	1.09	0	1.26	0.9	2.83	2.34	0.64	1.19	0.6	1.07	5.11	3.07
Cldn18	Epithelial_Overall_Top_500_Genes	All	Epithelial	AT1	E18.5-group	1.89	1.05	0.96	1.48	2.64	2.86	1.35	2.19	1.81	2.55	1.53	9.38	11.09	11.92	10.81	12.12	9.69	9.45	9.59	8.44	4.57	0.22	8.72	10.6	9.86	9.16	9.42	10.95	6.01	8.3	0.25	2.01	1.04	0.48	1.31	1.47	1.6	1.54	1.2	1.6	0.72	1.49	5.7	2.08
Cd9	Epithelial_Overall_Top_500_Genes	All	Epithelial	AT1	E18.5-group	7.18	5.24	4.24	6.02	6.75	9.38	9.16	6.7	7.98	8.5	7.84	8.96	11.78	10.3	11.16	9.37	9.24	9.13	7.25	7.49	9.48	9.35	10.34	10.05	8.57	8.28	8.58	10.16	11.18	10.02	6.96	2.97	1.08	1.72	0.98	5.87	2.19	2	2.27	0.69	3.57	1.98	6.55	2.77
Wfdc2	Epithelial_Overall_Top_500_Genes	All	Epithelial	AT1	E18.5-group	1.08	1.11	0.52	1.07	1.36	1.3	0.79	1.01	1.32	0.9	1.38	8.52	6.66	3.41	4.22	2.67	7.47	9.01	10.07	11.21	12.37	11.82	9.94	7.55	6.7	8.85	9.83	8.16	3.2	11.17	10.25	1.08	1.01	0.36	0.75	1.56	0.85	0.27	0.36	0.98	1.49	0.3	3.32	0
Muc1	Epithelial_Overall_Top_500_Genes	All	Epithelial	AT1	E18.5-group	0.69	0.64	0.4	0.92	0.77	1.22	0.24	0.38	1.22	0.66	0.33	7.53	6.9	1.94	7.76	1.42	8.25	9.51	9.13	8.78	8.72	7.89	6.39	8.84	6.91	7.08	5.5	10.04	0	3.68	4.8	0.91	0.41	0	0.39	0.61	0.63	0.63	0.42	0.45	0.73	0.25	2.94	0.78
Cldn3	Epithelial_Overall_Top_500_Genes	All	Epithelial	AT1	E18.5-group	1.03	0.27	0.67	1.39	1.38	1.99	0.65	0.86	0.66	1.25	0.77	7.37	6.54	7.19	8.07	5.56	7.02	7.62	7.4	6.32	7.66	4.25	7.03	9.04	5.95	8.31	7.94	8.52	0	8.27	8.65	1.02	0.86	0.49	0.83	0.74	1.11	0.74	0.47	1.45	1.34	0.51	2.81	0.23
Anxa1	Epithelial_Overall_Top_500_Genes	All	Epithelial	AT1	E18.5-group	2	1.09	0.55	1.44	1.06	2.34	1.82	4.25	2.78	2.04	3.26	7.29	9.22	9.55	9.28	9.39	7.54	4.97	5.6	5.17	8.68	6.71	9.61	7.16	7.15	7.71	8.83	8.42	9.98	12.8	10.54	2.76	1.35	1.01	1.33	1.41	1.52	2.13	1.86	1.54	2.59	1.49	4.39	2.8
Sftpa1	Epithelial_Overall_Top_500_Genes	All	Epithelial	AT1	E18.5-group	2.27	0.53	0.62	2.1	2.23	3.98	2.72	2.69	4.5	1.66	3.07	7.14	1.8	2.89	1.82	2.54	8.74	11.21	11.77	11.05	2.66	7.61	0.26	6.83	1.23	7.49	2.49	7.98	1.63	4.34	0.75	2.01	0.39	0	0.33	0.97	2.43	1.92	0.83	0.47	0.05	0.49	3.53	2.22
Tecr	Epithelial_Overall_Top_500_Genes	All	Epithelial	AT1	E18.5-group	5.91	7	7.67	6.77	6.52	4.81	7.64	5.54	6.58	2.66	4.13	7.05	7.33	4.66	7.69	3.67	8.45	7.57	6.17	6.74	6.91	2.27	8.79	7.24	8.71	8.79	8.55	8.85	8.87	2.18	5.04	6.03	7.84	6.25	6.46	8.25	5.86	3.7	6.71	6.77	7.49	8.81	8.13	2.42
Tspan8	Epithelial_Overall_Top_500_Genes	All	Epithelial	AT1	E18.5-group	3.69	4.82	3.2	2.59	2.48	3.98	3.22	3.59	5.16	4.6	2.81	6.88	9.85	9.2	8.22	10.04	8.03	6.63	5.24	5.32	3.87	0.16	6.17	6.97	7.19	8.05	8.65	8.69	9.92	0	2.81	1.08	0.3	1.08	0.98	3.13	0.67	1.52	1.2	0.93	3.18	0.86	2.7	1.04
Gja1	Epithelial_Overall_Top_500_Genes	All	Epithelial	AT1	E18.5-group	2.71	3.58	3.07	2.85	2.37	2.98	3.04	2.15	2.66	2.67	1.22	6.81	9.72	8.5	9.86	6.4	7.18	7.65	6.29	4.94	5.05	3.59	6.35	7.28	6.73	6.45	7.2	8.29	10.45	1.78	0.57	2.41	2.6	0.54	1.54	2.57	1.37	1.62	1.1	0.74	5.95	1.34	3.95	1.86
Krt18	Epithelial_Overall_Top_500_Genes	All	Epithelial	AT1	E18.5-group	0.74	0.27	0.39	1.26	2.55	1.05	0.18	0.23	0.33	0.47	0.71	6.48	10.27	6.87	8.62	6.77	6.95	4.33	3.35	5.7	8.63	8.26	8.64	7.12	8.22	8.22	8.15	8.11	9.01	8.47	8.86	0.61	0.77	0.75	0.61	1.25	0.62	0.25	0.18	0.35	1.16	0.27	2.06	0.15
Atp1b1	Epithelial_Overall_Top_500_Genes	All	Epithelial	AT1	E18.5-group	0.66	1.09	0.31	0.52	0.43	1.5	0.09	1.24	0.12	0.79	0.36	6.4	6.84	5.52	6.16	5.71	6.41	7.09	6.84	5.87	7.47	7.47	6.33	7.9	4.05	6.04	5.63	6.42	3.26	7.51	4.49	0.96	0.46	1.39	0.72	0.34	1.42	0.52	1.5	1.15	0	0.53	2.44	0.51
Sftpb	Epithelial_Overall_Top_500_Genes	All	Epithelial	AT1	E18.5-group	1.2	1.32	1.31	0.74	0.37	1.5	0.65	1.38	1.5	1.08	1.99	6.37	0.78	2.05	1.46	2.63	6.2	9.31	9.36	8.6	5.05	6.15	1.23	9.71	0	8.04	6.13	6.67	0	3.67	0.89	1.12	0.66	0.8	0.48	1.67	0.98	0.79	1.36	0.96	0.61	0.91	2.61	1.21
Spint2	Epithelial_Overall_Top_500_Genes	All	Epithelial	AT1	E18.5-group	0.44	0.48	0.24	0.44	0.42	0.38	0.07	0.7	0.85	0.26	0	6.16	7.36	3.68	5.82	6.66	4.81	6.88	5.11	5.95	7.59	5.16	7.15	5.57	5.93	7.4	6.86	7.1	0.7	3.99	7.02	0.84	0.28	0.23	0.35	1.06	0.33	0.39	0.27	0.17	0.76	0.59	2.51	0.31
Asah1	Epithelial_Overall_Top_500_Genes	All	Epithelial	AT1	E18.5-group	3.39	4.28	3.02	3.75	5.49	3.07	3.97	4.08	4.89	1.53	2.16	6.14	9.32	6.24	8.84	7.53	6.54	7.14	5.19	4.56	5.16	7.3	3.52	7.25	8.05	5.54	4.77	8.75	3.98	4.72	1.39	3.3	3.1	0.33	2.9	2.7	2.69	2.15	2.93	0.92	7.84	3.51	5.93	1.96
Slc34a2	Epithelial_Overall_Top_500_Genes	All	Epithelial	AT1	E18.5-group	1.44	0.91	0.26	1.78	0.91	2.5	1.51	1.4	2.14	1.94	0.78	6.12	1.9	2.13	1.49	2.41	8.39	10.55	10.31	8.93	3.12	3.12	0.24	8.88	0.28	4.49	0.3	6.78	0	2.19	0.12	1.57	0.24	0.31	0.15	0.64	1.99	1.67	1	0.89	0.09	0.7	3.82	1.38
Gprc5a	Epithelial_Overall_Top_500_Genes	All	Epithelial	AT1	E18.5-group	1.02	0.8	0.28	1.92	0.64	1.86	0.5	1.31	0.33	1.24	1.47	5.98	10.97	10.7	10.19	10.81	4.9	5.06	4.79	3.62	6.34	0.92	6.09	6.1	4.31	4.81	5.71	8.45	0	0.28	0.61	0.62	0.06	0.27	0.12	0.4	0.59	0.6	1.13	0.62	0.26	0.21	2.42	0.29
Cdh1	Epithelial_Overall_Top_500_Genes	All	Epithelial	AT1	E18.5-group	0.4	0.76	0.44	0.31	0.21	0.68	0.06	0.65	0.19	0.05	1.15	5.88	6.62	5.02	5.22	6.94	5.43	5.83	5.38	4.88	7.01	6.49	7.24	6.8	7.21	5.5	7.06	6.39	0	6.57	4.9	0.64	0.13	0.23	0.36	0.42	0.2	0.38	0.58	0.35	0.54	0.47	2.83	0.13
Mal2	Epithelial_Overall_Top_500_Genes	All	Epithelial	AT1	E18.5-group	0.68	1.5	0.9	0.6	1.28	0.65	0.17	0.55	0	0.2	0	5.84	7.7	7.13	6.36	7.16	4.05	3.69	4.11	4.46	7.35	1.93	10.29	5.69	5.68	6.96	10.97	5.99	0.31	5.06	7.91	0.98	1.63	1.13	1.6	2.32	0.37	0.54	1.31	1.78	3.12	1.14	2.33	0.24
Atp8a1	Epithelial_Overall_Top_500_Genes	All	Epithelial	AT1	E18.5-group	2.17	2.07	0.69	3.74	3.12	3.13	2.18	2.32	2.04	1.84	1.78	5.73	4.69	5.29	6.23	5.56	6.45	7	6.24	5.42	6.9	1.82	5.37	6.39	2.15	5.07	5.83	6.34	5.67	4.14	0.47	0.81	0.54	0.08	0.21	0.95	0.85	0.55	0.83	0.42	1.9	0.41	2.86	0.6
Icam1	Epithelial_Overall_Top_500_Genes	All	Epithelial	AT1	E18.5-group	3.86	3.49	3.47	3.78	3.81	5.15	2.91	4.51	3.43	4.44	3.53	5.7	7.13	9.69	7.27	8.55	4.19	5.33	6	4.07	4.95	3.08	6.91	4.56	5.05	3.42	5.19	7.15	4.01	2.03	4.07	3.11	2.29	3.04	2.53	2.71	3.64	3.63	2.67	2.24	1.58	2.12	3.86	3.46
Tst	Epithelial_Overall_Top_500_Genes	All	Epithelial	AT1	E18.5-group	1.02	3.02	1.62	1.15	0.26	0.88	0.27	0.48	0.91	0.52	0.65	5.63	6.5	0.54	7.33	0.6	5.61	7.46	4.95	4.55	8.03	4.57	6.48	7.86	7.94	4.5	7.27	7.86	0	6.69	5.26	2	1	0.82	2.32	2.15	2.21	2.17	3.12	1.09	0.97	3.23	4.22	2.28
Fgfr2	Epithelial_Overall_Top_500_Genes	All	Epithelial	AT1	E18.5-group	1.78	2.27	1.83	3.36	3.56	1.76	1.07	1.41	2.55	0.69	1.27	5.61	6.03	2.68	3.83	2.47	7.76	7.53	5.53	4.55	4.27	5.12	3.97	8.93	7.18	6.62	6.89	6.73	0	0.27	1.62	1.85	2.38	4.01	2.1	0.67	1.28	0.97	0.9	1.14	2.44	3.18	4.72	0
Ezr	Epithelial_Overall_Top_500_Genes	All	Epithelial	AT1	E18.5-group	2.12	3.34	2.09	1.92	1.01	2.57	1.63	1.83	1.45	2.48	3.14	5.58	6.41	7.51	4.36	7.84	5.59	4.79	4.57	4.22	4.82	3.25	5.19	6.69	5.71	6.3	6.61	5.65	9.35	9.84	8.23	1.27	0.34	0.45	0.52	1.92	1.1	1.23	0.88	1.56	0.98	0.59	2.59	0.79
Egfl6	Epithelial_Overall_Top_500_Genes	All	Epithelial	AT1	E18.5-group	1.31	1.07	1.23	1.08	0.7	2.4	1.15	1.35	1.49	1.14	1.29	5.57	1.7	1.53	2.75	0.69	6.85	7.99	6.2	6.64	2.03	2.42	4.77	8.84	3.61	8.07	6.88	6.67	1.89	2.47	0.7	1.24	1.02	1.29	1.18	1.14	1.48	1.39	0.34	1.14	1.82	0.66	2.9	0.53
Ces1d	Epithelial_Overall_Top_500_Genes	All	Epithelial	AT1	E18.5-group	1.22	1.3	0.89	3.18	0.47	1.23	0.99	2.37	0.44	0.45	0.56	5.55	4.31	1.6	5.68	1.11	7.54	8	6.25	6.44	9.72	6.18	5.65	7.94	1.37	1.01	4.09	5.43	5.47	7.61	8.24	2.83	2.03	0.35	3.48	1.47	4.71	1.67	5.63	4.99	0.76	1.27	4.25	3.33
Pdpn	Epithelial_Overall_Top_500_Genes	All	Epithelial	AT1	E18.5-group	1.83	0.21	0.39	1.11	1.79	2.12	2	3.79	1.36	3.35	1.32	5.45	10.75	10.7	9.91	11.26	6.07	2.44	3.09	2.16	5.48	0.12	5.65	4.99	6.43	6.87	7.26	8.32	11.13	2.76	0.34	2.08	0.5	0	0.35	0.85	1.22	2.08	0.08	0.06	0.17	1.45	4.12	1.86
Acadl	Epithelial_Overall_Top_500_Genes	All	Epithelial	AT1	E18.5-group	4.94	3.34	5.89	4.27	3.01	6.05	4.95	6.48	5	5.88	2.17	5.36	5.3	5.36	5.51	5.86	5	4.98	5.76	5.25	4.44	0.7	3.81	6.76	5.38	5.54	6	6.24	5.5	5	4.45	4	4.06	3.51	3.89	3.77	5.02	3.66	2.08	2.55	1.84	3.45	5.34	3.11
Krt8	Epithelial_Overall_Top_500_Genes	All	Epithelial	AT1	E18.5-group	0.35	0.16	0.55	0.23	0.31	0.29	0.04	0.21	0.38	0.41	1.24	5.23	8.92	4.87	6.78	6.11	3.97	3.84	2.97	3.87	7.46	6.38	7.46	5.68	6.87	6.32	7.68	6.98	7.12	4.71	4.99	0.37	0.62	0.19	0.37	0.22	0.4	0.25	0.09	0.28	0.54	0.28	1.46	0
Etv5	Epithelial_Overall_Top_500_Genes	All	Epithelial	AT1	E18.5-group	1.04	0.78	1.82	1.58	0.42	0.72	0.68	0.8	2.18	0.67	0	5.14	0.09	1.08	1.27	1.09	8.15	7.37	6.27	5.53	1.9	0	2.34	8.45	4.75	8.26	8.07	5.09	0	2.58	0.07	1.73	3.68	4.24	2.28	1.42	0.67	0.97	0.83	2.15	2.14	2.16	3.99	1.04
Soat1	Epithelial_Overall_Top_500_Genes	All	Epithelial	AT1	E18.5-group	2.02	3.02	2.94	1.94	1.09	1.63	1.43	2.23	2.52	1.66	1.54	4.9	3.46	2.37	3.49	2.45	5.51	7.41	6.65	5.86	2.4	0.76	2.23	5.16	3.34	5.08	3.38	4.59	2.76	1.79	2.88	2.64	2.53	1.57	2.25	2.23	3.19	2.63	2.41	2.46	5.14	3.14	3.79	1.78
Lmo7	Epithelial_Overall_Top_500_Genes	All	Epithelial	AT1	E18.5-group	1.58	0.61	0.13	1.68	1.57	3.67	1.24	2.17	0.42	1.85	3.53	4.87	9.21	9.61	8.83	9.54	3.23	2.73	3.79	2.95	5.69	0.19	6.01	4.11	4.2	2.91	3.16	7.93	7.37	6.62	4.89	0.93	0.09	0.27	0.28	0.31	0.88	1.44	0.29	0.4	0.29	0.24	3.14	1.05
Cgn	Epithelial_Overall_Top_500_Genes	All	Epithelial	AT1	E18.5-group	1.29	1.57	1.6	1.73	1.42	1.55	0.76	1.4	0.78	0.91	1.56	4.77	5.92	6.53	6.71	4.63	4.68	4.45	3.4	2.74	7.25	2.97	7.14	4.96	5.96	4.72	6.15	5.31	6.47	7.43	2.7	1.2	1.23	0	1.06	1.22	1.84	0.95	0.86	1.4	0.92	0.94	1.8	0.57
Nkx2-1	Epithelial_Overall_Top_500_Genes	All	Epithelial	AT1	E18.5-group	0.96	0.7	0.26	0.98	1.2	1.57	0.4	0.97	1.22	1.48	0.8	4.7	4.88	5.46	4.71	5.92	4.86	4.55	4.89	4.83	5.17	3.85	2.99	5.91	5.32	3.77	4.3	5.93	0.86	0.93	2.97	1.26	0.43	0.31	0.24	0.41	1.13	1.06	0.19	1.14	0.17	0.91	3.69	1.11
Epcam	Epithelial_Overall_Top_500_Genes	All	Epithelial	AT1	E18.5-group	0.23	0.22	0.3	0.12	0.67	0.42	0	0.2	0.06	0	0	4.65	2.88	4.28	3.43	3.76	4.38	4.66	3.33	4.71	5.93	3.3	6.41	5.65	3.69	7.13	6.96	5.04	0	2.94	4.45	0.43	0.23	0.32	0.18	0.68	0.15	0.09	0.26	0.07	0.4	0.18	1.92	0
Sec14l3	Epithelial_Overall_Top_500_Genes	All	Epithelial	AT1	E18.5-group	1.02	0.29	0.49	0.68	1.55	1.76	0.7	1.56	0.48	1.51	1.42	4.52	9.21	9.84	9.01	9.36	3.15	2	3.6	3.1	8.64	7.35	6.45	1.06	1.32	0.28	1.53	5.87	0.44	12.29	11.99	0.81	0.59	0.18	0.67	0.28	0.44	1.02	0.49	0.53	0.23	0.52	2.18	0.37
Elovl5	Epithelial_Overall_Top_500_Genes	All	Epithelial	AT1	E18.5-group	3.8	3.15	4.1	3.08	3.18	5.29	3.89	4.92	5.14	2.37	4.95	4.45	7.41	5.72	6.06	5.01	4.8	4.67	3.26	3.98	5.63	0.07	4.51	5.84	4.62	2.83	4.45	5.56	3.19	0	3.27	1.95	3.17	0	0.98	2.42	1.21	1.6	1.32	1.1	0.53	3.22	2.71	1
Abcd3	Epithelial_Overall_Top_500_Genes	All	Epithelial	AT1	E18.5-group	1.73	0.76	1.23	2.17	2.7	2.39	1.28	1.63	1.95	0.96	2.13	4.38	2.78	0.74	2.49	2	6.06	6.35	5.44	4.53	2.53	2.44	4.08	5.77	3.8	3.22	4.91	5.49	0	3.78	1.39	2.41	2.99	2.51	3.1	2.72	2.15	1.82	2.23	2.67	1.07	3.41	3.88	1.39
Gsta4	Epithelial_Overall_Top_500_Genes	All	Epithelial	AT1	E18.5-group	0.36	0.99	0.64	0.59	0.44	0.13	0	0.48	0.11	0.26	0	4.29	4.29	0.87	1.81	0	2.71	4.64	2.1	4.51	9.27	8.71	7.32	6.57	3.43	6.48	8	4.14	10.53	5.36	6.47	0.84	1.86	2.39	2.09	0.4	0.51	0.25	1.32	1.2	1.08	0.86	1.17	0.13
Hopx	Epithelial_Overall_Top_500_Genes	All	Epithelial	AT1	E18.5-group	1.79	1.09	0.66	1.81	2.18	3.46	1.08	2.31	1.91	1.54	2.09	4.28	7.3	8.21	8.58	8.18	4.84	2.78	2.18	0.62	3.51	4.77	7.12	4.17	4.16	1.77	6.52	7.24	0	3.41	5.83	1.4	0.88	1.72	0.87	1.47	1.17	1.06	4.25	2.18	0.29	0.28	3.68	0.75
Nedd4l	Epithelial_Overall_Top_500_Genes	All	Epithelial	AT1	E18.5-group	0.75	0.58	0.37	1.48	0.93	0.97	1.16	0.75	0.7	0.42	0.21	4.23	7.51	4.63	6.87	3.49	3.82	5.3	3.18	1.63	6.22	1.32	5.66	6.64	4.76	2.47	3.91	6.59	0	0.08	0.88	0.9	0.2	0.21	0.51	0.63	0.7	0.55	0.96	0.38	0.87	0.69	2.35	1.19
Cldn7	Epithelial_Overall_Top_500_Genes	All	Epithelial	AT1	E18.5-group	0.26	0.33	0.18	0.34	1.09	0.52	0	0	0.33	0	0.13	4.14	2.5	4.86	4.75	5.29	2.4	4.1	3.02	3.5	5.7	6.08	5.53	3.71	5.06	5.55	4.98	4.84	0	5.77	3	0.23	0.21	0	0.14	0.22	0.21	0.11	0.13	0.12	1.85	0.26	0.95	0
Gstz1	Epithelial_Overall_Top_500_Genes	All	Epithelial	AT1	E18.5-group	2.01	2.51	1.65	1.67	2.08	2.84	1.07	3.03	1.44	1.65	2.63	4.04	3.42	1.84	4.15	3.03	5.4	4.98	3.4	2.78	5.84	5.07	2.06	3.33	3.67	4.44	6.42	5.7	6.19	7.44	3.91	2.87	2.64	3.94	3.04	1.92	3.19	3.23	2.21	2.76	5.32	3.19	4.12	1.7
Sgms1	Epithelial_Overall_Top_500_Genes	All	Epithelial	AT1	E18.5-group	2.69	2.72	1.98	2.6	3.5	4.55	1	3.35	1.52	2.34	2.87	4	3.21	2.39	2.25	2.67	4.29	5.18	4.01	3.73	3.57	0.06	2.7	4.77	2.49	5.67	5.64	4.61	6.88	4.54	0.8	3.25	4.25	3.02	4.09	3.27	3.36	4.33	4.48	3.96	2.34	2.36	4.34	2.15
Clu	Epithelial_Overall_Top_500_Genes	All	Epithelial	AT1	E18.5-group	1.74	1.97	2.47	2.08	1.07	2.18	2.81	1.67	1.81	0.5	1.06	3.94	1.44	3.42	2.85	1.63	7.23	1.93	1.89	3.66	3.33	8.03	4.9	3.96	5.42	9.24	10.98	3.51	11.86	5.07	1.96	0.94	0.95	1.04	1.06	1.87	0	0.12	0.45	0.74	1.38	2.05	2.25	0.53
Hc	Epithelial_Overall_Top_500_Genes	All	Epithelial	AT1	E18.5-group	0.65	0	0	0.92	0.86	1.46	0.63	0.94	1.32	0.33	0.52	3.8	0.95	1.1	0.84	0.92	1.55	7.79	7.91	6.42	1.72	2.65	0	2.36	0	0	0.2	4.36	0.16	2.51	0	0.56	0	0	0	0	0.8	0.85	0.06	0.04	0	0	1.02	0.79
Ank3	Epithelial_Overall_Top_500_Genes	All	Epithelial	AT1	E18.5-group	1.43	1.52	1.23	1.47	1.22	1.54	1.93	1.17	1.09	1.49	1.29	3.72	1.75	2.36	1.48	1.86	3.44	4.82	4.92	3.97	3.12	0.97	3.18	5.5	2.38	2.36	3.06	5.24	0.69	3.7	4.94	1.67	1.99	0.88	1.4	1.66	1.94	1.71	1.41	1.66	1.72	1.68	2.34	1.49
Fuca2	Epithelial_Overall_Top_500_Genes	All	Epithelial	AT1	E18.5-group	1.78	2.2	1.18	2.08	0.36	1.62	2.46	1.71	1.89	2.53	1.08	3.7	5.01	2.29	4.5	2.74	3.99	4.87	2.62	2.73	4.96	2.03	4.98	4.39	2.57	3.18	5.08	4.3	1.41	0.88	3.8	1.7	2.83	3.74	1.52	1.53	1.73	1.37	1.06	1.11	2.47	1.81	1.97	1.73
Atp6v1c2	Epithelial_Overall_Top_500_Genes	All	Epithelial	AT1	E18.5-group	0.25	0.35	0.09	0.1	0.17	0.71	0.12	0.25	0.26	0.37	0	3.66	0.45	1.21	0.07	0.47	4.16	7.65	5.11	5.38	5.97	0.17	0.84	3.35	0	2.75	1.01	3.61	0	2.15	2.27	0.24	0.07	0	0.16	0	0.25	0.2	0	0.1	0	0.36	0.72	0
B4galt3	Epithelial_Overall_Top_500_Genes	All	Epithelial	AT1	E18.5-group	2.06	2.12	3.61	1.67	2.7	2.32	0.91	2.41	3.19	1.37	0.32	3.61	3.16	4.01	5.55	0.87	3.9	4.88	2.36	2.64	2.51	0	4.67	6.17	6.45	4.32	3.46	4.16	2.51	2.58	1.11	2.38	2.77	3.51	2.31	1.58	4.21	1.92	0.16	2	1.62	2.83	3.28	1.38
Coq7	Epithelial_Overall_Top_500_Genes	All	Epithelial	AT1	E18.5-group	2.35	3.59	4.64	2.35	1.77	1.7	1.64	0.85	4.11	1	1.99	3.57	2.59	2.98	4.39	1.48	4.89	4.07	2.06	2.24	4.47	2.58	5.57	3.41	5.97	5.86	6.51	2.82	1.57	5.86	1.43	2.52	4.48	4.66	2.53	3.38	2.46	1.86	1.58	2.18	2.99	3.33	4.22	1.77
Mthfd1	Epithelial_Overall_Top_500_Genes	All	Epithelial	AT1	E18.5-group	0.9	1.17	2.52	0.91	0.68	0.67	0.25	0.84	0.7	0.21	1.05	3.57	5.31	3.71	4.78	6.32	2.81	4.36	2.64	2.32	2.14	0	3.61	4.73	3.38	3.62	4.69	3.87	0	0	0	1.09	2.56	0.37	1.7	1.2	0.56	0.27	1.92	2.29	1.98	0.53	1.9	0.24
Fasn	Epithelial_Overall_Top_500_Genes	All	Epithelial	AT1	E18.5-group	0.84	1.04	1.66	0.68	0.82	0.59	0.17	0.55	1.2	0.44	1.21	3.51	0.96	0.29	1.58	0.97	3.98	6.35	3.81	3.42	3.44	0	2.42	5.15	3.35	3.52	3.94	4.72	0	0.31	1.72	1.17	2.5	0.89	1.8	1.4	1.11	0.51	1	1.94	0.14	1.75	2.41	0.44
Gata6	Epithelial_Overall_Top_500_Genes	All	Epithelial	AT1	E18.5-group	1.38	2.28	0.56	0.44	0.72	3.01	1.83	1.06	0.6	1.24	1.51	3.47	5.24	4.36	3.27	5.27	3.98	2.95	1.68	1.56	2.69	0	5.1	3.25	4.09	4.13	6.76	5.26	7.38	3.16	2.23	0.99	0.76	0.11	1.67	2.03	0.36	0.5	0	0.76	0.53	1.66	1.74	0.43
Tes	Epithelial_Overall_Top_500_Genes	All	Epithelial	AT1	E18.5-group	1.96	3.78	2.17	1.56	1.6	1.22	1.81	1.79	3.81	1.61	0.45	3.33	4	5.68	2.76	4.77	3.53	1.92	1.25	2.13	5.21	0	4.49	4.99	5.03	4.92	6	3.37	0	8.52	3.72	1.01	0.92	0	0.34	2	0.05	0.15	0.1	0.04	2.75	2.24	2.72	0.11
Foxp2	Epithelial_Overall_Top_500_Genes	All	Epithelial	AT1	E18.5-group	1.19	1.07	1.04	0.99	1.32	1.15	0.73	1.56	1.24	1.49	0.7	3.33	3.5	1.8	2.13	1.52	6.42	3.31	1.72	1.22	3.18	0.22	4.71	6.3	6.04	5.12	7.04	4.66	0.14	5.33	0.58	1.99	2.11	1.06	1.11	1.47	2.2	1.25	1.56	1.04	2.84	3.61	3.77	1.71
Fgf1	Epithelial_Overall_Top_500_Genes	All	Epithelial	AT1	E18.5-group	1.39	1.81	0.68	2.59	1.14	2.19	1.08	1.4	1.28	0.8	2.53	3.28	4.16	3.9	4.41	4.1	2.72	1.87	3.07	1.94	4.59	2.52	4.23	4.15	5.27	2.52	3.72	4.02	8.1	7.93	4.03	0.62	0.44	0	0.51	0.39	0.51	0.73	0.19	0.48	0	0.48	0.94	0.41
Slc15a2	Epithelial_Overall_Top_500_Genes	All	Epithelial	AT1	E18.5-group	0.23	0.27	0.28	0.04	0	0.36	0.51	0.15	0.16	0.26	0.47	3.26	1.41	1.91	0.95	1.84	4.71	3.55	4.07	1.82	4.72	0	3	4.52	2.5	4.42	4.5	5.27	0	0.26	1.32	0.33	0.05	0	0.04	0	0.18	0.31	0	0.1	0	0.05	1.19	1.05
Acot1	Epithelial_Overall_Top_500_Genes	All	Epithelial	AT1	E18.5-group	0.53	1.8	0.73	0.18	0.68	0.46	0.19	0.25	0.41	0.38	0	3.14	2.38	2.22	4.67	2.51	4.13	2.91	5.16	1.98	0	0	2.18	3.5	4.23	3.05	2.69	2.36	0	6.4	2.4	0.95	1.14	2.09	0.84	1.09	0.51	0.88	1.59	2.91	0.71	0.98	1.27	0.08
Fdps	Epithelial_Overall_Top_500_Genes	All	Epithelial	AT1	E18.5-group	1.8	1.98	3.21	2.39	2.95	1.14	1.69	0	1.01	0.88	1.02	3.13	2.11	3.03	1.24	0.57	2.98	4.97	2.33	2.6	1.53	0	3.39	5.39	6.09	3.27	4.58	2.89	0	0	4.48	1.8	2.78	1.94	3.09	4.62	0.64	0.16	1.01	2.43	0.16	4.02	3.54	0.53
Sox9	Epithelial_Overall_Top_500_Genes	All	Epithelial	AT1	E18.5-group	1.2	1.93	0.83	2.82	1.07	1.37	0.99	1.17	0.65	0.79	1.25	3.13	1.88	0.33	1.19	0.42	4.62	3.83	1.63	2.08	2.66	2.33	3.27	5.7	4.93	7.71	6.85	3.42	0.25	1.15	0.42	1.24	0.85	0.74	0.53	0.51	0.83	0.7	0.42	0.64	0.59	0.96	2.21	0.85
Pdgfa	Epithelial_Overall_Top_500_Genes	All	Epithelial	AT1	E18.5-group	0.72	0.06	1.08	1.36	0.96	0.44	0.47	0.42	0.95	0.9	0.67	3.07	5.48	6.25	5.1	5.54	1.27	1.83	1.9	1.16	2.12	0.22	3.03	2.7	4.08	4.09	3.68	4.5	0	7.45	3.42	0.81	0.31	2.28	0.35	0.22	0.07	0.51	0.41	0.1	0	0.77	2.1	0.2
Psat1	Epithelial_Overall_Top_500_Genes	All	Epithelial	AT1	E18.5-group	1.39	1.47	4.33	1.86	0.1	0.96	0.36	0.78	1.02	0.15	0.84	3.04	5.48	2.93	7.25	2.92	2.69	0.47	0.79	1.26	2.57	0	5	3.94	5.75	7.19	7.74	4.72	0	0	0.64	1.31	3.91	3.97	2.36	3.69	0	0.15	0.92	1.16	2.88	1.68	1.86	0.57
Epha7	Epithelial_Overall_Top_500_Genes	All	Epithelial	AT1	E18.5-group	1.39	1.18	1.64	2.03	1.12	1	1.3	1.49	1.72	0.74	0.78	2.97	1.16	1.18	1.4	0.78	4.58	3.28	2.26	1.99	2.18	0	2.63	5.69	3.83	6.32	4.44	4.53	0	1.3	2.38	2.28	3.43	3.05	3.45	2.63	2.63	2.04	2.46	2.76	0.76	1.81	2.74	2.03
Ctnnd2	Epithelial_Overall_Top_500_Genes	All	Epithelial	AT1	E18.5-group	0.36	1.07	0.2	0.2	0.68	0.53	0.07	0.48	0.64	0.01	0.14	2.94	4.39	0	3.38	0.7	3.27	2.1	1.44	3.12	1.69	0	2.45	5.69	6.05	5.94	6.86	4.96	0	0	0	0.85	0.25	0	0.38	0.3	1	1.11	1.27	0.52	0.2	0.46	1.61	1.08
Maob	Epithelial_Overall_Top_500_Genes	All	Epithelial	AT1	E18.5-group	0.46	0.39	0.77	0.31	1.18	0.18	0.05	0.46	0.8	0.21	0.19	2.9	1.82	0.84	1.8	1.12	5.6	3.82	1.83	3.01	5.42	0	5.25	4.83	5.39	2.43	1.46	3.99	0	5.46	1.4	0.61	0.14	1.36	0.19	0.81	0.31	0.06	0.16	0.3	0.15	0.12	2.09	0.06
Bcam	Epithelial_Overall_Top_500_Genes	All	Epithelial	AT1	E18.5-group	1.33	1.81	0.55	1.7	0.98	1.42	2.15	0.95	1.2	1.47	2.13	2.84	5.36	5.11	4.72	4.37	1.58	1.53	2.24	1.55	2.88	0.16	3.64	3.63	3.88	3.11	3.44	3.74	2.56	1.49	0.54	0.41	0.33	0	0.28	0.62	0.14	0.17	0.2	0.13	0	0.18	1.08	0.68
Nme3	Epithelial_Overall_Top_500_Genes	All	Epithelial	AT1	E18.5-group	0.76	0.28	1.65	0.11	1.17	0.11	0.1	0.11	2.12	0.65	2.01	2.73	4.08	2.19	2.35	1	3.96	2.55	0.8	1.46	2.5	7.09	4.47	2.76	3.85	5.38	4.81	4.58	0	0	2.17	0.94	1.72	2	0.66	0.78	0.36	0.39	0.75	1.62	1.22	1.51	1.77	0
Car8	Epithelial_Overall_Top_500_Genes	All	Epithelial	AT1	E18.5-group	0.97	0.89	0.51	0.91	1.4	1.02	0.53	1.7	1.84	0.75	0.21	2.68	0.71	0.93	0.72	0.47	2.04	5.15	3.6	4.74	2.63	2.04	1.29	2.74	0.48	1.25	1.22	2.13	0.15	1.16	3.45	0.48	0.31	0.12	0.45	0.87	0.75	0.56	0.19	0.18	0.09	0.4	0.52	0.31
Rassf7	Epithelial_Overall_Top_500_Genes	All	Epithelial	AT1	E18.5-group	0.11	0.12	0.17	0.13	0	0.15	0	0	0	0.08	0	2.67	4.36	3.64	3.68	3.66	0.99	2.05	2.24	1.1	3.72	0	3.34	3.89	5.96	2.09	3.67	2.94	0	3.33	2.71	0.31	0.11	0	0.12	0.51	0	0.07	0.12	0.12	0.66	0.16	1.16	0
Fxyd3	Epithelial_Overall_Top_500_Genes	All	Epithelial	AT1	E18.5-group	0.07	0	0	0.42	0.17	0	0	0	0	0.09	0	2.67	5.83	0.52	4.83	1.71	3.4	1.93	0.98	1.74	5.2	5.77	3.14	3.71	3.32	2.7	3.57	5.89	0	8.01	0.71	0.12	0	0	0	0	0	0.06	0	0	0	0	1.2	0
Ptpn13	Epithelial_Overall_Top_500_Genes	All	Epithelial	AT1	E18.5-group	0.74	1.01	0.77	1.12	0.57	0.37	0.47	1.05	0.99	0.6	0.72	2.6	2.55	2.34	5.82	0.96	2.99	2.94	1.03	1.09	6.78	3.68	4.14	3.66	3.96	1.81	3.92	2.59	8.1	0.57	3.67	1.47	0.92	2.26	1.82	0.67	1.23	1.25	1.72	2.08	0.45	1.21	2.66	0.81
Lama3	Epithelial_Overall_Top_500_Genes	All	Epithelial	AT1	E18.5-group	0.24	0.72	0.16	0.07	0.24	0.3	0.05	0.07	0.06	0.36	0.79	2.52	4.17	3.83	3.72	2.65	4.2	2.53	1.1	0.6	0.3	0	3.2	4.18	1.03	2.51	4.67	4.76	4.17	0	0.16	0.14	0.06	0	0.07	0.04	0.06	0.02	0.13	0.03	2.21	0.07	0.76	0.05
Mia	Epithelial_Overall_Top_500_Genes	All	Epithelial	AT1	E18.5-group	0.17	0.28	0.41	0.1	0.16	0	0	0	0	0	0	2.46	0.18	0	0.43	0.83	5.14	1.3	0.11	0.43	7.08	0	2.71	4.51	2.05	9.35	9.69	2.94	0	0	1.57	0.27	0.31	0.42	0.5	1.17	0.13	0	0.18	0.73	0.59	0.19	0.69	0.15
Itgb6	Epithelial_Overall_Top_500_Genes	All	Epithelial	AT1	E18.5-group	0.57	0.51	0.19	0.31	0.57	1.19	0.28	0.63	0.05	0.87	1.2	2.42	5.69	5.5	7.46	2.77	1.65	0.88	0.45	0.74	1.63	0.22	4.47	3.33	2.79	2.18	3.43	5.31	0	3.8	0.28	0.49	0.37	0.71	0.33	0.32	0.4	0.47	0.23	0.58	0.22	0.94	1.15	0.44
Vnn1	Epithelial_Overall_Top_500_Genes	All	Epithelial	AT1	E18.5-group	0.11	0.1	0.09	0.08	0.14	0.46	0.03	0	0	0.09	0.21	2.37	5.85	2	2.66	2.73	1.46	3.47	3.9	0.34	4.29	1.44	1.65	1.04	1.39	0.79	0.49	2.47	0	0	0.46	0.17	0.08	0	0	0	0.16	0.16	0.09	0.19	0	0	1.12	0
Dlk1	Epithelial_Overall_Top_500_Genes	All	Epithelial	AT1	E18.5-group	0.33	0.14	1.42	0.35	0.05	0.24	0	0.1	0	0.22	0	2.28	0.34	0.35	0.22	0.07	3.61	4.96	1.74	0.97	0.78	0	0.43	3.68	1.63	4.87	2.95	3.81	0	0	0.04	0.77	1.49	1.03	1.37	0.74	0.24	0.32	0.41	0.94	0.23	1.63	1.75	0
Dapk2	Epithelial_Overall_Top_500_Genes	All	Epithelial	AT1	E18.5-group	0.16	0	0.02	0.17	0.4	0.36	0.04	0	0	0.35	0.07	2.27	8.19	4.99	5.13	3.67	0.15	1.19	1.35	0.98	8.26	4.65	3.81	1.61	3.09	0	0.34	3.25	0	0	0.96	0.22	0.05	0	0.06	0.09	0.2	0.25	0	0.06	0	0	1.07	0
Cldn6	Epithelial_Overall_Top_500_Genes	All	Epithelial	AT1	E18.5-group	0.07	0.13	0.19	0	0	0	0	0	0	0.06	0	2.17	0.76	0	0	1.06	4.62	0.71	0	0.32	0.64	0	5.67	5.26	5.07	7.43	7.96	3.32	0	0	0	0.23	0.62	0.46	0.31	0.37	0.05	0.06	0.36	0.51	0.72	0.22	0.58	0
Gclc	Epithelial_Overall_Top_500_Genes	All	Epithelial	AT1	E18.5-group	0.85	0.46	1.63	0.59	1.12	1.19	0.51	0.92	0.96	0.42	1.01	2.05	0.51	0.49	0.2	0.13	2.79	3.15	2.8	2.47	3.49	0.5	2.55	1.94	0	1.65	1.19	2.2	0	0	3.95	0.47	1.46	0	0.13	0.6	0.19	0.82	0.12	0.37	0.11	0.14	1	0.56
Slc26a9	Epithelial_Overall_Top_500_Genes	All	Epithelial	AT1	E18.5-group	0.17	0.08	0.03	0.17	0.46	0	0.28	0.39	0	0.03	0.3	2.03	0.04	0.6	0.07	0.19	1.57	3.98	3.33	2.5	0.26	0	0.05	4.27	0	3.25	0.96	0.72	0	0	0	0.11	0.03	0.81	0.03	0.44	0.18	0.18	0	0.01	0	0.09	0.04	0.03
Me1	Epithelial_Overall_Top_500_Genes	All	Epithelial	AT1	E18.5-group	0.29	0.11	0	0.07	0.03	0.05	0.32	0.04	1.64	0.3	0.33	2.02	0.06	0.47	1.36	0.51	2.12	2.61	2.62	2.7	2.84	4.75	1.64	3.34	0	2.47	0.79	2.44	0	4.18	0.34	0.73	0.27	0.1	0.4	0.42	0.11	0.03	0.07	0.48	0	1.06	1.09	0
Grhl2	Epithelial_Overall_Top_500_Genes	All	Epithelial	AT1	E18.5-group	0.15	0	0.02	0.2	0.16	0.63	0.05	0.09	0.03	0.11	0.23	1.87	1.34	0.58	1.38	0.53	0.46	1.53	1.43	1.07	3.84	4.55	3.02	2.54	2.39	3.16	3.01	3.52	0	2.71	2.59	0.21	0.02	0.09	0.07	0.01	0.15	0.39	0.08	0.06	0.03	0	0.8	0.11
Dsp	Epithelial_Overall_Top_500_Genes	All	Epithelial	AT1	E18.5-group	0.12	0.05	0.03	0.02	0.01	0.33	0.01	0.19	0.01	0.35	0	1.87	2.28	2.43	1.59	3.39	2.42	1.4	1.02	0.72	2.33	1.47	1.14	1.99	2.3	2.45	3.23	2.79	3.96	3.6	2.62	0.16	0.16	0	0.03	0.01	0.01	0.35	0	0.08	0	0.1	0.82	0.12
Irx2	Epithelial_Overall_Top_500_Genes	All	Epithelial	AT1	E18.5-group	0.1	0	0	0.02	0.16	0.35	0.05	0.04	0	0.23	0	1.8	0.41	2.03	0.27	1.3	2.29	2.23	1.72	1.58	1.96	4.17	1.22	1.46	4.24	1.32	2.73	3.45	0	0	0.71	0.21	0.13	0	0.01	0.02	0.04	0	0.03	0.17	0.21	0.09	1.24	0
Gpx1	Epithelial_Subtype_AT1_E18.5_Top_500_Genes	AT1_E18.5	Epithelial	AT1	E18.5-group	6.65	6.75	8.07	5.7	7.12	4.99	6.32	7.75	8.75	5.52	4.89	8.79	9.7	7.35	10.74	8.26	8.77	8.97	9.41	8.52	8.59	5.14	8.8	8.77	8.85	8	7.57	9.6	7.94	8.15	8.93	7.59	6.65	6.53	7.23	8.05	7.01	8.52	4.48	5.64	9.68	8.74	7.46	6.74
Cav1	Epithelial_Subtype_AT1_E18.5_Top_500_Genes	AT1_E18.5	Epithelial	AT1	E18.5-group	9.67	11.11	9.71	10.14	11.22	10.71	9.87	8.93	9.07	8.75	8.05	4.62	11.11	8.26	10.37	10.28	4.33	2.77	3.12	2.25	3.57	0.23	4.56	4.6	3.81	2.95	3.04	7.81	11.31	4.06	0.58	4.35	2.12	2.11	1.93	9.23	2.26	5.66	5.16	3.07	4.8	3.94	4.98	4.5
Lgals3	Epithelial_Subtype_AT1_E18.5_Top_500_Genes	AT1_E18.5	Epithelial	AT1	E18.5-group	0.98	0.35	0.07	0.89	1.6	0.35	0.91	0.62	2.27	1.68	1.42	3.44	6.53	6.83	8.17	5.68	2.36	2.03	2.47	2.91	4.73	3.55	3.53	1.37	3.34	0.62	1.38	5.78	5.25	9.48	5.79	0.74	0.13	0.27	0	0.65	0.26	0.39	0.8	0	2.35	0.35	1.48	0.58
Fbln5	Epithelial_Subtype_AT1_E18.5_Top_500_Genes	AT1_E18.5	Epithelial	AT1	E18.5-group	2.26	3.23	1.35	1.01	1.26	3.48	1.66	2.78	4.23	2.14	1.5	2.6	5.9	6.35	7.66	6.01	2.04	1.21	1.07	2.22	1.55	0	5.09	1.06	2.31	1.37	1.64	3.66	3.7	1.14	0	3.08	1.53	0.26	0.55	1.95	4.51	2.53	5.16	1.59	0.19	1.42	3.25	3.08
Blvrb	Epithelial_Subtype_AT1_E18.5_Top_500_Genes	AT1_E18.5	Epithelial	AT1	E18.5-group	2.25	4.33	3.63	2.66	1.38	1.49	1.23	2.62	2.7	1.42	1.57	2.64	0.72	0.31	6.36	1.85	2.88	3.54	1.74	2.9	2.43	0	2.58	4.19	5.44	2.38	3.03	4.25	0	0	0	3.75	5.1	4.53	4.35	2.16	4.91	3.53	4.82	6.17	8.71	3.38	5.53	2.91
Gpx3	Epithelial_Subtype_AT1_E18.5_Top_500_Genes	AT1_E18.5	Epithelial	AT1	E18.5-group	3.14	6.41	2.55	4.72	2.2	2.53	0.44	6.47	3.11	1.52	1.2	3.02	4.68	2.03	6.2	2.62	7.65	3.18	1.86	1.83	6.83	0	3.07	2.96	4.65	2.58	3.17	2.57	9.02	0	0.11	7.52	4.56	8.83	7.75	4.37	10.45	11.93	11.51	8.64	9.44	4.99	7.6	10.47
Hsd11b1	Epithelial_Subtype_AT1_E18.5_Top_500_Genes	AT1_E18.5	Epithelial	AT1	E18.5-group	2.12	3	1.35	4.9	1.24	1.53	0.59	5.28	1.8	0.9	0	2.18	4.45	1.37	6.12	1.9	5.85	2.96	1.37	1.1	4.4	0	2.67	0.79	0.33	0.96	1.59	2.5	0	0.4	0	5.76	5.15	2.42	4.97	2.61	10.62	9.66	10.6	8.73	0.72	1.66	7.97	7.83
Fgfr3	Epithelial_Subtype_AT1_E18.5_Top_500_Genes	AT1_E18.5	Epithelial	AT1	E18.5-group	2.11	1.41	2.57	2.38	1.25	3.26	1.95	2.89	2.02	1.32	2.01	2.5	3.42	1.01	5.83	1.6	2.83	2.53	1.38	1.67	4.6	2.31	5.04	1.16	4.98	1.65	4.96	2.59	3.32	0.27	1.58	3.66	3.24	4.56	4.48	1.76	5.96	6.21	4.1	4.83	2.63	1.01	3.84	4.94
Tjp1	Epithelial_Subtype_AT1_E18.5_Top_500_Genes	AT1_E18.5	Epithelial	AT1	E18.5-group	5.29	6.53	5.09	6.25	4.98	5.67	6.13	4.93	4.71	4.25	5.7	2.92	6.01	5.1	5.53	2.96	2.16	2.45	2.17	1.64	1.83	0.95	3.52	3.39	2.88	1.93	3.89	3.51	3.52	1.91	2.86	2.06	1.82	1.21	2.14	4.96	1.42	1.72	2.55	1.29	0.09	2.28	2.88	2.5
Prickle3	Epithelial_Subtype_AT1_E18.5_Top_500_Genes	AT1_E18.5	Epithelial	AT1	E18.5-group	3.21	4.55	4.34	3.57	2.87	2.99	3.02	2.42	1.91	2.95	2.23	3.68	5.44	3.72	5.06	5.11	3.77	3.08	2.79	2.33	3.34	1.25	5.14	4.47	4.48	4.12	5.29	3.99	4.14	1.57	1.79	2.72	2.56	3.35	2.61	4.53	2.95	3.18	3.54	1.8	3.45	3.73	3.31	2.82
Wars	Epithelial_Subtype_AT1_E18.5_Top_500_Genes	AT1_E18.5	Epithelial	AT1	E18.5-group	2.14	3.75	2	1.38	1.75	2.12	3.14	2.68	2.94	1.06	0.89	1.94	5.53	1.49	4.98	2.96	1.11	1.62	0.54	1.33	2.83	0	1.66	2.17	0.56	2.92	2.53	1.31	1.38	6.94	1.53	1.25	1.88	1.6	1.16	2.6	0.59	0.51	0.17	1.61	3.97	0.25	1.35	0.7
Atic	Epithelial_Subtype_AT1_E18.5_Top_500_Genes	AT1_E18.5	Epithelial	AT1	E18.5-group	1.13	1.92	3.01	1.31	0.37	0.3	0.57	1.16	1.73	0.35	0.09	1.98	0.41	1.47	4.97	0.64	2.31	0.78	0.52	1.92	2.99	3.07	2.93	0.15	6.39	5.47	4.15	2.68	0.6	0	1.93	1.93	3.27	0.86	4.04	1.72	2.02	0.58	0.64	3.96	1.01	1.37	3.03	0.81
Pigx	Epithelial_Subtype_AT1_E18.5_Top_500_Genes	AT1_E18.5	Epithelial	AT1	E18.5-group	2.63	5.66	4.92	2.3	3.81	1.7	1.15	2.75	2.9	1.42	0.3	1.68	2	0.24	4.87	0.2	3.13	1.64	0.96	1.19	0.83	0	1.29	1.77	4.93	3.5	2.18	1.66	0	1.18	0.2	1.87	2.11	2.56	2.54	2.72	1.05	0.55	1.61	3.57	1.18	2.42	2.19	2.16
Dpep1	Epithelial_Subtype_AT1_E18.5_Top_500_Genes	AT1_E18.5	Epithelial	AT1	E18.5-group	1.5	1.69	1.16	3.78	0.26	0.35	0.22	4.87	1.11	0.69	0.11	1.66	3.99	2.8	4.75	0.77	4.98	1.81	1.02	0.61	2.28	0	2.72	0.37	0.31	0.76	1.33	1.69	0	0.26	0	3.73	1.43	0.69	1.72	2.06	7.34	7.62	8.17	3.46	0	0.86	5.31	5.78
Cish	Epithelial_Subtype_AT1_E18.5_Top_500_Genes	AT1_E18.5	Epithelial	AT1	E18.5-group	2.16	0.59	0.33	4.26	3.32	3.29	1.89	3.96	1.51	1.86	1.55	2.1	3.74	1.56	4.38	5.33	4.11	2.38	1.59	0.88	0.05	0	0.03	0.81	4.15	1.83	2.12	2.57	0.43	2.19	0.97	0.89	0.11	0	0.08	0.53	0.81	1.11	0.14	0.07	1.36	0.42	1.41	0.26
Echdc2	Epithelial_Subtype_AT1_E18.5_Top_500_Genes	AT1_E18.5	Epithelial	AT1	E18.5-group	0.85	1.36	0.28	1.7	0.21	0.55	0	1.69	0.59	0.66	0.77	1.85	1.31	0.68	4.24	1.13	3.23	1.96	1.67	1.15	1.72	0	2.96	0.87	2.02	2.6	1.3	3.67	0	0	0	2.98	1.54	0	3	1.74	6.29	4.15	4.11	3.8	0	2.46	2.91	5.34
Plb1	Epithelial_Subtype_AT1_E18.5_Top_500_Genes	AT1_E18.5	Epithelial	AT1	E18.5-group	0.98	1.22	0.72	0.58	0.3	1.13	2.06	1.62	1.48	0.65	1.27	1.71	3.1	1.92	4.11	1.71	0.38	1.01	0.22	2.15	1.46	0.06	3.84	1.27	2.91	2.89	3.07	1.72	0	0	1.06	0.85	0.82	0.21	0.35	0	1.33	1.29	0.58	0.61	0.21	0.85	0.96	0.26
Adamtsl2	Epithelial_Subtype_AT1_E18.5_Top_500_Genes	AT1_E18.5	Epithelial	AT1	E18.5-group	0.63	0.74	0.61	3.07	0.03	0.11	0	1.15	0.43	0.26	0.07	0.61	2.06	0	3.71	0.61	1.08	1.35	0.03	0	0.14	0	0.39	0.73	0	0.38	0	0.12	0	0	0	2.48	1.52	0	0.38	0.19	4.43	3.63	5.11	1.16	0	4.66	2.83	2.35
Tgds	Epithelial_Subtype_AT1_E18.5_Top_500_Genes	AT1_E18.5	Epithelial	AT1	E18.5-group	1.85	2.77	1.69	2.69	2.15	1.11	1.24	3.65	2.41	0.58	1.72	1.6	1.38	0.65	3.66	1.15	1.48	1	1.42	0.54	0.83	0	2.68	2.15	3.45	3.02	2.27	1.35	0	5.57	1.07	1.65	2.35	0.46	1.39	1.46	1.25	0.92	1.41	2.69	2.48	4.34	1.88	0.6
Aqp1	Epithelial_Subtype_AT1_E18.5_Top_500_Genes	AT1_E18.5	Epithelial	AT1	E18.5-group	2.35	2.35	0.36	1.39	1.35	3.99	3.41	1.92	3.69	3.13	3.17	0.92	3.27	2.87	3.57	2.92	0.69	0.19	0.81	0.49	0.15	0	0.12	0.07	0.15	0.1	0.15	0.76	8.39	0	0	0.34	0.11	0.15	0	0.38	0.03	0.25	0.31	0	0	0.03	0.76	0
Fras1	Epithelial_Subtype_AT1_E18.5_Top_500_Genes	AT1_E18.5	Epithelial	AT1	E18.5-group	0.39	0.67	0.3	0.35	0.09	0.25	0.45	0.35	0.5	0.27	0.15	1.37	2.87	0.91	3.11	1.99	1.13	0.55	0.13	0.09	1.4	0	3.05	1.74	1.1	2.62	3.78	2.08	6.21	0.57	0.1	1.04	2.29	2.16	1.88	1.12	1.28	0.76	2.24	3.12	0.08	0.51	1.48	0.1
Cds1	Epithelial_Subtype_AT1_E18.5_Top_500_Genes	AT1_E18.5	Epithelial	AT1	E18.5-group	0.05	0.07	0	0	0.04	0	0.21	0.03	0.2	0	0	0.66	1	0.34	2.68	0.76	0.86	0.74	0.55	0.01	0.79	0	0	1.42	0.82	0	0.09	1.27	0	0	2.01	0.07	0	0	0	0	0	0.04	0	0	0	0.04	0.22	0
Cav1	Epithelial_Subtype_AT1_PND01-03_Top_500_Genes	AT1_PND01-03	Epithelial	AT1	PND01-03-group	9.67	11.11	9.71	10.14	11.22	10.71	9.87	8.93	9.07	8.75	8.05	4.62	11.11	8.26	10.37	10.28	4.33	2.77	3.12	2.25	3.57	0.23	4.56	4.6	3.81	2.95	3.04	7.81	11.31	4.06	0.58	4.35	2.12	2.11	1.93	9.23	2.26	5.66	5.16	3.07	4.8	3.94	4.98	4.5
Fbln5	Epithelial_Subtype_AT1_PND01-03_Top_500_Genes	AT1_PND01-03	Epithelial	AT1	PND01-03-group	2.26	3.23	1.35	1.01	1.26	3.48	1.66	2.78	4.23	2.14	1.5	2.6	5.9	6.35	7.66	6.01	2.04	1.21	1.07	2.22	1.55	0	5.09	1.06	2.31	1.37	1.64	3.66	3.7	1.14	0	3.08	1.53	0.26	0.55	1.95	4.51	2.53	5.16	1.59	0.19	1.42	3.25	3.08
Abcc5	Epithelial_Subtype_AT1_PND01-03_Top_500_Genes	AT1_PND01-03	Epithelial	AT1	PND01-03-group	4.91	5.32	3.6	4.13	3.72	4.29	5.49	5.1	6.2	5.51	5.31	3.94	4.21	5.96	4.26	5.8	5.87	3.26	3.3	2.79	2.91	3.26	4.27	4.2	3.56	2.78	4.68	4.29	8.85	5.43	5.1	5.11	3.91	3.45	4.49	5.54	5.76	4.93	6.46	5.02	3.58	4.72	4.88	5.02
Lgals3	Epithelial_Subtype_AT1_PND01-03_Top_500_Genes	AT1_PND01-03	Epithelial	AT1	PND01-03-group	0.98	0.35	0.07	0.89	1.6	0.35	0.91	0.62	2.27	1.68	1.42	3.44	6.53	6.83	8.17	5.68	2.36	2.03	2.47	2.91	4.73	3.55	3.53	1.37	3.34	0.62	1.38	5.78	5.25	9.48	5.79	0.74	0.13	0.27	0	0.65	0.26	0.39	0.8	0	2.35	0.35	1.48	0.58
Cish	Epithelial_Subtype_AT1_PND01-03_Top_500_Genes	AT1_PND01-03	Epithelial	AT1	PND01-03-group	2.16	0.59	0.33	4.26	3.32	3.29	1.89	3.96	1.51	1.86	1.55	2.1	3.74	1.56	4.38	5.33	4.11	2.38	1.59	0.88	0.05	0	0.03	0.81	4.15	1.83	2.12	2.57	0.43	2.19	0.97	0.89	0.11	0	0.08	0.53	0.81	1.11	0.14	0.07	1.36	0.42	1.41	0.26
Prickle3	Epithelial_Subtype_AT1_PND01-03_Top_500_Genes	AT1_PND01-03	Epithelial	AT1	PND01-03-group	3.21	4.55	4.34	3.57	2.87	2.99	3.02	2.42	1.91	2.95	2.23	3.68	5.44	3.72	5.06	5.11	3.77	3.08	2.79	2.33	3.34	1.25	5.14	4.47	4.48	4.12	5.29	3.99	4.14	1.57	1.79	2.72	2.56	3.35	2.61	4.53	2.95	3.18	3.54	1.8	3.45	3.73	3.31	2.82
Spry1	Epithelial_Subtype_AT1_PND01-03_Top_500_Genes	AT1_PND01-03	Epithelial	AT1	PND01-03-group	0.95	1.2	1.42	0.93	0.91	0.69	0.61	0.53	1.17	0.71	1.43	2.06	0.56	3.33	0.35	4.35	1.38	2.2	2.44	2.63	1.03	0.23	0.69	1.67	3.38	2.29	3.28	1.14	0	0	0	1.49	0.87	0.15	0.23	1.34	0.15	1.02	1.2	0.19	0.22	4.56	1.22	0.76
Pde8b	Epithelial_Subtype_AT1_PND01-03_Top_500_Genes	AT1_PND01-03	Epithelial	AT1	PND01-03-group	0.72	0.05	0.5	0.59	0.33	1.3	0.79	0.64	1.13	0.9	0.96	1.82	2.97	4.03	2.73	3.66	0.9	1.86	1.76	0.48	2.62	0	3	0.77	1.66	0.66	0.63	2.7	0	0	1.97	0.57	0.39	0.21	0.03	0.24	0.18	0.56	0.88	0.18	0.42	0.25	0.81	0.09
Shh	Epithelial_Subtype_AT1_PND01-03_Top_500_Genes	AT1_PND01-03	Epithelial	AT1	PND01-03-group	0.71	1.02	0.95	0.51	0.52	0.64	0.29	0.46	0.29	0.8	0.81	1.86	1.35	1.42	2.41	3.56	2.25	1.2	1.21	0.72	1.49	1.76	3.12	2.25	1.5	3.4	3.56	2.52	0	0.67	0.2	0.83	1.05	1.13	1.16	1.62	0.46	0.46	0.97	1.14	0.84	0.96	1.43	0.46
Sema3e	Epithelial_Subtype_AT1_PND01-03_Top_500_Genes	AT1_PND01-03	Epithelial	AT1	PND01-03-group	0.6	0.31	0.48	0.38	0.66	0.5	0.67	0.41	0.83	0.9	1.35	1.76	3.86	3.85	2.16	3.46	0.81	1.47	0.43	0.4	2.04	0.03	4.62	2.3	1.81	1	1.24	3.07	0	2.67	1.56	0.54	0.22	0.48	0.22	0.23	0.57	0.4	0.4	0.3	0.32	0.31	1.36	0.61
Grap	Epithelial_Subtype_AT1_PND01-03_Top_500_Genes	AT1_PND01-03	Epithelial	AT1	PND01-03-group	4.43	5.96	4.67	7.49	5.48	5.07	3.4	3.64	2.57	3.52	2.58	1.1	2.21	2.56	1.71	3.4	1.2	0.96	0.61	0.67	0.65	0.13	0.86	0.66	0.81	0.48	0.13	1.62	3.42	1.48	0.96	1.39	1.09	0.76	0.24	4.38	2.22	1.46	1.89	0.7	2.04	0.6	1.16	1.02
Ext1	Epithelial_Subtype_AT1_PND01-03_Top_500_Genes	AT1_PND01-03	Epithelial	AT1	PND01-03-group	1.71	2.05	2.71	1.67	1.05	1.2	1.9	3.18	1.5	0.98	1.44	1.6	1.57	1.36	1.42	3.27	3.24	1.24	0.95	0.96	1.37	1.02	1.29	2.86	3.77	2.79	1.01	1.4	3.58	1.69	0.47	3.15	3.11	2.16	4.29	1.22	2.93	2.84	2.86	3.15	2.48	2.24	3.43	3.99
Aqp1	Epithelial_Subtype_AT1_PND01-03_Top_500_Genes	AT1_PND01-03	Epithelial	AT1	PND01-03-group	2.35	2.35	0.36	1.39	1.35	3.99	3.41	1.92	3.69	3.13	3.17	0.92	3.27	2.87	3.57	2.92	0.69	0.19	0.81	0.49	0.15	0	0.12	0.07	0.15	0.1	0.15	0.76	8.39	0	0	0.34	0.11	0.15	0	0.38	0.03	0.25	0.31	0	0	0.03	0.76	0
Llgl2	Epithelial_Subtype_AT1_PND01-03_Top_500_Genes	AT1_PND01-03	Epithelial	AT1	PND01-03-group	0.11	0	0	0.07	0.24	0.12	0	0.07	0.2	0.19	0.44	1.24	2.72	3.49	1.67	2.62	0.09	0.45	0.52	1.4	1.39	0	2.13	0.98	2.88	0.12	1.64	1.97	0	0.88	0.68	0.12	0.01	0	0.05	0	0.1	0.11	0.02	0.24	0	0	0.78	0.04
Gmfg	Epithelial_Subtype_AT1_PND01-03_Top_500_Genes	AT1_PND01-03	Epithelial	AT1	PND01-03-group	4.57	6.11	5.6	5.81	6.45	5.25	2.61	4.25	2.7	4.56	2.17	0.95	1.15	2.34	1.61	2.22	0.25	0.45	1.26	2.03	0.66	0.29	0.16	0	0	0.29	0.05	1.22	0	1.51	0	1.08	0.57	0	0.36	3.73	1.08	0.89	1.11	0.25	7.83	0.32	1.69	0.69
Fgf18	Epithelial_Subtype_AT1_PND01-03_Top_500_Genes	AT1_PND01-03	Epithelial	AT1	PND01-03-group	0.49	0.07	0.56	1.24	0	0.19	0.52	0.93	0.96	0.11	0	0.81	2.67	0.89	0.32	1.98	0.21	0.27	0.17	0.39	0	0	1.05	2.45	0.52	0.23	1.37	2.08	6.89	0	0.88	1	0	0	0.25	0.67	0.1	0.19	0.23	0.38	0.11	2.9	0.65	0.23
Cd52	Epithelial_Subtype_AT1_PND01-03_Top_500_Genes	AT1_PND01-03	Epithelial	AT1	PND01-03-group	1.16	0.25	0	0.26	0.45	0.49	2.2	1.2	3.81	1.19	4.01	0.56	0.21	0.73	0.34	1.88	0.3	0.04	1.21	1.74	0	0	0	0	0	0.14	0	0.17	0	0	0.39	0.89	0	0	0.13	0.22	0.53	0.28	0.67	0	0	0.12	0.95	0.64
Cthrc1	Epithelial_Subtype_AT1_PND01-03_Top_500_Genes	AT1_PND01-03	Epithelial	AT1	PND01-03-group	1.29	3.06	0.98	0.48	0.75	1.09	0.73	0.17	2.58	1.42	1	1.92	0	0	0.1	0	3.73	3.62	1.35	0.77	0.74	0	0	3.76	0	5.83	2.74	3.01	0	0	0	0.56	0.74	1.53	0.23	2.45	0.08	0	0.11	0.43	0.39	0.46	0.67	0.18
Slc16a1	Epithelial_Subtype_AT1_PND01-03_Top_500_Genes	AT1_PND01-03	Epithelial	AT1	PND01-03-group	0.43	0.71	1.13	0.42	0	0.19	0	0.77	0.14	0.11	0.12	1.8	0.13	0.14	0.89	0	1.31	2.75	1.9	1.87	0.66	0.48	3.11	2.23	1.45	2.53	2.65	1.8	9.44	0.24	0.49	0.51	1.36	0.83	0.79	1.24	0.08	0.1	0.07	0.98	0.26	1.04	1.53	0.03
Cav1	Epithelial_Subtype_AT1 - meso_E18.5_Top_500_Genes	AT1 - meso_E18.5	Epithelial	AT1 - meso	E18.5-group	9.67	11.11	9.71	10.14	11.22	10.71	9.87	8.93	9.07	8.75	8.05	4.62	11.11	8.26	10.37	10.28	4.33	2.77	3.12	2.25	3.57	0.23	4.56	4.6	3.81	2.95	3.04	7.81	11.31	4.06	0.58	4.35	2.12	2.11	1.93	9.23	2.26	5.66	5.16	3.07	4.8	3.94	4.98	4.5
Cox7a2l	Epithelial_Subtype_AT1 - meso_E18.5_Top_500_Genes	AT1 - meso_E18.5	Epithelial	AT1 - meso	E18.5-group	6.6	7.68	6.97	6.82	7.41	7.51	6.29	6.35	7.65	4.57	4.89	6.96	8.9	3.91	8.48	6.33	7.89	7.42	6.58	5.48	6.38	5	8.2	7.9	6.84	7.5	8.09	7.52	9.26	9.39	2.91	6.44	7.06	4.54	6.63	7.65	5.89	6.05	6.79	7.25	6.57	8.43	7.9	6.44
Adam10	Epithelial_Subtype_AT1 - meso_E18.5_Top_500_Genes	AT1 - meso_E18.5	Epithelial	AT1 - meso	E18.5-group	6.07	6.77	6.01	6.44	5.45	6.9	5.04	5.98	6.82	5.37	6.23	5.17	7.29	5.43	6.14	5.19	6.53	4.98	3.61	4.26	4.88	4.42	5.33	5.96	6.06	5.75	6.88	6.42	6.92	3.95	2.88	4.99	6.37	1.73	5.5	6.13	5.95	5.05	5.01	4.84	2.33	5.44	6.11	4.01
Lgals3	Epithelial_Subtype_AT1 - meso_E18.5_Top_500_Genes	AT1 - meso_E18.5	Epithelial	AT1 - meso	E18.5-group	0.98	0.35	0.07	0.89	1.6	0.35	0.91	0.62	2.27	1.68	1.42	3.44	6.53	6.83	8.17	5.68	2.36	2.03	2.47	2.91	4.73	3.55	3.53	1.37	3.34	0.62	1.38	5.78	5.25	9.48	5.79	0.74	0.13	0.27	0	0.65	0.26	0.39	0.8	0	2.35	0.35	1.48	0.58
Tjp1	Epithelial_Subtype_AT1 - meso_E18.5_Top_500_Genes	AT1 - meso_E18.5	Epithelial	AT1 - meso	E18.5-group	5.29	6.53	5.09	6.25	4.98	5.67	6.13	4.93	4.71	4.25	5.7	2.92	6.01	5.1	5.53	2.96	2.16	2.45	2.17	1.64	1.83	0.95	3.52	3.39	2.88	1.93	3.89	3.51	3.52	1.91	2.86	2.06	1.82	1.21	2.14	4.96	1.42	1.72	2.55	1.29	0.09	2.28	2.88	2.5
Fbln5	Epithelial_Subtype_AT1 - meso_E18.5_Top_500_Genes	AT1 - meso_E18.5	Epithelial	AT1 - meso	E18.5-group	2.26	3.23	1.35	1.01	1.26	3.48	1.66	2.78	4.23	2.14	1.5	2.6	5.9	6.35	7.66	6.01	2.04	1.21	1.07	2.22	1.55	0	5.09	1.06	2.31	1.37	1.64	3.66	3.7	1.14	0	3.08	1.53	0.26	0.55	1.95	4.51	2.53	5.16	1.59	0.19	1.42	3.25	3.08
Wars	Epithelial_Subtype_AT1 - meso_E18.5_Top_500_Genes	AT1 - meso_E18.5	Epithelial	AT1 - meso	E18.5-group	2.14	3.75	2	1.38	1.75	2.12	3.14	2.68	2.94	1.06	0.89	1.94	5.53	1.49	4.98	2.96	1.11	1.62	0.54	1.33	2.83	0	1.66	2.17	0.56	2.92	2.53	1.31	1.38	6.94	1.53	1.25	1.88	1.6	1.16	2.6	0.59	0.51	0.17	1.61	3.97	0.25	1.35	0.7
Prickle3	Epithelial_Subtype_AT1 - meso_E18.5_Top_500_Genes	AT1 - meso_E18.5	Epithelial	AT1 - meso	E18.5-group	3.21	4.55	4.34	3.57	2.87	2.99	3.02	2.42	1.91	2.95	2.23	3.68	5.44	3.72	5.06	5.11	3.77	3.08	2.79	2.33	3.34	1.25	5.14	4.47	4.48	4.12	5.29	3.99	4.14	1.57	1.79	2.72	2.56	3.35	2.61	4.53	2.95	3.18	3.54	1.8	3.45	3.73	3.31	2.82
Esam	Epithelial_Subtype_AT1 - meso_E18.5_Top_500_Genes	AT1 - meso_E18.5	Epithelial	AT1 - meso	E18.5-group	7.12	7.96	7.5	8.13	8.79	8.15	7.44	6.72	5.64	5.8	4.9	2.05	5.26	3.98	4.45	1.96	2.32	0.94	1.93	2.65	0.45	0	0.95	1.23	0	1.35	1.76	3.26	6.11	0.79	1.2	0.96	0.71	0.18	0.45	7.63	0.21	1.08	1.36	0.52	0.44	0.7	2	0.77
Galnt18	Epithelial_Subtype_AT1 - meso_E18.5_Top_500_Genes	AT1 - meso_E18.5	Epithelial	AT1 - meso	E18.5-group	2.72	1.29	2.5	3.36	2.88	3.03	3.45	3.24	1.42	3.15	4.1	1.71	4.75	3.28	2.87	2.48	2.48	0.66	1.4	0.55	0.16	0	3.99	1.53	1.78	1.01	0.21	2.51	0	1.4	3.4	0.36	0.14	0.6	0.05	0.97	0.08	0.39	0.16	0	0	0.14	1.25	0.05
Emcn	Epithelial_Subtype_AT1 - meso_E18.5_Top_500_Genes	AT1 - meso_E18.5	Epithelial	AT1 - meso	E18.5-group	7.72	9.89	8.73	9.89	9.46	8.85	6.57	6.66	5.58	6.34	4.41	1.19	4.73	1.54	2.22	0.87	1.68	0.63	1.1	1.18	1.27	0.14	0.55	0.88	0.3	0.99	0.43	1.96	0	1.25	0.13	1.42	0.77	1.14	0.47	8.54	1.27	1.07	2.92	0.57	0.13	1.23	2.61	0.73
Cnot6	Epithelial_Subtype_AT1 - meso_E18.5_Top_500_Genes	AT1 - meso_E18.5	Epithelial	AT1 - meso	E18.5-group	2.54	1.2	2.26	2.96	3.85	2.17	2.67	2.88	3.39	1.9	0.35	2.28	4.09	1.59	1.81	0.72	3.35	2.37	1.21	1.68	3.36	2.21	2.32	3.41	1.77	3.63	3.89	2.36	2.85	0.22	1.9	2.2	2.65	2.51	2.02	4.24	1.58	1.57	3.4	3.65	1.43	1.77	2.14	1.47
Ctps	Epithelial_Subtype_AT1 - meso_E18.5_Top_500_Genes	AT1 - meso_E18.5	Epithelial	AT1 - meso	E18.5-group	1.35	1.61	3.17	1.86	0.28	0.99	0.55	1.18	1.54	0.83	0.78	1.77	3.95	2.58	3.31	1.8	0.78	0.61	0.75	0.93	0.94	2.1	2.07	2.04	5.73	3.38	3.65	2.4	0	0.21	0	1.09	3.04	0.41	1.54	1.79	0.19	0.86	0.38	0.63	0.58	2.52	1.65	0.21
Sema3e	Epithelial_Subtype_AT1 - meso_E18.5_Top_500_Genes	AT1 - meso_E18.5	Epithelial	AT1 - meso	E18.5-group	0.6	0.31	0.48	0.38	0.66	0.5	0.67	0.41	0.83	0.9	1.35	1.76	3.86	3.85	2.16	3.46	0.81	1.47	0.43	0.4	2.04	0.03	4.62	2.3	1.81	1	1.24	3.07	0	2.67	1.56	0.54	0.22	0.48	0.22	0.23	0.57	0.4	0.4	0.3	0.32	0.31	1.36	0.61
Slc22a23	Epithelial_Subtype_AT1 - meso_E18.5_Top_500_Genes	AT1 - meso_E18.5	Epithelial	AT1 - meso	E18.5-group	1.1	1.27	0.43	2.53	0.7	1.4	1.09	1.71	0.47	0.55	0	1.37	3.82	2.84	1.42	2.14	0.82	1.3	1.33	1.28	1.53	0.97	0.75	1.87	0	1.58	0.18	0.47	0	0.67	0.21	0.2	0.02	0	0.23	1.84	0.44	0.31	0.17	0.09	0	0.09	0.57	0
Aqp1	Epithelial_Subtype_AT1 - meso_E18.5_Top_500_Genes	AT1 - meso_E18.5	Epithelial	AT1 - meso	E18.5-group	2.35	2.35	0.36	1.39	1.35	3.99	3.41	1.92	3.69	3.13	3.17	0.92	3.27	2.87	3.57	2.92	0.69	0.19	0.81	0.49	0.15	0	0.12	0.07	0.15	0.1	0.15	0.76	8.39	0	0	0.34	0.11	0.15	0	0.38	0.03	0.25	0.31	0	0	0.03	0.76	0
Slc39a4	Epithelial_Subtype_AT1 - meso_E18.5_Top_500_Genes	AT1 - meso_E18.5	Epithelial	AT1 - meso	E18.5-group	0.04	0	0	0	0	0.07	0.04	0	0.04	0.16	0	1.24	3.25	2.94	1.29	1.94	2.29	0.25	0.67	0.29	1.46	0.8	1.46	0.6	0	0.04	0.2	3.03	0	4.98	7.08	0.07	0	0	0	0	0	0	0	0	0	0	0.21	0.04
Fras1	Epithelial_Subtype_AT1 - meso_E18.5_Top_500_Genes	AT1 - meso_E18.5	Epithelial	AT1 - meso	E18.5-group	0.39	0.67	0.3	0.35	0.09	0.25	0.45	0.35	0.5	0.27	0.15	1.37	2.87	0.91	3.11	1.99	1.13	0.55	0.13	0.09	1.4	0	3.05	1.74	1.1	2.62	3.78	2.08	6.21	0.57	0.1	1.04	2.29	2.16	1.88	1.12	1.28	0.76	2.24	3.12	0.08	0.51	1.48	0.1
Llgl2	Epithelial_Subtype_AT1 - meso_E18.5_Top_500_Genes	AT1 - meso_E18.5	Epithelial	AT1 - meso	E18.5-group	0.11	0	0	0.07	0.24	0.12	0	0.07	0.2	0.19	0.44	1.24	2.72	3.49	1.67	2.62	0.09	0.45	0.52	1.4	1.39	0	2.13	0.98	2.88	0.12	1.64	1.97	0	0.88	0.68	0.12	0.01	0	0.05	0	0.1	0.11	0.02	0.24	0	0	0.78	0.04
Fgf18	Epithelial_Subtype_AT1 - meso_E18.5_Top_500_Genes	AT1 - meso_E18.5	Epithelial	AT1 - meso	E18.5-group	0.49	0.07	0.56	1.24	0	0.19	0.52	0.93	0.96	0.11	0	0.81	2.67	0.89	0.32	1.98	0.21	0.27	0.17	0.39	0	0	1.05	2.45	0.52	0.23	1.37	2.08	6.89	0	0.88	1	0	0	0.25	0.67	0.1	0.19	0.23	0.38	0.11	2.9	0.65	0.23
Cav1	Epithelial_Subtype_AT1 - meso_PND01-03_Top_500_Genes	AT1 - meso_PND01-03	Epithelial	AT1 - meso	PND01-03-group	9.67	11.11	9.71	10.14	11.22	10.71	9.87	8.93	9.07	8.75	8.05	4.62	11.11	8.26	10.37	10.28	4.33	2.77	3.12	2.25	3.57	0.23	4.56	4.6	3.81	2.95	3.04	7.81	11.31	4.06	0.58	4.35	2.12	2.11	1.93	9.23	2.26	5.66	5.16	3.07	4.8	3.94	4.98	4.5
Lgals3	Epithelial_Subtype_AT1 - meso_PND01-03_Top_500_Genes	AT1 - meso_PND01-03	Epithelial	AT1 - meso	PND01-03-group	0.98	0.35	0.07	0.89	1.6	0.35	0.91	0.62	2.27	1.68	1.42	3.44	6.53	6.83	8.17	5.68	2.36	2.03	2.47	2.91	4.73	3.55	3.53	1.37	3.34	0.62	1.38	5.78	5.25	9.48	5.79	0.74	0.13	0.27	0	0.65	0.26	0.39	0.8	0	2.35	0.35	1.48	0.58
Fbln5	Epithelial_Subtype_AT1 - meso_PND01-03_Top_500_Genes	AT1 - meso_PND01-03	Epithelial	AT1 - meso	PND01-03-group	2.26	3.23	1.35	1.01	1.26	3.48	1.66	2.78	4.23	2.14	1.5	2.6	5.9	6.35	7.66	6.01	2.04	1.21	1.07	2.22	1.55	0	5.09	1.06	2.31	1.37	1.64	3.66	3.7	1.14	0	3.08	1.53	0.26	0.55	1.95	4.51	2.53	5.16	1.59	0.19	1.42	3.25	3.08
Abcc5	Epithelial_Subtype_AT1 - meso_PND01-03_Top_500_Genes	AT1 - meso_PND01-03	Epithelial	AT1 - meso	PND01-03-group	4.91	5.32	3.6	4.13	3.72	4.29	5.49	5.1	6.2	5.51	5.31	3.94	4.21	5.96	4.26	5.8	5.87	3.26	3.3	2.79	2.91	3.26	4.27	4.2	3.56	2.78	4.68	4.29	8.85	5.43	5.1	5.11	3.91	3.45	4.49	5.54	5.76	4.93	6.46	5.02	3.58	4.72	4.88	5.02
Tjp1	Epithelial_Subtype_AT1 - meso_PND01-03_Top_500_Genes	AT1 - meso_PND01-03	Epithelial	AT1 - meso	PND01-03-group	5.29	6.53	5.09	6.25	4.98	5.67	6.13	4.93	4.71	4.25	5.7	2.92	6.01	5.1	5.53	2.96	2.16	2.45	2.17	1.64	1.83	0.95	3.52	3.39	2.88	1.93	3.89	3.51	3.52	1.91	2.86	2.06	1.82	1.21	2.14	4.96	1.42	1.72	2.55	1.29	0.09	2.28	2.88	2.5
Pdgfb	Epithelial_Subtype_AT1 - meso_PND01-03_Top_500_Genes	AT1 - meso_PND01-03	Epithelial	AT1 - meso	PND01-03-group	3.34	5.41	3.54	5.03	3.44	2.24	4.69	1.68	2.1	2.68	3.43	0.58	0.64	4.5	0.5	1.2	0.11	0.1	0.49	0.04	0.19	0.07	0.25	0.23	0	1	0.29	0.56	0	0	0	0.51	0.19	0.19	0.4	3.91	0.04	0.49	1.69	0.21	0.16	0.27	0.94	0.17
Jam2	Epithelial_Subtype_AT1 - meso_PND01-03_Top_500_Genes	AT1 - meso_PND01-03	Epithelial	AT1 - meso	PND01-03-group	3.61	5.06	3.09	4.21	5.36	5.45	2.47	3.41	3.66	2.76	1.83	2.05	3.42	4.06	4.05	0.68	1.74	1.9	1.43	1.3	2.01	1.16	2.44	2.75	1.91	1.71	1.75	3.03	1.11	0.44	2.54	2.31	2.09	1.53	1.81	2.42	2.18	2.7	2.83	2.1	1.17	2.58	2.21	1.65
Pde8b	Epithelial_Subtype_AT1 - meso_PND01-03_Top_500_Genes	AT1 - meso_PND01-03	Epithelial	AT1 - meso	PND01-03-group	0.72	0.05	0.5	0.59	0.33	1.3	0.79	0.64	1.13	0.9	0.96	1.82	2.97	4.03	2.73	3.66	0.9	1.86	1.76	0.48	2.62	0	3	0.77	1.66	0.66	0.63	2.7	0	0	1.97	0.57	0.39	0.21	0.03	0.24	0.18	0.56	0.88	0.18	0.42	0.25	0.81	0.09
Esam	Epithelial_Subtype_AT1 - meso_PND01-03_Top_500_Genes	AT1 - meso_PND01-03	Epithelial	AT1 - meso	PND01-03-group	7.12	7.96	7.5	8.13	8.79	8.15	7.44	6.72	5.64	5.8	4.9	2.05	5.26	3.98	4.45	1.96	2.32	0.94	1.93	2.65	0.45	0	0.95	1.23	0	1.35	1.76	3.26	6.11	0.79	1.2	0.96	0.71	0.18	0.45	7.63	0.21	1.08	1.36	0.52	0.44	0.7	2	0.77
Sema3e	Epithelial_Subtype_AT1 - meso_PND01-03_Top_500_Genes	AT1 - meso_PND01-03	Epithelial	AT1 - meso	PND01-03-group	0.6	0.31	0.48	0.38	0.66	0.5	0.67	0.41	0.83	0.9	1.35	1.76	3.86	3.85	2.16	3.46	0.81	1.47	0.43	0.4	2.04	0.03	4.62	2.3	1.81	1	1.24	3.07	0	2.67	1.56	0.54	0.22	0.48	0.22	0.23	0.57	0.4	0.4	0.3	0.32	0.31	1.36	0.61
Lyve1	Epithelial_Subtype_AT1 - meso_PND01-03_Top_500_Genes	AT1 - meso_PND01-03	Epithelial	AT1 - meso	PND01-03-group	7.01	5.84	7.04	7.71	6.71	10.02	5.81	7.75	5.39	7.54	4.06	1.16	1.53	3.54	1.29	1.4	2.03	0.53	1.82	1.22	0.92	0	0.22	0.21	0	0.6	0.46	1.22	0	1.63	0.95	1.26	0.33	1.33	0.19	5.97	0.71	1.53	1.12	0.94	4.6	0.44	1.95	2.07
Llgl2	Epithelial_Subtype_AT1 - meso_PND01-03_Top_500_Genes	AT1 - meso_PND01-03	Epithelial	AT1 - meso	PND01-03-group	0.11	0	0	0.07	0.24	0.12	0	0.07	0.2	0.19	0.44	1.24	2.72	3.49	1.67	2.62	0.09	0.45	0.52	1.4	1.39	0	2.13	0.98	2.88	0.12	1.64	1.97	0	0.88	0.68	0.12	0.01	0	0.05	0	0.1	0.11	0.02	0.24	0	0	0.78	0.04
Cyp51	Epithelial_Subtype_AT1 - meso_PND01-03_Top_500_Genes	AT1 - meso_PND01-03	Epithelial	AT1 - meso	PND01-03-group	0.94	1.86	2.19	0.2	0.36	0.51	0.57	1.18	1.86	0.35	0.6	1.69	2.01	3.35	0.6	2.43	0.98	2.33	1.44	1.35	0	0.05	2.02	1.11	5.8	1.83	1.41	0.94	3.71	0	0.04	1.12	2.26	0.28	1.94	1.01	0.76	0.66	0.81	1.01	2.37	3.31	2.15	0.37
Icam2	Epithelial_Subtype_AT1 - meso_PND01-03_Top_500_Genes	AT1 - meso_PND01-03	Epithelial	AT1 - meso	PND01-03-group	7.7	8.23	7.73	9.3	8.25	9.72	8.2	6.13	8.55	5.96	5.99	1.42	3.12	3.21	2.12	0.81	1.8	0.75	1.44	2.23	0.87	0	1.04	0.42	0.31	0.84	1.09	2.67	1.26	0	0.28	1.44	0.87	1.51	0.6	6.83	1.22	1.23	1.95	1.32	1.44	1.29	1.57	0.97
Il2rg	Epithelial_Subtype_AT1 - meso_PND01-03_Top_500_Genes	AT1 - meso_PND01-03	Epithelial	AT1 - meso	PND01-03-group	4.83	5.54	2.56	5.53	6.11	6.98	5.88	5.99	4.9	4.01	2.74	0.59	1.51	3.07	0.65	1.11	0.18	0.05	0.81	0.57	0.38	0	0	0.84	0	0.08	0.13	0.08	0.54	1.54	0.12	0.75	0.29	0	0.25	2.45	0.65	0.41	0.72	0.15	1.65	0.2	0.67	0.73
Slc39a4	Epithelial_Subtype_AT1 - meso_PND01-03_Top_500_Genes	AT1 - meso_PND01-03	Epithelial	AT1 - meso	PND01-03-group	0.04	0	0	0	0	0.07	0.04	0	0.04	0.16	0	1.24	3.25	2.94	1.29	1.94	2.29	0.25	0.67	0.29	1.46	0.8	1.46	0.6	0	0.04	0.2	3.03	0	4.98	7.08	0.07	0	0	0	0	0	0	0	0	0	0	0.21	0.04
Aqp1	Epithelial_Subtype_AT1 - meso_PND01-03_Top_500_Genes	AT1 - meso_PND01-03	Epithelial	AT1 - meso	PND01-03-group	2.35	2.35	0.36	1.39	1.35	3.99	3.41	1.92	3.69	3.13	3.17	0.92	3.27	2.87	3.57	2.92	0.69	0.19	0.81	0.49	0.15	0	0.12	0.07	0.15	0.1	0.15	0.76	8.39	0	0	0.34	0.11	0.15	0	0.38	0.03	0.25	0.31	0	0	0.03	0.76	0
Slc22a23	Epithelial_Subtype_AT1 - meso_PND01-03_Top_500_Genes	AT1 - meso_PND01-03	Epithelial	AT1 - meso	PND01-03-group	1.1	1.27	0.43	2.53	0.7	1.4	1.09	1.71	0.47	0.55	0	1.37	3.82	2.84	1.42	2.14	0.82	1.3	1.33	1.28	1.53	0.97	0.75	1.87	0	1.58	0.18	0.47	0	0.67	0.21	0.2	0.02	0	0.23	1.84	0.44	0.31	0.17	0.09	0	0.09	0.57	0
Npr1	Epithelial_Subtype_AT1 - meso_PND01-03_Top_500_Genes	AT1 - meso_PND01-03	Epithelial	AT1 - meso	PND01-03-group	2.16	2.99	2.48	1.43	2.01	2.47	3.14	1.5	1.61	2.54	1.98	0.69	0.56	1.68	0.35	0.17	1.23	0.63	1.28	0.47	1.44	0.88	0.05	0.88	0.21	0.06	0.01	0.68	5.15	0.37	0	0.3	0.07	0.15	0.27	1.28	0.53	0.24	0.07	0.16	0.08	0.16	0.46	0.76
Trf	Epithelial_Subtype_AT2_E18.5_Top_500_Genes	AT2_E18.5	Epithelial	AT2	E18.5-group	1.99	1.13	2.86	2.87	2.23	1.48	2.74	1.08	3.12	0.79	2.38	4.55	4.02	0.6	3.15	1.29	3.47	9.07	4.66	8.23	12.08	8.25	2.27	2.54	1.69	1.28	0.71	3.89	10.67	1.4	2.17	2.51	1.08	1.9	1.57	2.24	4.1	3.17	3.42	1.6	9.26	1.38	3.6	3.11
Acadsb	Epithelial_Subtype_AT2_E18.5_Top_500_Genes	AT2_E18.5	Epithelial	AT2	E18.5-group	3.13	5.43	4.02	4.75	3.22	1.75	2.34	4.11	3.52	1.12	1.61	3.69	3.97	2.04	4.97	3.28	6.79	4.8	2.27	2	4.07	2.92	4.5	4.77	4.79	4.01	3.52	4.89	3.57	5.21	1.48	5.78	7.16	5.21	7.6	4.16	7.02	5.49	7.74	8.58	2.54	5.9	6.64	4.18
Cela1	Epithelial_Subtype_AT2_E18.5_Top_500_Genes	AT2_E18.5	Epithelial	AT2	E18.5-group	0.12	0.33	0	0.22	0.2	0.09	0	0.09	0	0	0	1.17	0	0	0	0	1.49	4.53	0.51	0.06	0	0	0	4.63	0	0.42	0.08	1.69	0	0	0	0.1	0.09	0	0.14	0.66	0.22	0	0.53	0	0	0.36	0.04	0
Usp40	Epithelial_Subtype_AT2_E18.5_Top_500_Genes	AT2_E18.5	Epithelial	AT2	E18.5-group	1.74	2.7	2.25	2.27	1.24	0.57	1.65	1.94	1.26	0.99	4.43	2.62	1.54	2.34	2.39	0.53	3.75	4.38	1.1	1.2	2.9	0.62	3.23	3.44	3.98	2.77	4.37	3.77	0	1.69	3.84	2.7	3.05	1.48	3.55	1.79	4.51	1.73	2.56	2.2	3.31	3.85	3.42	1.44
Ivd	Epithelial_Subtype_AT2_E18.5_Top_500_Genes	AT2_E18.5	Epithelial	AT2	E18.5-group	1.76	3.59	2.53	1.63	1.52	2.1	1.62	1.41	1.94	0.49	0.45	2.61	1.72	1.44	4.09	0.68	2.36	4.36	1.39	1.71	3.35	0.89	3.41	3.7	3.54	2.75	2.93	4.37	0	0	1.54	2.67	3.6	2.65	4.31	2.85	4.05	2.87	5.94	3.44	0.47	2.11	3.49	0.65
Fads1	Epithelial_Subtype_AT2_E18.5_Top_500_Genes	AT2_E18.5	Epithelial	AT2	E18.5-group	1.78	1.45	2.96	1.3	1.46	1.01	1.31	1.47	2.02	1.33	2.08	1.92	0.66	0.1	0.06	0.15	2.1	4.19	0.89	1.42	0	0.2	0.87	3.63	4.57	3.66	3.45	1.81	7.36	0	0	2.11	2.4	3.07	3.73	3.91	1.53	2.7	1.37	1.81	0.27	4.17	2.32	0.7
Pygl	Epithelial_Subtype_AT2_E18.5_Top_500_Genes	AT2_E18.5	Epithelial	AT2	E18.5-group	0.82	1.16	0.92	0.22	0.86	0.37	0.15	1.05	0.89	1	0.47	2.88	4.61	0.63	2.89	1.38	5.47	4.13	1.65	0.45	3.9	0.07	5.37	5.3	5.85	3.05	2.86	2.21	4.65	5.37	1.47	1.46	1.61	2.14	1.84	2.08	2.35	0.44	1.83	3.23	3.01	1.87	3.12	0.33
Pglyrp1	Epithelial_Subtype_AT2_E18.5_Top_500_Genes	AT2_E18.5	Epithelial	AT2	E18.5-group	1.02	0.6	0.64	0.44	0.89	0.99	1.16	1.63	1.21	1.71	0.29	2.01	1.87	0.19	1.12	0.17	4.82	3.77	0.88	1.24	8.72	8.27	0.96	2.52	2.22	0.05	1.54	3.85	0	0	2.45	0.41	0.09	0	0	0.7	0.47	0.28	0	0.15	0	0	0.96	0
Itga9	Epithelial_Subtype_AT2_E18.5_Top_500_Genes	AT2_E18.5	Epithelial	AT2	E18.5-group	1.11	0.32	1.91	0.48	1.14	1.14	0.73	1.35	1.99	0.82	0.76	1.96	1.41	1.15	0.72	1.26	0.64	3.76	2.75	2.75	0.31	1.37	0.76	2.4	1.75	0.74	0.3	2.86	0	0.35	0.23	1.84	1.71	1.11	0.48	1.34	0.18	0.46	0.73	0.87	1.87	5.29	2.34	0.4
Acat2	Epithelial_Subtype_AT2_E18.5_Top_500_Genes	AT2_E18.5	Epithelial	AT2	E18.5-group	1.16	1.56	4.18	0.31	0.55	0.96	0.09	0.02	0.81	0.36	0	2.58	1.64	0	2.73	0.44	2.02	3.62	1.72	1.86	2.49	0	2.98	3.17	5.96	4.75	5.11	2.58	4.05	0.32	1.81	1.86	4.77	4.5	3.53	3.95	1.24	0.75	1.61	2.75	1.72	3.71	2.33	0.79
Cthrc1	Epithelial_Subtype_AT2_E18.5_Top_500_Genes	AT2_E18.5	Epithelial	AT2	E18.5-group	1.29	3.06	0.98	0.48	0.75	1.09	0.73	0.17	2.58	1.42	1	1.92	0	0	0.1	0	3.73	3.62	1.35	0.77	0.74	0	0	3.76	0	5.83	2.74	3.01	0	0	0	0.56	0.74	1.53	0.23	2.45	0.08	0	0.11	0.43	0.39	0.46	0.67	0.18
Inpp4b	Epithelial_Subtype_AT2_E18.5_Top_500_Genes	AT2_E18.5	Epithelial	AT2	E18.5-group	0.51	0.72	0.5	1.14	0.98	0.34	0.42	0	1.06	0.09	0.18	1.54	0.73	0.2	1.19	0	3.38	3.35	1.2	1.48	0.19	0	0	2.96	0	2.51	1.06	1.69	0	0.19	0	0.55	0.11	0	0.45	0.57	0.18	0.2	1.29	0.91	2.04	0	0.56	0
Bmp3	Epithelial_Subtype_AT2_E18.5_Top_500_Genes	AT2_E18.5	Epithelial	AT2	E18.5-group	0.68	0.54	0.45	1.26	0.09	0.14	0.15	3.38	0.16	0.14	0.14	1.49	1.56	0.24	2.18	0.58	2.07	3.31	1.25	1.46	6.13	0.12	2.73	0.14	0.15	0.18	0.24	0.76	0.32	0	0.07	2.67	1.36	0.87	0.91	1.04	5.14	4.5	6.09	3.5	1.48	0.71	2.83	3.12
Rasl12	Epithelial_Subtype_AT2_E18.5_Top_500_Genes	AT2_E18.5	Epithelial	AT2	E18.5-group	1.27	2.46	0.76	1.72	0.31	0.75	0.52	2.71	1.89	0.77	1.07	1.8	2.11	1.81	3.56	2.27	2.84	3.07	1.08	0.31	1.1	0	3.44	0.87	2.08	1.54	1.13	2.13	0.43	0	0.79	3.11	2.75	1.17	3.47	1.48	5.52	4.95	3.02	4.1	2.43	1.14	3.4	4.74
Atp6v1c1	Epithelial_Subtype_AT2_E18.5_Top_500_Genes	AT2_E18.5	Epithelial	AT2	E18.5-group	1.99	2.11	2.01	3.25	2.9	0.96	0.46	2.64	2.98	1.33	1.56	2	2.38	1.42	2.18	0.93	5	2.94	1.6	0.33	1.65	0	1.33	1.37	3.78	1.39	3.29	1.47	8.48	6.98	1.76	1.55	1.46	0.15	2.36	2.41	0.88	1.94	2.14	2.07	6.74	0.63	2.31	1.27
Glt28d2	Epithelial_Subtype_AT2_E18.5_Top_500_Genes	AT2_E18.5	Epithelial	AT2	E18.5-group	0.31	0.56	0.2	0.54	0.45	0.31	0.53	0.21	0.41	0.14	0.18	1.59	1.89	0.25	2.47	1.02	1.44	2.87	0.76	1.25	1.97	4.32	0.86	5.23	0.44	0.1	1.44	1.64	6.41	4.18	0	0.37	0.7	0	0.11	0	0.19	0.15	0.37	0.09	0.46	0	0.69	0.46
Slc16a1	Epithelial_Subtype_AT2_E18.5_Top_500_Genes	AT2_E18.5	Epithelial	AT2	E18.5-group	0.43	0.71	1.13	0.42	0	0.19	0	0.77	0.14	0.11	0.12	1.8	0.13	0.14	0.89	0	1.31	2.75	1.9	1.87	0.66	0.48	3.11	2.23	1.45	2.53	2.65	1.8	9.44	0.24	0.49	0.51	1.36	0.83	0.79	1.24	0.08	0.1	0.07	0.98	0.26	1.04	1.53	0.03
Ifitm1	Epithelial_Subtype_AT2_E18.5_Top_500_Genes	AT2_E18.5	Epithelial	AT2	E18.5-group	2.31	1.2	1.56	4.57	2.86	0.7	0.33	7.3	1.24	2.04	0.63	1.71	2.19	1.74	3.95	1.36	3.83	2.71	1.41	0.69	2.08	0	0.6	0.3	0	0.35	0.91	2	1.26	0	6.65	4.57	1.89	1.91	1.21	2.22	8.39	10.38	8.21	1.51	1.78	1.2	6.02	9.92
H6pd	Epithelial_Subtype_AT2_E18.5_Top_500_Genes	AT2_E18.5	Epithelial	AT2	E18.5-group	1.05	2.5	1.84	2.56	0.09	0.45	0.05	2.23	0.73	0.31	0.05	1.34	0.98	1.32	0.7	0.27	1.12	2.39	1.31	1.72	2.4	0.04	1.61	1.31	0.51	1	1.12	1.25	0	0	0.07	2.8	3.39	2.37	3.93	0.64	4.14	4.38	4.43	4.52	0.4	1.37	2.71	3.61
Taz	Epithelial_Subtype_AT2_E18.5_Top_500_Genes	AT2_E18.5	Epithelial	AT2	E18.5-group	1.17	2.12	0.92	0.75	0.72	1.34	1.17	1.92	1.81	0.47	1.48	1.39	2.04	0.41	0.77	1	2.52	2.3	0.65	0.75	3.54	0	0.27	2.57	2.87	1.54	1.17	1.5	0	2.68	1.22	1.47	1.47	4.49	1.89	0.97	2.01	1.38	1.88	1.75	1.13	2.02	2.31	0.59
Dpt	Epithelial_Subtype_AT2_E18.5_Top_500_Genes	AT2_E18.5	Epithelial	AT2	E18.5-group	1.53	1.59	0.44	1.52	0.24	0.76	1.71	4.93	3.53	0.54	1.55	1.31	1.53	0.34	2.33	1.95	3.79	2.24	1.13	1.89	1.23	0.12	0.61	0.22	1.52	0.09	0.12	1.15	0	0	0.24	4.5	1.22	2.14	0.57	0.57	8.43	5.34	7.8	3.03	0.12	0.77	3.03	3.51
Spry4	Epithelial_Subtype_AT2_E18.5_Top_500_Genes	AT2_E18.5	Epithelial	AT2	E18.5-group	3.51	5.21	5.35	4.89	2.9	4.18	2.83	3.49	5.38	1.01	2.62	1.11	1.66	0.84	1.8	0.57	1.35	2.07	0.98	1.18	0.21	0	1.5	0.56	1.42	0.69	0.74	0.2	3.12	0.62	0.06	3.03	3.62	6.99	3.22	1.67	2.77	3.44	3.99	3.26	0.23	1.54	4.38	2.24
Cd164l2	Epithelial_Subtype_AT2_E18.5_Top_500_Genes	AT2_E18.5	Epithelial	AT2	E18.5-group	0.01	0	0	0.06	0	0	0	0	0	0	0	1.02	0.15	0	0.69	0	1.68	2.04	1.27	0.04	1.06	0.82	0	0.65	0.34	0.92	3.39	1.34	0	0	0	0.04	0	0	0.04	0	0	0	0.06	0.1	0	0	0.21	0
Ascc2	Epithelial_Subtype_AT2_E18.5_Top_500_Genes	AT2_E18.5	Epithelial	AT2	E18.5-group	0.54	1.56	1.72	0.27	0.44	0	0.08	0.04	0.48	0.48	0.9	1.12	0.07	0.72	0.19	0	2.39	1.99	0.49	1.08	1.8	1.83	1.99	0	2.86	1.29	1.49	0.51	9.12	0	1.37	0.75	0.9	0.23	0.36	0.35	1.05	0.39	0.71	2.24	1.95	0.97	0.49	0.05
Pfkfb4	Epithelial_Subtype_AT2_E18.5_Top_500_Genes	AT2_E18.5	Epithelial	AT2	E18.5-group	0.36	0.82	0.01	0.11	0.12	0.34	0.35	0.38	0.76	0.48	0.25	1.01	0.39	0.74	0.58	0	1.19	1.95	1.35	1.19	0.31	0.22	0.27	1.47	0.34	1.41	0.26	0.68	0	0	0	0.4	0.95	0	0.4	0.37	0.63	0.26	0.11	0.8	0.04	0.83	0.77	0
Cth	Epithelial_Subtype_AT2_E18.5_Top_500_Genes	AT2_E18.5	Epithelial	AT2	E18.5-group	0.28	0.19	1	0.39	0	0.1	0	0.41	0	0.06	0	0.82	0.15	0	1.46	0.42	1.73	1.65	0.75	0.58	2.51	0	0.36	0.97	1.54	0.52	0.15	0.8	0	0	0	0.95	1.17	3.39	0.89	0.8	1.85	1.25	1.37	2.4	0	0.36	1.7	0.46
C1galt1	Epithelial_Subtype_AT2_E18.5_Top_500_Genes	AT2_E18.5	Epithelial	AT2	E18.5-group	0.18	0	0	0	0.71	0	0.48	0.23	0.7	0	0.27	0.5	0	0.5	0.74	0	0.67	1.41	0.06	0	0	0	1.02	1.52	0	0.74	0.36	0.2	0	0	0	0.13	0.05	0	0	0	0	0.04	0	0.1	0	0	0.57	0
Setmar	Epithelial_Subtype_AT2_E18.5_Top_500_Genes	AT2_E18.5	Epithelial	AT2	E18.5-group	0.1	0	0.2	0.14	0	0	0	0	0.24	0.2	0.07	0.25	0.94	0.56	0	0	1.54	0.77	0.03	0	0	0	0	0	0	0	0	0	0	0	0	0.14	0.04	0	0.27	0.14	0	0.14	0.06	0	0.41	0	0.16	0
Gpx1	Epithelial_Subtype_AT2_PND01-03_Top_500_Genes	AT2_PND01-03	Epithelial	AT2	PND01-03-group	6.65	6.75	8.07	5.7	7.12	4.99	6.32	7.75	8.75	5.52	4.89	8.79	9.7	7.35	10.74	8.26	8.77	8.97	9.41	8.52	8.59	5.14	8.8	8.77	8.85	8	7.57	9.6	7.94	8.15	8.93	7.59	6.65	6.53	7.23	8.05	7.01	8.52	4.48	5.64	9.68	8.74	7.46	6.74
Ramp1	Epithelial_Subtype_AT2_PND01-03_Top_500_Genes	AT2_PND01-03	Epithelial	AT2	PND01-03-group	0.25	0.07	0	0.29	0.22	0	0.18	0	1.19	0.07	0.32	1.63	0.37	1.7	1.54	1.09	0.7	1.59	3.46	4.18	1.17	0.08	0	0.1	0.8	0.14	0	1.33	0.62	1.75	1.06	0.65	0.1	0	0.06	0.82	0	0.26	0.61	0.06	0	1.72	0.4	0.09
Pgk1	Epithelial_Subtype_AT2_PND01-03_Top_500_Genes	AT2_PND01-03	Epithelial	AT2	PND01-03-group	4.25	4.93	7.21	4.4	4.07	3.88	1.77	5.22	4.08	2.26	1.57	5.14	6.35	4.16	4.07	2.9	5.79	4.98	3.11	3.19	6.83	2.66	7.41	7.92	8.17	7.87	7.87	6.19	7.09	3.72	3.62	3.84	6.35	5.97	3.66	7.76	3.59	2.14	3.69	5.49	9.13	4.97	5.5	1.9
Itga9	Epithelial_Subtype_AT2_PND01-03_Top_500_Genes	AT2_PND01-03	Epithelial	AT2	PND01-03-group	1.11	0.32	1.91	0.48	1.14	1.14	0.73	1.35	1.99	0.82	0.76	1.96	1.41	1.15	0.72	1.26	0.64	3.76	2.75	2.75	0.31	1.37	0.76	2.4	1.75	0.74	0.3	2.86	0	0.35	0.23	1.84	1.71	1.11	0.48	1.34	0.18	0.46	0.73	0.87	1.87	5.29	2.34	0.4
Rad21	Epithelial_Subtype_AT2_PND01-03_Top_500_Genes	AT2_PND01-03	Epithelial	AT2	PND01-03-group	3.36	3.56	5.88	5.93	3.61	3.46	1.89	1.8	4.43	0.94	1.81	4.01	3.46	2.81	3.58	3.83	5.46	3.76	2.48	3.8	1.61	2.07	4.8	4.95	6.37	7.44	6.27	4.39	0	5.79	1.06	2.89	5.99	4.24	2.89	4.53	1.46	2.28	3.48	2.57	5.71	3.36	4.94	0.84
Aco2	Epithelial_Subtype_AT2_PND01-03_Top_500_Genes	AT2_PND01-03	Epithelial	AT2	PND01-03-group	2.68	4.21	4.8	4.19	2.98	2.36	1.47	2.85	3.25	1.26	0.39	3.31	4.32	1.37	1.46	2.18	4.44	3.85	2.3	2.41	3.96	1.77	3.23	5.16	4.02	5.06	5.01	3.01	7.56	2.23	3.41	2.37	3.13	2.77	2.3	1.6	2.51	2.03	0.62	3.54	5.14	3.86	3.24	1.21
Tusc3	Epithelial_Subtype_AT2_PND01-03_Top_500_Genes	AT2_PND01-03	Epithelial	AT2	PND01-03-group	2.38	1.69	4.39	2.87	1.66	2.5	0.96	2.05	2.87	1.72	1.73	3.12	4.32	2.44	2.18	2.02	4.24	3.3	2.27	2.36	2.09	3.1	2.77	3.42	5.35	4.31	4.99	2.48	0	4.65	5.07	2.35	3.81	4.25	1.98	3.34	1.5	1.92	2.86	1.88	2.59	3.35	2.16	2.42
Adi1	Epithelial_Subtype_AT2_PND01-03_Top_500_Genes	AT2_PND01-03	Epithelial	AT2	PND01-03-group	1.43	2.01	2.37	2.08	0.38	0.72	0.77	1.23	1.39	1.38	1.55	3.09	1.99	0.6	1.42	1.59	5.21	3.3	2.22	3.21	4.46	1.6	3.45	4.36	3.85	4.29	5.53	3.63	0	0.32	4.02	2.05	3.91	3.9	2.12	1.87	1.92	0.85	3.32	1.84	3.1	3.39	2.68	0.5
Fcer1g	Epithelial_Subtype_AT2_PND01-03_Top_500_Genes	AT2_PND01-03	Epithelial	AT2	PND01-03-group	2.25	0.96	1.43	0.69	1.19	1.48	3.38	1.68	5.33	3.21	4.54	1.27	1.53	2.78	0.78	0.89	0.69	0.54	1.99	3.01	0.35	0.35	0.5	0.65	0.54	0.47	1.13	0.58	1.98	1.49	1.55	1.69	0.69	0	0.95	1.08	1	0.78	2.36	0.67	11.23	1.38	1.44	1.58
Arg2	Epithelial_Subtype_AT2_PND01-03_Top_500_Genes	AT2_PND01-03	Epithelial	AT2	PND01-03-group	0.27	0.16	0.02	0.06	0	0.41	0.06	0.16	0	1.14	0	1.12	0	1	0	1.29	1.91	1	1.9	0.83	0	0	0	0.46	0	2.97	1.39	1.34	0	0	0	0.06	0	0	0	0.02	0.24	0.06	0	0.04	0	0	0	0.23
Lyve1	Epithelial_Subtype_AT2_PND01-03_Top_500_Genes	AT2_PND01-03	Epithelial	AT2	PND01-03-group	7.01	5.84	7.04	7.71	6.71	10.02	5.81	7.75	5.39	7.54	4.06	1.16	1.53	3.54	1.29	1.4	2.03	0.53	1.82	1.22	0.92	0	0.22	0.21	0	0.6	0.46	1.22	0	1.63	0.95	1.26	0.33	1.33	0.19	5.97	0.71	1.53	1.12	0.94	4.6	0.44	1.95	2.07
Postn	Epithelial_Subtype_AT2_PND01-03_Top_500_Genes	AT2_PND01-03	Epithelial	AT2	PND01-03-group	0.92	0.24	0.82	0.45	0.09	0.81	1.02	2.27	2.89	0.4	0.66	0.7	0.05	0.63	0.1	0.64	1.32	1.06	1.39	0.49	0	0.06	0.09	0.02	0.87	1.14	0.24	0.09	0	0.33	0.57	1.65	1.92	1.3	0.66	0.44	0.22	0.36	0.38	1.19	0.29	2.05	1.62	0.14
Npr1	Epithelial_Subtype_AT2_PND01-03_Top_500_Genes	AT2_PND01-03	Epithelial	AT2	PND01-03-group	2.16	2.99	2.48	1.43	2.01	2.47	3.14	1.5	1.61	2.54	1.98	0.69	0.56	1.68	0.35	0.17	1.23	0.63	1.28	0.47	1.44	0.88	0.05	0.88	0.21	0.06	0.01	0.68	5.15	0.37	0	0.3	0.07	0.15	0.27	1.28	0.53	0.24	0.07	0.16	0.08	0.16	0.46	0.76
Shh	Epithelial_Subtype_AT2_PND01-03_Top_500_Genes	AT2_PND01-03	Epithelial	AT2	PND01-03-group	0.71	1.02	0.95	0.51	0.52	0.64	0.29	0.46	0.29	0.8	0.81	1.86	1.35	1.42	2.41	3.56	2.25	1.2	1.21	0.72	1.49	1.76	3.12	2.25	1.5	3.4	3.56	2.52	0	0.67	0.2	0.83	1.05	1.13	1.16	1.62	0.46	0.46	0.97	1.14	0.84	0.96	1.43	0.46
Cd52	Epithelial_Subtype_AT2_PND01-03_Top_500_Genes	AT2_PND01-03	Epithelial	AT2	PND01-03-group	1.16	0.25	0	0.26	0.45	0.49	2.2	1.2	3.81	1.19	4.01	0.56	0.21	0.73	0.34	1.88	0.3	0.04	1.21	1.74	0	0	0	0	0	0.14	0	0.17	0	0	0.39	0.89	0	0	0.13	0.22	0.53	0.28	0.67	0	0	0.12	0.95	0.64
Cd68	Epithelial_Subtype_AT2_PND01-03_Top_500_Genes	AT2_PND01-03	Epithelial	AT2	PND01-03-group	0.67	0.42	0.16	0.11	0.66	0.46	0.78	0.93	1.97	0.48	1.84	0.54	0.28	0.78	0.09	0.97	0.15	0.02	1.16	0.53	0.39	0.2	0.14	0	0	0.08	0.9	0.66	6.93	0	1.89	0.62	0.77	0.53	0.26	0.28	0	0.52	0.89	0	9.6	0.14	0.13	0.4
Gys1	Epithelial_Subtype_AT2_PND01-03_Top_500_Genes	AT2_PND01-03	Epithelial	AT2	PND01-03-group	1.19	1.64	1.86	2.23	2.01	0.48	0.28	0.9	0.89	0.42	0.26	2.01	1.88	1.11	2.08	1.34	3.44	2.18	1.01	0.67	4.12	0.1	2.21	4.83	4.03	2.54	2.71	3.68	0.24	0.28	0	1.35	2.73	1.31	1.28	2.88	2.22	0.71	1.77	3.3	2.99	0.81	1.53	1.13
Pglyrp1	Epithelial_Subtype_AT2_PND01-03_Top_500_Genes	AT2_PND01-03	Epithelial	AT2	PND01-03-group	1.02	0.6	0.64	0.44	0.89	0.99	1.16	1.63	1.21	1.71	0.29	2.01	1.87	0.19	1.12	0.17	4.82	3.77	0.88	1.24	8.72	8.27	0.96	2.52	2.22	0.05	1.54	3.85	0	0	2.45	0.41	0.09	0	0	0.7	0.47	0.28	0	0.15	0	0	0.96	0
Ppat	Epithelial_Subtype_AT2_PND01-03_Top_500_Genes	AT2_PND01-03	Epithelial	AT2	PND01-03-group	0.9	2.19	1.61	0.7	1.11	0.8	0.91	0.53	0.12	0.45	0	1.57	0.6	1.2	0.81	0.43	0.56	1.64	0.71	1.72	1.54	0.15	3.12	2.07	1.86	2.79	4.25	1.31	0	5.83	0.04	0.65	2.12	0.64	1.56	1.86	0.27	0.17	0.79	0.43	0.67	1.26	0.97	0.09
Plvap	Epithelial_Subtype_AT2_PND01-03_Top_500_Genes	AT2_PND01-03	Epithelial	AT2	PND01-03-group	4.15	4.11	4.38	3.67	4.45	5.67	5.89	3.27	3.76	3.58	2.79	0.33	0.75	0.55	0	0.18	0.82	0.07	0.67	0.63	0	0.29	0.24	0	0	0.17	0.06	0.31	0	0	0	0.35	0.09	0	0.12	3.62	0	0.62	0.32	0	0	0.06	0.81	0.29
Mpzl2	Epithelial_Subtype_AT2_PND01-03_Top_500_Genes	AT2_PND01-03	Epithelial	AT2	PND01-03-group	0.43	0.41	0.84	0.4	0.51	0.51	0.61	0.61	0.3	0.15	0.13	1.58	2.03	0.42	1.51	1.28	2.34	1.78	0.6	1.52	1.55	0.86	1.67	2.31	2.07	2.41	4.14	1.19	0.69	0	0.43	0.52	0.61	1.17	0.53	0.2	0.34	0.32	0.13	0.7	0	0.18	0.47	0.04
Ctla2b	Epithelial_Subtype_AT2_PND01-03_Top_500_Genes	AT2_PND01-03	Epithelial	AT2	PND01-03-group	1.62	1.38	1.13	0.8	1	3	1	1.6	1.88	1.54	1.09	0.24	0.34	0.55	0.11	0	0.6	0.11	0.59	0	0	0	0	0	0	0.15	0	0.74	0	0	0	0.2	0	0	0	3.06	0	0.42	0	0	2.23	0.28	0	0.51
Llgl2	Epithelial_Subtype_AT2_PND01-03_Top_500_Genes	AT2_PND01-03	Epithelial	AT2	PND01-03-group	0.11	0	0	0.07	0.24	0.12	0	0.07	0.2	0.19	0.44	1.24	2.72	3.49	1.67	2.62	0.09	0.45	0.52	1.4	1.39	0	2.13	0.98	2.88	0.12	1.64	1.97	0	0.88	0.68	0.12	0.01	0	0.05	0	0.1	0.11	0.02	0.24	0	0	0.78	0.04
Sema3e	Epithelial_Subtype_AT2_PND01-03_Top_500_Genes	AT2_PND01-03	Epithelial	AT2	PND01-03-group	0.6	0.31	0.48	0.38	0.66	0.5	0.67	0.41	0.83	0.9	1.35	1.76	3.86	3.85	2.16	3.46	0.81	1.47	0.43	0.4	2.04	0.03	4.62	2.3	1.81	1	1.24	3.07	0	2.67	1.56	0.54	0.22	0.48	0.22	0.23	0.57	0.4	0.4	0.3	0.32	0.31	1.36	0.61
Trf	Epithelial_Subtype_AT2_PND07-28_Top_500_Genes	AT2_PND07-28	Epithelial	AT2	PND07-28-group	1.99	1.13	2.86	2.87	2.23	1.48	2.74	1.08	3.12	0.79	2.38	4.55	4.02	0.6	3.15	1.29	3.47	9.07	4.66	8.23	12.08	8.25	2.27	2.54	1.69	1.28	0.71	3.89	10.67	1.4	2.17	2.51	1.08	1.9	1.57	2.24	4.1	3.17	3.42	1.6	9.26	1.38	3.6	3.11
Ramp1	Epithelial_Subtype_AT2_PND07-28_Top_500_Genes	AT2_PND07-28	Epithelial	AT2	PND07-28-group	0.25	0.07	0	0.29	0.22	0	0.18	0	1.19	0.07	0.32	1.63	0.37	1.7	1.54	1.09	0.7	1.59	3.46	4.18	1.17	0.08	0	0.1	0.8	0.14	0	1.33	0.62	1.75	1.06	0.65	0.1	0	0.06	0.82	0	0.26	0.61	0.06	0	1.72	0.4	0.09
Epas1	Epithelial_Subtype_AT2_PND07-28_Top_500_Genes	AT2_PND07-28	Epithelial	AT2	PND07-28-group	6.45	6.14	2.89	5	5.38	8.79	8.45	7.46	6.85	7.6	7.6	2.26	1.51	3.02	1.86	3.15	1.98	2.39	2.78	4.09	3.57	3.73	1.25	1.43	0.32	1.12	0.57	1.88	1.16	2.48	1.28	1.79	1.17	0.8	0.46	3.8	1.25	2.15	1.36	0.95	0.71	1.14	1.65	1.76
Atp6v1a	Epithelial_Subtype_AT2_PND07-28_Top_500_Genes	AT2_PND07-28	Epithelial	AT2	PND07-28-group	3.78	2.65	4.31	4.91	4.29	4.17	4.72	3.19	3.04	3.59	2.58	5	6.46	5.28	4.72	5.39	6	5.42	4.95	3.88	5.05	1.48	3.62	7.14	4.5	4.19	4	5.3	7.23	5.5	5.72	3.53	4.01	2.17	3.78	3.33	3.46	2.84	3.13	5.31	5.81	4.21	4.36	2.13
Pgk1	Epithelial_Subtype_AT2_PND07-28_Top_500_Genes	AT2_PND07-28	Epithelial	AT2	PND07-28-group	4.25	4.93	7.21	4.4	4.07	3.88	1.77	5.22	4.08	2.26	1.57	5.14	6.35	4.16	4.07	2.9	5.79	4.98	3.11	3.19	6.83	2.66	7.41	7.92	8.17	7.87	7.87	6.19	7.09	3.72	3.62	3.84	6.35	5.97	3.66	7.76	3.59	2.14	3.69	5.49	9.13	4.97	5.5	1.9
Fcer1g	Epithelial_Subtype_AT2_PND07-28_Top_500_Genes	AT2_PND07-28	Epithelial	AT2	PND07-28-group	2.25	0.96	1.43	0.69	1.19	1.48	3.38	1.68	5.33	3.21	4.54	1.27	1.53	2.78	0.78	0.89	0.69	0.54	1.99	3.01	0.35	0.35	0.5	0.65	0.54	0.47	1.13	0.58	1.98	1.49	1.55	1.69	0.69	0	0.95	1.08	1	0.78	2.36	0.67	11.23	1.38	1.44	1.58
Enpep	Epithelial_Subtype_AT2_PND07-28_Top_500_Genes	AT2_PND07-28	Epithelial	AT2	PND07-28-group	1.39	1.58	1.25	1.49	0.36	0.3	1	3.64	2.66	0.62	1.39	1.5	0.93	0.99	1.5	1	3.21	1.47	1.44	2.54	1.54	2.23	1.47	0.66	1.21	1.56	1.38	1.05	0	1.1	1.29	3.8	3.86	3.12	4.64	1.65	4.85	4.79	5.51	5.47	2.03	1.33	3.74	4.15
Ctss	Epithelial_Subtype_AT2_PND07-28_Top_500_Genes	AT2_PND07-28	Epithelial	AT2	PND07-28-group	1.56	0.84	0.78	0.79	0.89	1.73	3.33	0.72	2.82	1.22	4.42	0.86	1.39	0.67	0.7	1.25	0.48	0.3	1.34	2.19	0.08	1.7	0.42	0.24	0	0.25	0.38	0.53	0	1	2.3	1.3	0.42	0.21	0.91	1.13	0.31	0.74	1.55	0.07	9.89	0.7	0.87	1.19
Gmfg	Epithelial_Subtype_AT2_PND07-28_Top_500_Genes	AT2_PND07-28	Epithelial	AT2	PND07-28-group	4.57	6.11	5.6	5.81	6.45	5.25	2.61	4.25	2.7	4.56	2.17	0.95	1.15	2.34	1.61	2.22	0.25	0.45	1.26	2.03	0.66	0.29	0.16	0	0	0.29	0.05	1.22	0	1.51	0	1.08	0.57	0	0.36	3.73	1.08	0.89	1.11	0.25	7.83	0.32	1.69	0.69
Ace	Epithelial_Subtype_AT2_PND07-28_Top_500_Genes	AT2_PND07-28	Epithelial	AT2	PND07-28-group	5.25	5.05	2.1	6.75	7.21	6.89	7.1	4.3	6.07	5.27	6.12	0.92	2.34	1.55	1.36	0.76	0.91	0.43	1.31	1.77	0.06	0.12	0.52	0.02	0	0.04	0.39	1.22	0	1.36	1.1	0.77	0.04	0	0	1.24	0.3	0.71	0.65	0.14	0.04	0.23	0.67	0.27
Cd52	Epithelial_Subtype_AT2_PND07-28_Top_500_Genes	AT2_PND07-28	Epithelial	AT2	PND07-28-group	1.16	0.25	0	0.26	0.45	0.49	2.2	1.2	3.81	1.19	4.01	0.56	0.21	0.73	0.34	1.88	0.3	0.04	1.21	1.74	0	0	0	0	0	0.14	0	0.17	0	0	0.39	0.89	0	0	0.13	0.22	0.53	0.28	0.67	0	0	0.12	0.95	0.64
Gpx2	Epithelial_Subtype_AT2_PND07-28_Top_500_Genes	AT2_PND07-28	Epithelial	AT2	PND07-28-group	0.01	0	0.11	0	0	0	0	0	0	0	0	0.73	0	0.77	0	0	0	0.23	0.05	1.73	1.63	3.74	1.28	0	1.64	1.45	0.98	0.77	0	5.05	2.96	0.02	0.08	0	0	0	0	0	0	0	0	0	0	0
Hmox1	Epithelial_Subtype_AT2_PND07-28_Top_500_Genes	AT2_PND07-28	Epithelial	AT2	PND07-28-group	0.53	0.97	0.35	1.14	1.1	0.5	0.11	0.64	0.85	0.24	0	0.62	0.17	0.1	0.07	0	1.12	0.98	0.42	1.59	0	1.03	0.31	1.27	1.26	0.67	0.16	0.61	0	0	0.11	0.5	1.1	0	1.53	0.08	0.27	0.56	0.55	0.14	1.79	0.33	0.5	0.25
Galnt7	Epithelial_Subtype_AT2_PND07-28_Top_500_Genes	AT2_PND07-28	Epithelial	AT2	PND07-28-group	0.79	1.55	1.15	0.54	1.03	0.44	0.93	0.51	0.44	0.36	0.76	0.43	0.06	0.54	0	0	0.05	0.25	0.24	1.12	0.64	0	0.66	0.12	1.44	0.78	0.97	0.24	0.2	0	0.28	0.38	0.02	0.11	0.13	1.8	0.26	0.28	0.54	0	3.07	0.08	0.24	0.09
Cd53	Epithelial_Subtype_AT2_PND07-28_Top_500_Genes	AT2_PND07-28	Epithelial	AT2	PND07-28-group	0.88	0.14	0.19	0.14	0.37	0.28	1.41	1.24	3.07	1.32	0.92	0.27	0.22	0.38	0.21	0.74	0.18	0.07	0.31	0.92	0.03	0.19	0.24	0	0	0.07	0.1	0.14	0	0	0.49	0.68	0.3	0.26	0.17	0.34	0.35	0.29	0.49	0.18	7.87	0.36	0.44	0.26
Shh	Epithelial_Subtype_AT2_PND07-28_Top_500_Genes	AT2_PND07-28	Epithelial	AT2	PND07-28-group	0.71	1.02	0.95	0.51	0.52	0.64	0.29	0.46	0.29	0.8	0.81	1.86	1.35	1.42	2.41	3.56	2.25	1.2	1.21	0.72	1.49	1.76	3.12	2.25	1.5	3.4	3.56	2.52	0	0.67	0.2	0.83	1.05	1.13	1.16	1.62	0.46	0.46	0.97	1.14	0.84	0.96	1.43	0.46
C1qb	Epithelial_Subtype_AT2_PND07-28_Top_500_Genes	AT2_PND07-28	Epithelial	AT2	PND07-28-group	0.62	0	0.25	0.42	0.57	0.65	1.15	0.48	2.29	0.27	0.47	0.25	0.65	0	1.08	0.13	0.14	0.19	0.06	0.71	0	0	0.09	0	0	0.18	0.56	0.09	0	0	0.23	0.65	0.54	0	0.71	0.49	0.27	0.08	0.99	0.73	11.31	0.42	0.34	0.15
Pde8b	Epithelial_Subtype_AT2_PND07-28_Top_500_Genes	AT2_PND07-28	Epithelial	AT2	PND07-28-group	0.72	0.05	0.5	0.59	0.33	1.3	0.79	0.64	1.13	0.9	0.96	1.82	2.97	4.03	2.73	3.66	0.9	1.86	1.76	0.48	2.62	0	3	0.77	1.66	0.66	0.63	2.7	0	0	1.97	0.57	0.39	0.21	0.03	0.24	0.18	0.56	0.88	0.18	0.42	0.25	0.81	0.09
Sema3e	Epithelial_Subtype_AT2_PND07-28_Top_500_Genes	AT2_PND07-28	Epithelial	AT2	PND07-28-group	0.6	0.31	0.48	0.38	0.66	0.5	0.67	0.41	0.83	0.9	1.35	1.76	3.86	3.85	2.16	3.46	0.81	1.47	0.43	0.4	2.04	0.03	4.62	2.3	1.81	1	1.24	3.07	0	2.67	1.56	0.54	0.22	0.48	0.22	0.23	0.57	0.4	0.4	0.3	0.32	0.31	1.36	0.61
Dolpp1	Epithelial_Subtype_AT2_PND07-28_Top_500_Genes	AT2_PND07-28	Epithelial	AT2	PND07-28-group	0.84	0.52	2.28	1.66	0.66	0.22	0.78	1.11	0.29	0.15	1.59	1.81	2.09	0	3.29	1.22	2.82	2.21	1.46	0.18	1.82	0	2.82	1.95	3.5	2.67	2.3	2.21	0	0	1.83	0.74	0.61	0.42	1.33	0.46	1.07	0.8	0.71	0.07	1.13	0.51	1.35	0.65
Gyg	Epithelial_Subtype_AT2 progenitor_E18.5_Top_500_Genes	AT2 progenitor_E18.5	Epithelial	AT2 progenitor	E18.5-group	5.66	7.41	7.14	7.08	2.94	4.27	4.41	7.94	5.51	4.12	3.21	5.46	6.41	2.87	7.89	3.42	10.84	6.71	3.99	4.39	6.22	6.07	6.75	4.07	6.29	6.23	6.62	5.93	8.95	1.23	0.65	9.59	9.91	11.46	10.41	8.35	11.61	11.86	12.31	12.15	4.77	6.34	11.22	11.83
Plac9b	Epithelial_Subtype_AT2 progenitor_E18.5_Top_500_Genes	AT2 progenitor_E18.5	Epithelial	AT2 progenitor	E18.5-group	3.33	1.58	3.56	5.22	0.48	1.67	2.79	8.13	6.44	1.84	3	2.79	3.21	1.79	5.3	3.01	8.24	2.88	1.52	2.09	3.08	0	2.41	1.47	6.52	2.81	1.24	3.85	8.18	6.47	1.34	7.62	5.36	6.04	5.32	1.5	9.41	9.84	5.93	7.44	2.68	3.08	9.34	9.07
Gpx3	Epithelial_Subtype_AT2 progenitor_E18.5_Top_500_Genes	AT2 progenitor_E18.5	Epithelial	AT2 progenitor	E18.5-group	3.14	6.41	2.55	4.72	2.2	2.53	0.44	6.47	3.11	1.52	1.2	3.02	4.68	2.03	6.2	2.62	7.65	3.18	1.86	1.83	6.83	0	3.07	2.96	4.65	2.58	3.17	2.57	9.02	0	0.11	7.52	4.56	8.83	7.75	4.37	10.45	11.93	11.51	8.64	9.44	4.99	7.6	10.47
Acadsb	Epithelial_Subtype_AT2 progenitor_E18.5_Top_500_Genes	AT2 progenitor_E18.5	Epithelial	AT2 progenitor	E18.5-group	3.13	5.43	4.02	4.75	3.22	1.75	2.34	4.11	3.52	1.12	1.61	3.69	3.97	2.04	4.97	3.28	6.79	4.8	2.27	2	4.07	2.92	4.5	4.77	4.79	4.01	3.52	4.89	3.57	5.21	1.48	5.78	7.16	5.21	7.6	4.16	7.02	5.49	7.74	8.58	2.54	5.9	6.64	4.18
Ehmt1	Epithelial_Subtype_AT2 progenitor_E18.5_Top_500_Genes	AT2 progenitor_E18.5	Epithelial	AT2 progenitor	E18.5-group	4.9	5.54	5.47	4.49	5.77	4.79	4.8	5	5.4	4.54	3.43	4.72	6.06	4.68	5.25	4.08	6.68	4.08	3.69	3.51	4.48	1.13	5.96	6.02	5.82	5.72	5.76	5.7	8.83	3.37	3.59	4.58	6.43	7.5	4.52	4.61	4.47	4.21	5.18	3.62	4.11	5.6	5.71	2.53
Fmo2	Epithelial_Subtype_AT2 progenitor_E18.5_Top_500_Genes	AT2 progenitor_E18.5	Epithelial	AT2 progenitor	E18.5-group	2.68	3.06	2.44	4.45	2.83	2.28	1.31	5.79	2.68	1.21	0.18	2.45	2.89	0.54	5.2	2.86	6.55	2.55	1.49	1.66	6.88	3.06	3.96	1.55	4.05	2.18	1.43	2.08	0.29	1.42	0.29	6.76	4.11	9	4.91	3.32	9.97	10.43	10.26	8.62	3.09	5.85	7.82	9.5
Ddah2	Epithelial_Subtype_AT2 progenitor_E18.5_Top_500_Genes	AT2 progenitor_E18.5	Epithelial	AT2 progenitor	E18.5-group	5.52	5.77	5.71	7.42	6.55	6.36	7.03	3.55	6.55	3.14	5.69	3.48	2.54	3.82	4.09	1.04	6.38	2.87	2.13	1.83	1.86	0	5.2	5.27	7.85	6.94	6.93	3.6	0	0	0.11	3.76	5.26	1.98	3.59	4.91	2.63	1.23	1.94	4.24	4.67	5.43	5.74	0.94
Figf	Epithelial_Subtype_AT2 progenitor_E18.5_Top_500_Genes	AT2 progenitor_E18.5	Epithelial	AT2 progenitor	E18.5-group	2.14	2.82	2.29	3.7	0.07	0.86	0.66	4.08	3.33	1.54	1.62	2.05	1.88	1.09	3.66	1.04	6.24	2.38	0.84	1.64	2.78	0	3	1.27	3.92	2.44	1.55	1.81	0	0.3	4.56	5.6	6.53	9.18	7.11	2.63	9.22	6.18	7.24	8.55	1.51	2.95	7.44	4.99
Snai2	Epithelial_Subtype_AT2 progenitor_E18.5_Top_500_Genes	AT2 progenitor_E18.5	Epithelial	AT2 progenitor	E18.5-group	3.31	5.09	5.33	4.2	1.71	2.55	2.49	3.23	4.24	1.76	1.5	2.45	1.67	1.5	3.29	0.36	6.04	2.62	0.77	1.82	3.44	0	4.26	3.05	7.26	3.62	2.49	3.92	2.31	1.13	0.92	5.87	8.66	9.21	8.31	4.73	6.47	6.28	6.26	8.59	2.22	5.15	7.39	4.49
Lox	Epithelial_Subtype_AT2 progenitor_E18.5_Top_500_Genes	AT2 progenitor_E18.5	Epithelial	AT2 progenitor	E18.5-group	2.04	2.88	4.14	3.57	1.11	0.56	0.25	3.48	0.89	1.02	0.74	1.97	2.32	1.76	3.17	2.64	6.02	2.17	0.52	0.12	2.44	0	3.21	2.69	5.91	2.26	2.58	1.9	1.28	0.13	0	5.45	6.35	7.81	6.94	3.88	7.27	5.48	9.03	7.9	2.65	6.46	7.3	4.35
Meox2	Epithelial_Subtype_AT2 progenitor_E18.5_Top_500_Genes	AT2 progenitor_E18.5	Epithelial	AT2 progenitor	E18.5-group	1.77	3.8	2.2	2.6	0.11	0.82	1.32	2.94	2.5	0.33	0.72	1.23	0.72	0.17	2.92	0.8	6.01	1.36	0.71	1	0.95	0.09	2.13	0.27	2.55	1.08	1.09	0.98	0	0	0	4.81	5.39	3.66	6.9	3.18	6.55	6.23	8.42	7.22	3.19	1.92	4.33	5.61
Cbr1	Epithelial_Subtype_AT2 progenitor_E18.5_Top_500_Genes	AT2 progenitor_E18.5	Epithelial	AT2 progenitor	E18.5-group	2.39	2.98	3.14	3.03	3.17	2.81	1.26	1.8	3.18	1.05	0.65	2.73	2.45	0.6	1.53	0.91	5.85	2.97	1.65	1.3	4.95	3.48	5.03	1.96	6.36	3.51	3.75	2.69	7.14	1.96	5.85	3.67	5.81	4.66	5.66	3.74	3.85	4.08	3.83	3.95	2.91	4.61	3.98	1.53
Ppap2b	Epithelial_Subtype_AT2 progenitor_E18.5_Top_500_Genes	AT2 progenitor_E18.5	Epithelial	AT2 progenitor	E18.5-group	5.51	6.61	4.94	6.49	5.53	6.89	4.62	6.47	4.89	4.19	4.67	2.51	4.09	0.94	4.35	0.66	5.85	2.98	1.72	1.48	7.25	2.91	4.08	0.75	4.49	2.09	2.7	1.89	0.89	0.18	1.53	5.79	5.47	5.5	6.78	5.82	7.17	7.63	7.63	6.98	2.71	3.42	6.64	4.72
Hsd11b1	Epithelial_Subtype_AT2 progenitor_E18.5_Top_500_Genes	AT2 progenitor_E18.5	Epithelial	AT2 progenitor	E18.5-group	2.12	3	1.35	4.9	1.24	1.53	0.59	5.28	1.8	0.9	0	2.18	4.45	1.37	6.12	1.9	5.85	2.96	1.37	1.1	4.4	0	2.67	0.79	0.33	0.96	1.59	2.5	0	0.4	0	5.76	5.15	2.42	4.97	2.61	10.62	9.66	10.6	8.73	0.72	1.66	7.97	7.83
Acta2	Epithelial_Subtype_AT2 progenitor_E18.5_Top_500_Genes	AT2 progenitor_E18.5	Epithelial	AT2 progenitor	E18.5-group	3.07	2.46	4.46	2.36	2.46	1.25	2.65	5.22	6.34	1.13	2.7	2.31	0.8	0.93	3.32	1.89	5.5	1.79	2.23	1.57	0.41	0	2.64	3.78	7.64	2.9	3.42	2.42	0.33	0.38	0.34	5.79	5.34	7.68	6.47	4.26	4.78	2.74	3.64	5.07	3.49	8.54	6.49	2.26
Vcam1	Epithelial_Subtype_AT2 progenitor_E18.5_Top_500_Genes	AT2 progenitor_E18.5	Epithelial	AT2 progenitor	E18.5-group	1.81	3.16	2.95	2.35	0.16	0.33	0.29	4.07	1.6	1.11	0.26	1.66	1.24	0.34	3.23	0.6	5.49	2.36	0.75	0.89	2.04	0	2.87	0.29	5.51	1.85	2.07	1.83	0	0	0	4.59	5.62	5.57	6.82	3.59	8.07	5.81	5.6	8.98	4.24	2.31	6.36	2.76
Pygl	Epithelial_Subtype_AT2 progenitor_E18.5_Top_500_Genes	AT2 progenitor_E18.5	Epithelial	AT2 progenitor	E18.5-group	0.82	1.16	0.92	0.22	0.86	0.37	0.15	1.05	0.89	1	0.47	2.88	4.61	0.63	2.89	1.38	5.47	4.13	1.65	0.45	3.9	0.07	5.37	5.3	5.85	3.05	2.86	2.21	4.65	5.37	1.47	1.46	1.61	2.14	1.84	2.08	2.35	0.44	1.83	3.23	3.01	1.87	3.12	0.33
Adi1	Epithelial_Subtype_AT2 progenitor_E18.5_Top_500_Genes	AT2 progenitor_E18.5	Epithelial	AT2 progenitor	E18.5-group	1.43	2.01	2.37	2.08	0.38	0.72	0.77	1.23	1.39	1.38	1.55	3.09	1.99	0.6	1.42	1.59	5.21	3.3	2.22	3.21	4.46	1.6	3.45	4.36	3.85	4.29	5.53	3.63	0	0.32	4.02	2.05	3.91	3.9	2.12	1.87	1.92	0.85	3.32	1.84	3.1	3.39	2.68	0.5
Slc27a6	Epithelial_Subtype_AT2 progenitor_E18.5_Top_500_Genes	AT2 progenitor_E18.5	Epithelial	AT2 progenitor	E18.5-group	1.23	1.82	1.99	1.63	0.18	0.06	0.27	2.25	2.06	0.63	0.26	1.1	1.22	0	2.12	0.09	5.19	1.11	0.46	0.82	1.55	0	2.54	0.37	3.21	0.82	1.01	1.43	0	0.22	0	3.61	4.82	4.93	4.84	2.62	5.19	3.89	5.39	7.08	1.16	0.9	4.86	3.82
Sms	Epithelial_Subtype_AT2 progenitor_E18.5_Top_500_Genes	AT2 progenitor_E18.5	Epithelial	AT2 progenitor	E18.5-group	2.45	2.92	4.21	3.05	1.16	1.34	0.8	2.91	3.94	1.15	2.96	2.86	1.62	1.26	3.35	0.68	5.11	3.41	1.77	2.54	1.71	0.79	4.27	3.86	6.24	4.18	3.43	3.71	0	1.35	2.35	3.67	4.54	4.36	3.96	3.58	5.56	3.26	4.08	3.01	2.38	6.5	4.01	2.39
Atp6v1c1	Epithelial_Subtype_AT2 progenitor_E18.5_Top_500_Genes	AT2 progenitor_E18.5	Epithelial	AT2 progenitor	E18.5-group	1.99	2.11	2.01	3.25	2.9	0.96	0.46	2.64	2.98	1.33	1.56	2	2.38	1.42	2.18	0.93	5	2.94	1.6	0.33	1.65	0	1.33	1.37	3.78	1.39	3.29	1.47	8.48	6.98	1.76	1.55	1.46	0.15	2.36	2.41	0.88	1.94	2.14	2.07	6.74	0.63	2.31	1.27
Dpep1	Epithelial_Subtype_AT2 progenitor_E18.5_Top_500_Genes	AT2 progenitor_E18.5	Epithelial	AT2 progenitor	E18.5-group	1.5	1.69	1.16	3.78	0.26	0.35	0.22	4.87	1.11	0.69	0.11	1.66	3.99	2.8	4.75	0.77	4.98	1.81	1.02	0.61	2.28	0	2.72	0.37	0.31	0.76	1.33	1.69	0	0.26	0	3.73	1.43	0.69	1.72	2.06	7.34	7.62	8.17	3.46	0	0.86	5.31	5.78
Stbd1	Epithelial_Subtype_AT2 progenitor_E18.5_Top_500_Genes	AT2 progenitor_E18.5	Epithelial	AT2 progenitor	E18.5-group	1.11	1.6	1.55	3.02	0.11	0.16	0.21	2.15	0.3	0.19	0.1	2.55	2.32	0	2.92	0.99	4.89	3.22	2.68	1.01	0.94	0	2.95	4.02	6.27	2.1	2.58	5.58	0	0	0	3.24	5.23	1.64	3.53	3.16	5.68	3.56	6.03	6.51	2.71	2.18	4.78	1.4
Pglyrp1	Epithelial_Subtype_AT2 progenitor_E18.5_Top_500_Genes	AT2 progenitor_E18.5	Epithelial	AT2 progenitor	E18.5-group	1.02	0.6	0.64	0.44	0.89	0.99	1.16	1.63	1.21	1.71	0.29	2.01	1.87	0.19	1.12	0.17	4.82	3.77	0.88	1.24	8.72	8.27	0.96	2.52	2.22	0.05	1.54	3.85	0	0	2.45	0.41	0.09	0	0	0.7	0.47	0.28	0	0.15	0	0	0.96	0
B9d1	Epithelial_Subtype_AT2 progenitor_E18.5_Top_500_Genes	AT2 progenitor_E18.5	Epithelial	AT2 progenitor	E18.5-group	0.57	0.84	0.7	0.08	0	0.47	0	0.76	1.32	0.28	0	1.95	1.47	0	1.63	0.8	4.63	1.82	0.4	0.47	2.95	3.9	2.58	1.76	7.66	3.3	3.68	1.13	8.48	4.64	6.7	1.75	3.62	1.82	1.38	2.07	1.07	0.73	1.45	3.58	0.25	2.91	3.12	0.23
Adamts17	Epithelial_Subtype_AT2 progenitor_E18.5_Top_500_Genes	AT2 progenitor_E18.5	Epithelial	AT2 progenitor	E18.5-group	1.12	1.32	1.19	1.96	0.78	0.52	0.53	1.78	1.39	0.72	0.47	1.26	1.67	0.09	2.6	0.59	4.55	1.28	0.76	0.76	1.82	0	1.8	0.65	0.41	1.44	2.09	1.68	0	0.1	0.28	2.99	2.43	3.45	3.84	1.74	6.55	3.77	5.44	4.17	0.36	1.15	3.09	2.08
Bpgm	Epithelial_Subtype_AT2 progenitor_E18.5_Top_500_Genes	AT2 progenitor_E18.5	Epithelial	AT2 progenitor	E18.5-group	1.06	0.42	1.38	1.29	0.04	0.81	0.74	1.12	2.41	0.98	1.45	1.81	0.95	0.87	0.06	1.13	4.24	1.83	1.02	1.65	2.57	0	2.32	2.06	3.95	1.95	3.49	2.35	0	1.28	3.62	1.21	0.65	0.18	0.98	0.82	0.99	1.02	0.73	0.02	0.27	0.87	1.09	0.19
Cish	Epithelial_Subtype_AT2 progenitor_E18.5_Top_500_Genes	AT2 progenitor_E18.5	Epithelial	AT2 progenitor	E18.5-group	2.16	0.59	0.33	4.26	3.32	3.29	1.89	3.96	1.51	1.86	1.55	2.1	3.74	1.56	4.38	5.33	4.11	2.38	1.59	0.88	0.05	0	0.03	0.81	4.15	1.83	2.12	2.57	0.43	2.19	0.97	0.89	0.11	0	0.08	0.53	0.81	1.11	0.14	0.07	1.36	0.42	1.41	0.26
Mccc1	Epithelial_Subtype_AT2 progenitor_E18.5_Top_500_Genes	AT2 progenitor_E18.5	Epithelial	AT2 progenitor	E18.5-group	1.03	1.99	2.04	0.74	1.34	0.26	0.48	1.81	1.97	0.16	0	1.65	1.41	0.64	1.33	1.15	3.82	2.35	1.28	0.66	4.9	0	1.52	2.3	2.18	1.62	1.59	1.74	0	0	1.48	1.59	2.1	6.32	1.4	1.06	3.14	0.85	2.41	2.53	2.14	0.93	1.41	1.64
Cox4i2	Epithelial_Subtype_AT2 progenitor_E18.5_Top_500_Genes	AT2 progenitor_E18.5	Epithelial	AT2 progenitor	E18.5-group	0.61	0.22	0.85	0	0.43	1.25	0	0.52	1.05	0.2	1.79	1.53	0	0.95	0.18	0	3.66	1.98	0.9	0.54	0	1.43	0.7	2.62	1.43	4.84	3.46	1.83	0	0	0	0.7	1.71	0.92	0.6	0.94	0.06	0.72	1.04	0.26	2.24	0.29	0.85	0
Inpp4b	Epithelial_Subtype_AT2 progenitor_E18.5_Top_500_Genes	AT2 progenitor_E18.5	Epithelial	AT2 progenitor	E18.5-group	0.51	0.72	0.5	1.14	0.98	0.34	0.42	0	1.06	0.09	0.18	1.54	0.73	0.2	1.19	0	3.38	3.35	1.2	1.48	0.19	0	0	2.96	0	2.51	1.06	1.69	0	0.19	0	0.55	0.11	0	0.45	0.57	0.18	0.2	1.29	0.91	2.04	0	0.56	0
Bhlhb9	Epithelial_Subtype_AT2 progenitor_E18.5_Top_500_Genes	AT2 progenitor_E18.5	Epithelial	AT2 progenitor	E18.5-group	0.74	1.39	1.23	1.42	0.5	0.14	0.34	0.56	0.76	0.23	0.15	1.21	0.75	1.05	0.19	0.26	2.88	0.31	0.68	0.72	0	1.95	1.81	0.13	2.32	3.41	4.94	1.48	1.94	0	0	0.81	0.68	1.63	1.57	1.83	0.62	0.49	1.37	1.48	0.3	3.14	1.27	0
Jade3	Epithelial_Subtype_AT2 progenitor_E18.5_Top_500_Genes	AT2 progenitor_E18.5	Epithelial	AT2 progenitor	E18.5-group	0.46	0.65	1.33	0.63	0.95	0.21	0	0.37	0.61	0.06	0	1.1	1.95	0.77	0.42	0.96	2.63	0.89	0.78	0.78	1.17	0	1.08	0.7	0.76	0.93	3.24	1.59	0	1.4	0	0.4	0.31	0.21	0.26	0.34	0.27	0.04	0.34	0.27	0.11	0.38	1.28	0.02
Mansc1	Epithelial_Subtype_AT2 progenitor_E18.5_Top_500_Genes	AT2 progenitor_E18.5	Epithelial	AT2 progenitor	E18.5-group	1.5	1.1	1.42	0.94	2.03	2.01	1.78	0.69	0.94	1.64	3.42	1.12	0.79	0.06	1.52	0.53	2.51	1.6	0.86	1.1	1.21	1.15	1.06	1.27	1.16	1.24	1.2	0.93	2.65	2.1	0	0.12	0.18	0.15	0.01	1.26	0.04	0.23	0	0	0	0.08	0.35	0.19
Trf	Epithelial_Subtype_Club cell - early_E18.5_Top_500_Genes	Club cell - early_E18.5	Epithelial	Club cell - early	E18.5-group	1.99	1.13	2.86	2.87	2.23	1.48	2.74	1.08	3.12	0.79	2.38	4.55	4.02	0.6	3.15	1.29	3.47	9.07	4.66	8.23	12.08	8.25	2.27	2.54	1.69	1.28	0.71	3.89	10.67	1.4	2.17	2.51	1.08	1.9	1.57	2.24	4.1	3.17	3.42	1.6	9.26	1.38	3.6	3.11
Pglyrp1	Epithelial_Subtype_Club cell - early_E18.5_Top_500_Genes	Club cell - early_E18.5	Epithelial	Club cell - early	E18.5-group	1.02	0.6	0.64	0.44	0.89	0.99	1.16	1.63	1.21	1.71	0.29	2.01	1.87	0.19	1.12	0.17	4.82	3.77	0.88	1.24	8.72	8.27	0.96	2.52	2.22	0.05	1.54	3.85	0	0	2.45	0.41	0.09	0	0	0.7	0.47	0.28	0	0.15	0	0	0.96	0
Krt15	Epithelial_Subtype_Club cell - early_E18.5_Top_500_Genes	Club cell - early_E18.5	Epithelial	Club cell - early	E18.5-group	0.02	0	0	0	0	0	0	0.07	0	0.09	0	0.55	0.14	0	0	0	0	0.56	0	0.35	8.51	0	2.27	0.33	0.51	0	0.06	1.2	4.13	0	0	0.04	0	0	0	0	0	0	0	0.03	0.12	0	0.17	0
1810010H24Rik	Epithelial_Subtype_Club cell - early_E18.5_Top_500_Genes	Club cell - early_E18.5	Epithelial	Club cell - early	E18.5-group	1.3	1.12	0.92	1.23	0.27	1.9	0.3	2.32	2.01	1.36	0.35	2.34	3.61	1.56	3.45	1.36	2.24	2.91	2.4	0.81	7.85	4.26	2.92	3.47	1.41	0.57	2.08	1.79	0	4.82	1.41	3.26	1.95	0.4	2.24	1.66	5.44	6.75	5.45	3.82	0.5	0.69	3.17	6.12
Ppap2b	Epithelial_Subtype_Club cell - early_E18.5_Top_500_Genes	Club cell - early_E18.5	Epithelial	Club cell - early	E18.5-group	5.51	6.61	4.94	6.49	5.53	6.89	4.62	6.47	4.89	4.19	4.67	2.51	4.09	0.94	4.35	0.66	5.85	2.98	1.72	1.48	7.25	2.91	4.08	0.75	4.49	2.09	2.7	1.89	0.89	0.18	1.53	5.79	5.47	5.5	6.78	5.82	7.17	7.63	7.63	6.98	2.71	3.42	6.64	4.72
Fmo2	Epithelial_Subtype_Club cell - early_E18.5_Top_500_Genes	Club cell - early_E18.5	Epithelial	Club cell - early	E18.5-group	2.68	3.06	2.44	4.45	2.83	2.28	1.31	5.79	2.68	1.21	0.18	2.45	2.89	0.54	5.2	2.86	6.55	2.55	1.49	1.66	6.88	3.06	3.96	1.55	4.05	2.18	1.43	2.08	0.29	1.42	0.29	6.76	4.11	9	4.91	3.32	9.97	10.43	10.26	8.62	3.09	5.85	7.82	9.5
Gpx3	Epithelial_Subtype_Club cell - early_E18.5_Top_500_Genes	Club cell - early_E18.5	Epithelial	Club cell - early	E18.5-group	3.14	6.41	2.55	4.72	2.2	2.53	0.44	6.47	3.11	1.52	1.2	3.02	4.68	2.03	6.2	2.62	7.65	3.18	1.86	1.83	6.83	0	3.07	2.96	4.65	2.58	3.17	2.57	9.02	0	0.11	7.52	4.56	8.83	7.75	4.37	10.45	11.93	11.51	8.64	9.44	4.99	7.6	10.47
Bmp3	Epithelial_Subtype_Club cell - early_E18.5_Top_500_Genes	Club cell - early_E18.5	Epithelial	Club cell - early	E18.5-group	0.68	0.54	0.45	1.26	0.09	0.14	0.15	3.38	0.16	0.14	0.14	1.49	1.56	0.24	2.18	0.58	2.07	3.31	1.25	1.46	6.13	0.12	2.73	0.14	0.15	0.18	0.24	0.76	0.32	0	0.07	2.67	1.36	0.87	0.91	1.04	5.14	4.5	6.09	3.5	1.48	0.71	2.83	3.12
Atp1b3	Epithelial_Subtype_Club cell - early_E18.5_Top_500_Genes	Club cell - early_E18.5	Epithelial	Club cell - early	E18.5-group	4.62	5.17	5.38	5.57	3.51	5.69	3.97	4.28	4.8	4.27	3.65	2.89	2.79	0.49	3.02	2.31	3.13	3.15	3	1.92	5.69	2.94	2.46	2.33	5.76	3.76	3.53	2.6	7.14	4.6	1.64	2.2	2.75	2.09	1.54	3.59	1.22	1.74	1.8	2.94	4.84	2.96	2.95	1.59
Jag1	Epithelial_Subtype_Club cell - early_E18.5_Top_500_Genes	Club cell - early_E18.5	Epithelial	Club cell - early	E18.5-group	3.61	3.11	2.09	2.06	3.43	5.79	4.76	3.8	4.78	4.36	1.69	2.84	0.37	0.93	2.05	2.93	3.83	2.79	3.29	2.92	5.64	3.04	2.84	2.72	3.52	2.05	1.77	2.07	0	7.91	9	1.54	0.73	0.11	0.29	1.92	0.5	1.1	0.94	0.33	0.14	2.5	2.78	0.75
Acsl1	Epithelial_Subtype_Club cell - early_E18.5_Top_500_Genes	Club cell - early_E18.5	Epithelial	Club cell - early	E18.5-group	0.72	0.16	0.15	1.77	0.58	0.56	0.89	0.7	1.26	0.55	0.86	0.83	0.08	0	0.05	0	0.92	0.51	0.57	0.72	5.44	3.13	1.36	0	2.08	0.99	1.42	1.11	0	0	2.9	0.61	0.53	0.16	0.96	0.5	0.27	0.61	0.05	2.07	0.16	0.18	0.64	0.53
Dmd	Epithelial_Subtype_Club cell - early_E18.5_Top_500_Genes	Club cell - early_E18.5	Epithelial	Club cell - early	E18.5-group	1.8	2.33	2.15	1.36	1.43	1.57	1.02	3.75	1.34	1.66	1.69	2.23	3.15	2.54	3.46	1.75	2.7	1.72	1.32	1.89	5.18	0.12	3.44	1.92	2.39	2.77	4.2	1.38	0.35	1.77	1.32	2.59	1.42	0.7	1.54	1.28	2.6	3.13	2.45	1.24	1.13	1.87	2.09	2.29
Mboat1	Epithelial_Subtype_Club cell - early_E18.5_Top_500_Genes	Club cell - early_E18.5	Epithelial	Club cell - early	E18.5-group	0.27	0.45	0.49	0.31	0.03	0.25	0.22	0.52	0.13	0.02	0.16	0.93	0	0.2	0.07	0.95	0.83	0.52	0.18	0.33	4.99	0	2.04	1.94	2.66	1.86	2.1	1.03	0	3.48	0	0.53	1.57	0.26	0.12	0.53	0.37	0	0.79	0.81	3.83	0.49	1.05	0.55
Mccc1	Epithelial_Subtype_Club cell - early_E18.5_Top_500_Genes	Club cell - early_E18.5	Epithelial	Club cell - early	E18.5-group	1.03	1.99	2.04	0.74	1.34	0.26	0.48	1.81	1.97	0.16	0	1.65	1.41	0.64	1.33	1.15	3.82	2.35	1.28	0.66	4.9	0	1.52	2.3	2.18	1.62	1.59	1.74	0	0	1.48	1.59	2.1	6.32	1.4	1.06	3.14	0.85	2.41	2.53	2.14	0.93	1.41	1.64
Nampt	Epithelial_Subtype_Club cell - early_E18.5_Top_500_Genes	Club cell - early_E18.5	Epithelial	Club cell - early	E18.5-group	1.51	1.8	2.17	1.6	2.84	0.34	1.76	1.43	1.48	1.48	0.77	2.14	2.72	2.59	2.33	1.08	2.01	2.63	1.4	1.85	4.75	0.87	2.39	2.35	2.59	2.77	1.95	2.96	0	0	0.12	1.15	0.86	0.34	0.56	1.07	1.17	1.04	0.73	1.44	2.66	3.18	1.79	0.07
Pfkl	Epithelial_Subtype_Club cell - early_E18.5_Top_500_Genes	Club cell - early_E18.5	Epithelial	Club cell - early	E18.5-group	1.69	2.34	3.03	3.31	2.55	0.46	1.92	1.36	0.45	0.49	0.91	1.94	1.38	0.44	1.11	0.08	2.47	1.85	0.32	1.71	4.34	0.68	4.29	3.69	4.67	3.58	4.38	2.25	1.27	0.16	1.05	1.4	1.72	3.01	1.72	2.9	0.79	0.73	1.7	2.83	5.03	4	2.79	0.65
Kdr	Epithelial_Subtype_Club cell - early_E18.5_Top_500_Genes	Club cell - early_E18.5	Epithelial	Club cell - early	E18.5-group	5.14	6.67	5.6	6.39	5.82	6.04	6.15	3.76	3.57	3.87	3.41	1.32	2.88	2.84	1.62	1.44	1.76	1.38	0.96	0.82	3.87	1.29	0.83	0.71	1.13	0.6	0.45	1.44	8.11	2.07	0.09	1.34	0.88	1.3	0.64	5.73	1.63	1.44	1.94	0.7	0.08	1.04	2.04	1.14
Aldh2	Epithelial_Subtype_Club cell - early_E18.5_Top_500_Genes	Club cell - early_E18.5	Epithelial	Club cell - early	E18.5-group	1.4	1.02	1.35	1.32	1.22	2.38	0.91	0.71	2.43	1.33	1.31	1.76	1.56	0.58	2.33	1.39	3.21	1.97	1.71	1.36	3.85	0.1	1.71	2.13	3.23	1.67	1.56	1.04	3.97	0	1.84	2.42	2.86	1.14	2.32	1.04	3.97	1.93	4.66	3.72	4.71	2.6	2.91	1.95
Sfn	Epithelial_Subtype_Club cell - early_E18.5_Top_500_Genes	Club cell - early_E18.5	Epithelial	Club cell - early	E18.5-group	0.34	0.34	0.15	0.57	0	0.44	0.13	0.6	0.6	0.43	0	1.48	2.37	2.27	1.74	1.62	1.48	1.08	1.14	1.95	3.63	0.24	2.36	1.35	0.24	0.43	0.83	2.86	0	0.58	0.81	0.27	0.26	0.32	0	0.13	0.19	0.15	0.25	0.18	0.58	0.06	0.5	0
Taz	Epithelial_Subtype_Club cell - early_E18.5_Top_500_Genes	Club cell - early_E18.5	Epithelial	Club cell - early	E18.5-group	1.17	2.12	0.92	0.75	0.72	1.34	1.17	1.92	1.81	0.47	1.48	1.39	2.04	0.41	0.77	1	2.52	2.3	0.65	0.75	3.54	0	0.27	2.57	2.87	1.54	1.17	1.5	0	2.68	1.22	1.47	1.47	4.49	1.89	0.97	2.01	1.38	1.88	1.75	1.13	2.02	2.31	0.59
Dbt	Epithelial_Subtype_Club cell - early_E18.5_Top_500_Genes	Club cell - early_E18.5	Epithelial	Club cell - early	E18.5-group	0.92	0.67	1.3	0.76	1.2	1.06	0.72	1.01	0.68	0.81	0.85	1.31	1.29	1.56	0.96	0.8	1.61	1.46	0.93	1.2	3.14	1.81	0.93	1.4	2.31	1.11	1.25	1.53	0	1.16	2.38	1.17	1.52	1.27	2.04	1.03	1.57	0.84	1.2	1.61	1.3	1.46	1.08	0.46
Cth	Epithelial_Subtype_Club cell - early_E18.5_Top_500_Genes	Club cell - early_E18.5	Epithelial	Club cell - early	E18.5-group	0.28	0.19	1	0.39	0	0.1	0	0.41	0	0.06	0	0.82	0.15	0	1.46	0.42	1.73	1.65	0.75	0.58	2.51	0	0.36	0.97	1.54	0.52	0.15	0.8	0	0	0	0.95	1.17	3.39	0.89	0.8	1.85	1.25	1.37	2.4	0	0.36	1.7	0.46
Pglyrp1	Epithelial_Subtype_Club cell - early_PND07-28_Top_500_Genes	Club cell - early_PND07-28	Epithelial	Club cell - early	PND07-28-group	1.02	0.6	0.64	0.44	0.89	0.99	1.16	1.63	1.21	1.71	0.29	2.01	1.87	0.19	1.12	0.17	4.82	3.77	0.88	1.24	8.72	8.27	0.96	2.52	2.22	0.05	1.54	3.85	0	0	2.45	0.41	0.09	0	0	0.7	0.47	0.28	0	0.15	0	0	0.96	0
Cp	Epithelial_Subtype_Club cell - early_PND07-28_Top_500_Genes	Club cell - early_PND07-28	Epithelial	Club cell - early	PND07-28-group	2.27	1.92	0.68	3.11	1.4	1.52	1.86	5.77	3.57	1.87	1.6	1.92	2.47	1.35	4.04	1.68	3.8	1.97	1.51	2.57	4.41	6.29	2.27	0.47	0.09	0.49	0.31	1.84	0	1.27	4.24	4.85	2.18	3.6	2.3	1.42	7.56	6.93	6.72	3.02	2.47	1.39	4.64	6.17
Mogs	Epithelial_Subtype_Club cell - early_PND07-28_Top_500_Genes	Club cell - early_PND07-28	Epithelial	Club cell - early	PND07-28-group	1	0.74	3.16	1.09	0.3	0.24	0.54	1.28	0.81	0.64	0.76	1.34	0.39	0.54	0.78	0.84	2.66	0.9	0.66	0.65	2.07	5.77	1.62	0.9	2.72	3.44	3.55	1.54	0	0	0.3	1.3	2.89	2.44	1.89	1.11	1.6	1.08	0.73	0.53	5.23	1.77	2.13	0.17
Gpx1	Epithelial_Subtype_Club cell - early_PND07-28_Top_500_Genes	Club cell - early_PND07-28	Epithelial	Club cell - early	PND07-28-group	6.65	6.75	8.07	5.7	7.12	4.99	6.32	7.75	8.75	5.52	4.89	8.79	9.7	7.35	10.74	8.26	8.77	8.97	9.41	8.52	8.59	5.14	8.8	8.77	8.85	8	7.57	9.6	7.94	8.15	8.93	7.59	6.65	6.53	7.23	8.05	7.01	8.52	4.48	5.64	9.68	8.74	7.46	6.74
Gapdh	Epithelial_Subtype_Club cell - early_PND07-28_Top_500_Genes	Club cell - early_PND07-28	Epithelial	Club cell - early	PND07-28-group	8.19	9.57	10.08	9.88	9.06	6.29	7.26	7.5	8.3	7.21	6.03	8.75	9.63	7.34	9.43	6.01	9.37	9.19	6.12	7.56	10.04	4.71	10.96	10.55	11.17	10.98	11.27	9.78	10.55	9.01	9.35	7.31	10.01	7.76	8.86	9.52	6.55	5.04	7.11	9.16	11.01	9.6	9.23	2.54
Pgam2	Epithelial_Subtype_Club cell - early_PND07-28_Top_500_Genes	Club cell - early_PND07-28	Epithelial	Club cell - early	PND07-28-group	0.06	0	0	0.07	0.14	0.39	0	0	0	0	0	0.52	1.08	0	1.07	0.14	0.69	0.88	0.45	0.05	1.62	3.86	0	0	0	0.87	0	0.65	0	0	0.19	0.11	0.41	0	0	0	0.05	0	0	0.13	0	1.16	0.27	0
Atp5f1	Epithelial_Subtype_Club cell - early_PND07-28_Top_500_Genes	Club cell - early_PND07-28	Epithelial	Club cell - early	PND07-28-group	6.95	7.54	9.07	8.8	7.54	6.33	8.13	6.74	7.73	3.11	5.58	7.67	8.21	6.98	7.86	4.55	8.08	7.93	7.17	7.61	7.33	3.49	9.01	8.7	8.94	8.69	8.94	7.62	8.76	9.08	5.26	7.21	8.46	5.36	8.66	8.55	5.88	6.32	6.52	6.14	9.81	8.87	8.02	5.37
Gsta2	Epithelial_Subtype_Club cell - early_PND07-28_Top_500_Genes	Club cell - early_PND07-28	Epithelial	Club cell - early	PND07-28-group	0	0	0	0	0	0	0	0	0	0	0	0.16	0	0.3	0	0	0	0.22	0	0.19	0.57	3.23	0.79	0	0	0	0.22	0	0	0	0	0.04	0	0	0	0	0.19	0	0	0	0	0	0.04	0
Me2	Epithelial_Subtype_Club cell - early_PND07-28_Top_500_Genes	Club cell - early_PND07-28	Epithelial	Club cell - early	PND07-28-group	0.81	1.44	1.9	0.62	1.48	0.18	0.47	0.95	0.4	0.84	0.19	0.71	1.27	0.37	0.93	0.78	0.64	0.22	0.24	0.38	0.97	3.01	0.02	0.18	2.36	1.37	1.97	0.25	0	0.4	3.8	0.61	0.94	0.17	0.71	0.26	0.1	0.14	0.28	0.44	1.81	0.74	0.56	0.88
Atp6v1a	Epithelial_Subtype_Club cell - early_PND07-28_Top_500_Genes	Club cell - early_PND07-28	Epithelial	Club cell - early	PND07-28-group	3.78	2.65	4.31	4.91	4.29	4.17	4.72	3.19	3.04	3.59	2.58	5	6.46	5.28	4.72	5.39	6	5.42	4.95	3.88	5.05	1.48	3.62	7.14	4.5	4.19	4	5.3	7.23	5.5	5.72	3.53	4.01	2.17	3.78	3.33	3.46	2.84	3.13	5.31	5.81	4.21	4.36	2.13
Prickle3	Epithelial_Subtype_Club cell - early_PND07-28_Top_500_Genes	Club cell - early_PND07-28	Epithelial	Club cell - early	PND07-28-group	3.21	4.55	4.34	3.57	2.87	2.99	3.02	2.42	1.91	2.95	2.23	3.68	5.44	3.72	5.06	5.11	3.77	3.08	2.79	2.33	3.34	1.25	5.14	4.47	4.48	4.12	5.29	3.99	4.14	1.57	1.79	2.72	2.56	3.35	2.61	4.53	2.95	3.18	3.54	1.8	3.45	3.73	3.31	2.82
Aff4	Epithelial_Subtype_Club cell - early_PND07-28_Top_500_Genes	Club cell - early_PND07-28	Epithelial	Club cell - early	PND07-28-group	3.64	3.88	3.4	3.51	2.76	4.39	3.25	3.78	3.63	3.6	3.39	3.45	3.81	3.48	4.74	2.82	3.64	3.79	2.86	2.83	3.26	0.4	3.99	3.7	3.43	3.49	3.98	3.53	1.87	1.97	5.22	3.93	2.73	6.49	3.71	4.08	4.33	3.74	3.32	4.02	2.57	4.2	4.11	3.73
Gapdh	Epithelial_Subtype_Noncycling AT1 Precursor_E16.5_Top_500_Genes	Noncycling AT1 Precursor_E16.5	Epithelial	Noncycling AT1 Precursor	E16.5-group	8.19	9.57	10.08	9.88	9.06	6.29	7.26	7.5	8.3	7.21	6.03	8.75	9.63	7.34	9.43	6.01	9.37	9.19	6.12	7.56	10.04	4.71	10.96	10.55	11.17	10.98	11.27	9.78	10.55	9.01	9.35	7.31	10.01	7.76	8.86	9.52	6.55	5.04	7.11	9.16	11.01	9.6	9.23	2.54
Pgk1	Epithelial_Subtype_Noncycling AT1 Precursor_E16.5_Top_500_Genes	Noncycling AT1 Precursor_E16.5	Epithelial	Noncycling AT1 Precursor	E16.5-group	4.25	4.93	7.21	4.4	4.07	3.88	1.77	5.22	4.08	2.26	1.57	5.14	6.35	4.16	4.07	2.9	5.79	4.98	3.11	3.19	6.83	2.66	7.41	7.92	8.17	7.87	7.87	6.19	7.09	3.72	3.62	3.84	6.35	5.97	3.66	7.76	3.59	2.14	3.69	5.49	9.13	4.97	5.5	1.9
Polr2l	Epithelial_Subtype_Noncycling AT1 Precursor_E16.5_Top_500_Genes	Noncycling AT1 Precursor_E16.5	Epithelial	Noncycling AT1 Precursor	E16.5-group	3.93	3.72	5.67	4.87	5.04	3.2	4.42	3.39	4.52	2.22	2.74	3.81	2.89	3.11	2.28	2.83	3.65	4.02	2.51	3.89	4.78	5.69	6.04	2.08	4.91	5.93	5	4.66	2.79	5.47	3.87	3.4	4.21	1.3	3.57	4.43	2.93	2.78	3.28	3.24	3.58	3.92	4.39	2.41
Smc3	Epithelial_Subtype_Noncycling AT1 Precursor_E16.5_Top_500_Genes	Noncycling AT1 Precursor_E16.5	Epithelial	Noncycling AT1 Precursor	E16.5-group	3.77	3.82	5.9	5.15	3.02	2.09	2.17	4.14	3.64	2.7	4.76	3.68	3.21	2.66	4.87	3.71	4.25	3.13	3	1.41	3.22	0.66	6	4.42	5.18	5.76	6.39	3.4	0	3.89	4.03	4.26	6.02	5.43	5.02	5.18	4.17	4.89	3.65	4.94	3.81	4.13	5.23	1.91
Polr2h	Epithelial_Subtype_Noncycling AT1 Precursor_E16.5_Top_500_Genes	Noncycling AT1 Precursor_E16.5	Epithelial	Noncycling AT1 Precursor	E16.5-group	1.64	2.14	3.57	1.94	2.18	1.46	0.8	2.77	1.35	0	0.34	2.39	1.39	1.37	2.55	2.73	3.83	1.9	1.13	0.97	0.85	0	5.75	1.03	5.7	4.77	4.86	3.31	0	4.59	0.64	2.56	3.33	4.97	3.76	2.08	2.5	2.28	1.91	3.23	5.73	2.46	3.54	1.08
Pygl	Epithelial_Subtype_Noncycling AT1 Precursor_E16.5_Top_500_Genes	Noncycling AT1 Precursor_E16.5	Epithelial	Noncycling AT1 Precursor	E16.5-group	0.82	1.16	0.92	0.22	0.86	0.37	0.15	1.05	0.89	1	0.47	2.88	4.61	0.63	2.89	1.38	5.47	4.13	1.65	0.45	3.9	0.07	5.37	5.3	5.85	3.05	2.86	2.21	4.65	5.37	1.47	1.46	1.61	2.14	1.84	2.08	2.35	0.44	1.83	3.23	3.01	1.87	3.12	0.33
Prickle3	Epithelial_Subtype_Noncycling AT1 Precursor_E16.5_Top_500_Genes	Noncycling AT1 Precursor_E16.5	Epithelial	Noncycling AT1 Precursor	E16.5-group	3.21	4.55	4.34	3.57	2.87	2.99	3.02	2.42	1.91	2.95	2.23	3.68	5.44	3.72	5.06	5.11	3.77	3.08	2.79	2.33	3.34	1.25	5.14	4.47	4.48	4.12	5.29	3.99	4.14	1.57	1.79	2.72	2.56	3.35	2.61	4.53	2.95	3.18	3.54	1.8	3.45	3.73	3.31	2.82
Fbln5	Epithelial_Subtype_Noncycling AT1 Precursor_E16.5_Top_500_Genes	Noncycling AT1 Precursor_E16.5	Epithelial	Noncycling AT1 Precursor	E16.5-group	2.26	3.23	1.35	1.01	1.26	3.48	1.66	2.78	4.23	2.14	1.5	2.6	5.9	6.35	7.66	6.01	2.04	1.21	1.07	2.22	1.55	0	5.09	1.06	2.31	1.37	1.64	3.66	3.7	1.14	0	3.08	1.53	0.26	0.55	1.95	4.51	2.53	5.16	1.59	0.19	1.42	3.25	3.08
Fgfr3	Epithelial_Subtype_Noncycling AT1 Precursor_E16.5_Top_500_Genes	Noncycling AT1 Precursor_E16.5	Epithelial	Noncycling AT1 Precursor	E16.5-group	2.11	1.41	2.57	2.38	1.25	3.26	1.95	2.89	2.02	1.32	2.01	2.5	3.42	1.01	5.83	1.6	2.83	2.53	1.38	1.67	4.6	2.31	5.04	1.16	4.98	1.65	4.96	2.59	3.32	0.27	1.58	3.66	3.24	4.56	4.48	1.76	5.96	6.21	4.1	4.83	2.63	1.01	3.84	4.94
Cbr1	Epithelial_Subtype_Noncycling AT1 Precursor_E16.5_Top_500_Genes	Noncycling AT1 Precursor_E16.5	Epithelial	Noncycling AT1 Precursor	E16.5-group	2.39	2.98	3.14	3.03	3.17	2.81	1.26	1.8	3.18	1.05	0.65	2.73	2.45	0.6	1.53	0.91	5.85	2.97	1.65	1.3	4.95	3.48	5.03	1.96	6.36	3.51	3.75	2.69	7.14	1.96	5.85	3.67	5.81	4.66	5.66	3.74	3.85	4.08	3.83	3.95	2.91	4.61	3.98	1.53
Lztr1	Epithelial_Subtype_Noncycling AT1 Precursor_E16.5_Top_500_Genes	Noncycling AT1 Precursor_E16.5	Epithelial	Noncycling AT1 Precursor	E16.5-group	1.59	4.43	2.56	1.04	2.06	0.67	2.65	1.89	1.44	0.35	1.23	2.24	1.75	0.43	4	1.52	3.24	2.24	1.97	1.45	0.44	0	4.79	2.78	1.39	2.95	2.56	3.62	0	0	1.52	1.8	1.85	2.1	2.6	0.75	2.14	1.37	1.27	4.24	0.83	2.08	1.68	0.84
Smoc2	Epithelial_Subtype_Noncycling AT1 Precursor_E16.5_Top_500_Genes	Noncycling AT1 Precursor_E16.5	Epithelial	Noncycling AT1 Precursor	E16.5-group	0.83	0.39	1.43	1.93	0.94	0.39	0.72	1.62	0.39	0.55	0.09	1.1	0.92	0.18	1.75	0.12	2.11	0.85	0.86	0.55	1.09	0.07	4.68	0.77	1.68	0.21	2.13	1.43	7.83	0.24	0.17	1.27	0.94	0.07	0.59	0.25	1.55	2.92	2.02	0.51	0.19	0.44	1.31	0.54
Farsb	Epithelial_Subtype_Noncycling AT1 Precursor_E16.5_Top_500_Genes	Noncycling AT1 Precursor_E16.5	Epithelial	Noncycling AT1 Precursor	E16.5-group	1.94	1.84	4.07	1.62	1.84	1.47	2.15	1.69	2.24	1.51	0.66	2.18	1.9	1.95	2.48	0.37	2.39	1.78	1.23	1.34	2.46	3.01	4.67	0.92	3.16	5.15	4.74	1.96	0	0	1.27	2.05	3.87	4.95	2.95	1.7	2.01	1.03	2.28	3.33	6.04	3.38	2.92	0.99
Sema3e	Epithelial_Subtype_Noncycling AT1 Precursor_E16.5_Top_500_Genes	Noncycling AT1 Precursor_E16.5	Epithelial	Noncycling AT1 Precursor	E16.5-group	0.6	0.31	0.48	0.38	0.66	0.5	0.67	0.41	0.83	0.9	1.35	1.76	3.86	3.85	2.16	3.46	0.81	1.47	0.43	0.4	2.04	0.03	4.62	2.3	1.81	1	1.24	3.07	0	2.67	1.56	0.54	0.22	0.48	0.22	0.23	0.57	0.4	0.4	0.3	0.32	0.31	1.36	0.61
Kif20b	Epithelial_Subtype_Noncycling AT1 Precursor_E16.5_Top_500_Genes	Noncycling AT1 Precursor_E16.5	Epithelial	Noncycling AT1 Precursor	E16.5-group	1.68	2.39	5.7	3.62	1.51	0.57	0.07	0.31	1.69	0	0.51	1.28	0.03	0.05	0.69	0.7	2.58	0.63	0.23	0.78	1.07	0	4.48	0.39	4.18	4.47	3.71	0.19	0	0.86	0.83	1.34	6.42	2.78	1.4	2.56	0.1	0.39	1.05	0.98	5.92	1.19	2.22	0.1
Pfkl	Epithelial_Subtype_Noncycling AT1 Precursor_E16.5_Top_500_Genes	Noncycling AT1 Precursor_E16.5	Epithelial	Noncycling AT1 Precursor	E16.5-group	1.69	2.34	3.03	3.31	2.55	0.46	1.92	1.36	0.45	0.49	0.91	1.94	1.38	0.44	1.11	0.08	2.47	1.85	0.32	1.71	4.34	0.68	4.29	3.69	4.67	3.58	4.38	2.25	1.27	0.16	1.05	1.4	1.72	3.01	1.72	2.9	0.79	0.73	1.7	2.83	5.03	4	2.79	0.65
Efna5	Epithelial_Subtype_Noncycling AT1 Precursor_E16.5_Top_500_Genes	Noncycling AT1 Precursor_E16.5	Epithelial	Noncycling AT1 Precursor	E16.5-group	1.33	0.62	2.58	1.93	0.41	0.86	1.36	2.01	1.19	1.09	0.38	2.03	3.12	1.11	1.77	1.44	3.01	1.8	0.59	1.49	0.65	1.85	4.24	2.6	6.34	3.04	4.38	1.23	8.53	0.11	1.15	2.59	2.61	2.91	2.47	1.37	1.75	2.89	1.92	2.27	0.42	2.45	2.13	2.4
Tgfb2	Epithelial_Subtype_Noncycling AT1 Precursor_E16.5_Top_500_Genes	Noncycling AT1 Precursor_E16.5	Epithelial	Noncycling AT1 Precursor	E16.5-group	1.7	2.36	2.03	1.55	2.03	1.18	1.03	2.06	3.1	0.69	1.33	2.49	3.31	2.51	3.17	4.17	3.5	1.77	0.59	0.57	2.61	0.16	4.23	4.38	5.38	1.86	6.06	5.29	0.23	0.81	0.44	3.29	3.59	2.04	3.61	2.45	2.44	2.65	2.11	3.09	2.08	3.86	3.65	4.6
Galnt18	Epithelial_Subtype_Noncycling AT1 Precursor_E16.5_Top_500_Genes	Noncycling AT1 Precursor_E16.5	Epithelial	Noncycling AT1 Precursor	E16.5-group	2.72	1.29	2.5	3.36	2.88	3.03	3.45	3.24	1.42	3.15	4.1	1.71	4.75	3.28	2.87	2.48	2.48	0.66	1.4	0.55	0.16	0	3.99	1.53	1.78	1.01	0.21	2.51	0	1.4	3.4	0.36	0.14	0.6	0.05	0.97	0.08	0.39	0.16	0	0	0.14	1.25	0.05
Ppap2c	Epithelial_Subtype_Noncycling AT1 Precursor_E16.5_Top_500_Genes	Noncycling AT1 Precursor_E16.5	Epithelial	Noncycling AT1 Precursor	E16.5-group	0.42	1.32	1.15	0.58	0	0.52	0.06	0	0	0.16	0	1.19	0.66	0	0	0	0	1.16	0.74	1.19	1.38	0	3.84	1.08	1.69	2.45	3.63	1.45	0	0	0	0.25	0	0.36	0.39	0.86	0	0.21	0	0.27	2.22	0.09	0.78	0.48
Plb1	Epithelial_Subtype_Noncycling AT1 Precursor_E16.5_Top_500_Genes	Noncycling AT1 Precursor_E16.5	Epithelial	Noncycling AT1 Precursor	E16.5-group	0.98	1.22	0.72	0.58	0.3	1.13	2.06	1.62	1.48	0.65	1.27	1.71	3.1	1.92	4.11	1.71	0.38	1.01	0.22	2.15	1.46	0.06	3.84	1.27	2.91	2.89	3.07	1.72	0	0	1.06	0.85	0.82	0.21	0.35	0	1.33	1.29	0.58	0.61	0.21	0.85	0.96	0.26
Nfrkb	Epithelial_Subtype_Noncycling AT1 Precursor_E16.5_Top_500_Genes	Noncycling AT1 Precursor_E16.5	Epithelial	Noncycling AT1 Precursor	E16.5-group	1.19	0.62	0.29	1.1	0.12	1.52	1.36	1.66	2.42	0.94	2.55	1.27	0	0.31	1.34	1.19	0.27	2.02	0.45	0.39	2.58	0	3.81	1.81	4.08	0.94	1.61	1.67	0	3.86	1.11	1.14	1.45	0	2.19	1.05	1.18	1.04	0.06	0.99	2.68	1.78	1.19	1.23
Asns	Epithelial_Subtype_Noncycling AT1 Precursor_E16.5_Top_500_Genes	Noncycling AT1 Precursor_E16.5	Epithelial	Noncycling AT1 Precursor	E16.5-group	0.56	0.25	0.73	0.43	0	0.38	0.43	1.45	0.05	0.19	1.58	1.27	1.01	0.19	0.06	0	0.96	0.7	0.76	0.35	0	0	3.75	2.69	3.11	3.35	2.39	2.14	0	0	2.43	0.32	0.41	0	0.1	1.29	0	0.02	0.07	0.89	0.07	0.2	0.54	0
Thtpa	Epithelial_Subtype_Noncycling AT1 Precursor_E16.5_Top_500_Genes	Noncycling AT1 Precursor_E16.5	Epithelial	Noncycling AT1 Precursor	E16.5-group	0.52	0.34	0.2	1.01	0.94	0.46	1.49	0.06	0.31	0.3	0	1.01	0.87	0.26	0	0.15	0.83	0.98	0.3	0.31	0.94	0	3.63	1.74	2.07	1.86	2.59	1.1	0	2.4	0.72	0.58	1.27	0	0.21	0.76	0.4	0.33	0.95	0.24	0.4	0.67	0.99	0.47
Shh	Epithelial_Subtype_Noncycling AT1 Precursor_E16.5_Top_500_Genes	Noncycling AT1 Precursor_E16.5	Epithelial	Noncycling AT1 Precursor	E16.5-group	0.71	1.02	0.95	0.51	0.52	0.64	0.29	0.46	0.29	0.8	0.81	1.86	1.35	1.42	2.41	3.56	2.25	1.2	1.21	0.72	1.49	1.76	3.12	2.25	1.5	3.4	3.56	2.52	0	0.67	0.2	0.83	1.05	1.13	1.16	1.62	0.46	0.46	0.97	1.14	0.84	0.96	1.43	0.46
Ppat	Epithelial_Subtype_Noncycling AT1 Precursor_E16.5_Top_500_Genes	Noncycling AT1 Precursor_E16.5	Epithelial	Noncycling AT1 Precursor	E16.5-group	0.9	2.19	1.61	0.7	1.11	0.8	0.91	0.53	0.12	0.45	0	1.57	0.6	1.2	0.81	0.43	0.56	1.64	0.71	1.72	1.54	0.15	3.12	2.07	1.86	2.79	4.25	1.31	0	5.83	0.04	0.65	2.12	0.64	1.56	1.86	0.27	0.17	0.79	0.43	0.67	1.26	0.97	0.09
Slc16a1	Epithelial_Subtype_Noncycling AT1 Precursor_E16.5_Top_500_Genes	Noncycling AT1 Precursor_E16.5	Epithelial	Noncycling AT1 Precursor	E16.5-group	0.43	0.71	1.13	0.42	0	0.19	0	0.77	0.14	0.11	0.12	1.8	0.13	0.14	0.89	0	1.31	2.75	1.9	1.87	0.66	0.48	3.11	2.23	1.45	2.53	2.65	1.8	9.44	0.24	0.49	0.51	1.36	0.83	0.79	1.24	0.08	0.1	0.07	0.98	0.26	1.04	1.53	0.03
Fras1	Epithelial_Subtype_Noncycling AT1 Precursor_E16.5_Top_500_Genes	Noncycling AT1 Precursor_E16.5	Epithelial	Noncycling AT1 Precursor	E16.5-group	0.39	0.67	0.3	0.35	0.09	0.25	0.45	0.35	0.5	0.27	0.15	1.37	2.87	0.91	3.11	1.99	1.13	0.55	0.13	0.09	1.4	0	3.05	1.74	1.1	2.62	3.78	2.08	6.21	0.57	0.1	1.04	2.29	2.16	1.88	1.12	1.28	0.76	2.24	3.12	0.08	0.51	1.48	0.1
Krt15	Epithelial_Subtype_Noncycling AT1 Precursor_E16.5_Top_500_Genes	Noncycling AT1 Precursor_E16.5	Epithelial	Noncycling AT1 Precursor	E16.5-group	0.02	0	0	0	0	0	0	0.07	0	0.09	0	0.55	0.14	0	0	0	0	0.56	0	0.35	8.51	0	2.27	0.33	0.51	0	0.06	1.2	4.13	0	0	0.04	0	0	0	0	0	0	0	0.03	0.12	0	0.17	0
Gapdh	Epithelial_Subtype_Noncycling AT2 Precursor_E16.5_Top_500_Genes	Noncycling AT2 Precursor_E16.5	Epithelial	Noncycling AT2 Precursor	E16.5-group	8.19	9.57	10.08	9.88	9.06	6.29	7.26	7.5	8.3	7.21	6.03	8.75	9.63	7.34	9.43	6.01	9.37	9.19	6.12	7.56	10.04	4.71	10.96	10.55	11.17	10.98	11.27	9.78	10.55	9.01	9.35	7.31	10.01	7.76	8.86	9.52	6.55	5.04	7.11	9.16	11.01	9.6	9.23	2.54
Pgk1	Epithelial_Subtype_Noncycling AT2 Precursor_E16.5_Top_500_Genes	Noncycling AT2 Precursor_E16.5	Epithelial	Noncycling AT2 Precursor	E16.5-group	4.25	4.93	7.21	4.4	4.07	3.88	1.77	5.22	4.08	2.26	1.57	5.14	6.35	4.16	4.07	2.9	5.79	4.98	3.11	3.19	6.83	2.66	7.41	7.92	8.17	7.87	7.87	6.19	7.09	3.72	3.62	3.84	6.35	5.97	3.66	7.76	3.59	2.14	3.69	5.49	9.13	4.97	5.5	1.9
Atp6v1a	Epithelial_Subtype_Noncycling AT2 Precursor_E16.5_Top_500_Genes	Noncycling AT2 Precursor_E16.5	Epithelial	Noncycling AT2 Precursor	E16.5-group	3.78	2.65	4.31	4.91	4.29	4.17	4.72	3.19	3.04	3.59	2.58	5	6.46	5.28	4.72	5.39	6	5.42	4.95	3.88	5.05	1.48	3.62	7.14	4.5	4.19	4	5.3	7.23	5.5	5.72	3.53	4.01	2.17	3.78	3.33	3.46	2.84	3.13	5.31	5.81	4.21	4.36	2.13
Atp6v1d	Epithelial_Subtype_Noncycling AT2 Precursor_E16.5_Top_500_Genes	Noncycling AT2 Precursor_E16.5	Epithelial	Noncycling AT2 Precursor	E16.5-group	4.54	4.05	5.63	6.78	6.4	4.31	4.75	5.76	4.23	2.54	3.15	4.24	2.79	4.56	5.67	1.6	5.79	4.96	2.96	3.38	4.26	1.08	5.11	6.42	5.11	3.86	5.57	5.64	0.62	4.67	5.17	3.82	5.71	2.84	3.37	2.95	4.53	2.91	3.77	3.49	7.86	4.03	4.85	1.72
Pygl	Epithelial_Subtype_Noncycling AT2 Precursor_E16.5_Top_500_Genes	Noncycling AT2 Precursor_E16.5	Epithelial	Noncycling AT2 Precursor	E16.5-group	0.82	1.16	0.92	0.22	0.86	0.37	0.15	1.05	0.89	1	0.47	2.88	4.61	0.63	2.89	1.38	5.47	4.13	1.65	0.45	3.9	0.07	5.37	5.3	5.85	3.05	2.86	2.21	4.65	5.37	1.47	1.46	1.61	2.14	1.84	2.08	2.35	0.44	1.83	3.23	3.01	1.87	3.12	0.33
Glt28d2	Epithelial_Subtype_Noncycling AT2 Precursor_E16.5_Top_500_Genes	Noncycling AT2 Precursor_E16.5	Epithelial	Noncycling AT2 Precursor	E16.5-group	0.31	0.56	0.2	0.54	0.45	0.31	0.53	0.21	0.41	0.14	0.18	1.59	1.89	0.25	2.47	1.02	1.44	2.87	0.76	1.25	1.97	4.32	0.86	5.23	0.44	0.1	1.44	1.64	6.41	4.18	0	0.37	0.7	0	0.11	0	0.19	0.15	0.37	0.09	0.46	0	0.69	0.46
Gys1	Epithelial_Subtype_Noncycling AT2 Precursor_E16.5_Top_500_Genes	Noncycling AT2 Precursor_E16.5	Epithelial	Noncycling AT2 Precursor	E16.5-group	1.19	1.64	1.86	2.23	2.01	0.48	0.28	0.9	0.89	0.42	0.26	2.01	1.88	1.11	2.08	1.34	3.44	2.18	1.01	0.67	4.12	0.1	2.21	4.83	4.03	2.54	2.71	3.68	0.24	0.28	0	1.35	2.73	1.31	1.28	2.88	2.22	0.71	1.77	3.3	2.99	0.81	1.53	1.13
Ctps2	Epithelial_Subtype_Noncycling AT2 Precursor_E16.5_Top_500_Genes	Noncycling AT2 Precursor_E16.5	Epithelial	Noncycling AT2 Precursor	E16.5-group	1.91	1.99	1.61	1.85	1.49	2.11	1.29	2.77	2.6	1.54	2.24	2.3	2.76	2.84	1.76	1.95	1.6	2.08	1.04	1.84	1.77	2.84	2.43	4.72	1.78	3.21	3.76	3.45	3.9	2.61	2.12	1.74	1.99	0.99	1.14	1.85	2.51	1.66	1.98	1.7	0.85	1.66	1.87	2.39
Cela1	Epithelial_Subtype_Noncycling AT2 Precursor_E16.5_Top_500_Genes	Noncycling AT2 Precursor_E16.5	Epithelial	Noncycling AT2 Precursor	E16.5-group	0.12	0.33	0	0.22	0.2	0.09	0	0.09	0	0	0	1.17	0	0	0	0	1.49	4.53	0.51	0.06	0	0	0	4.63	0	0.42	0.08	1.69	0	0	0	0.1	0.09	0	0.14	0.66	0.22	0	0.53	0	0	0.36	0.04	0
Pds5a	Epithelial_Subtype_Noncycling AT2 Precursor_E16.5_Top_500_Genes	Noncycling AT2 Precursor_E16.5	Epithelial	Noncycling AT2 Precursor	E16.5-group	2.49	2.41	3.35	2.43	4	3.65	0.82	1.54	3.64	2.02	0.16	2.51	1.28	1.32	2.46	1.36	2.43	2.36	1.79	2.23	3.19	0.36	3.67	4.56	3.04	3.19	4.21	4.47	0.79	0.92	1.52	2.74	3.16	3.34	4.96	2.72	1.47	2.66	2.82	3.62	4.54	3.11	3.76	1.86
Cgrrf1	Epithelial_Subtype_Noncycling AT2 Precursor_E16.5_Top_500_Genes	Noncycling AT2 Precursor_E16.5	Epithelial	Noncycling AT2 Precursor	E16.5-group	2.57	3.47	3.18	3.87	0.92	2.16	3.6	2.93	2.22	1.55	3.66	2.45	1.6	1.3	2.5	1.43	2.37	1.93	2.31	1.72	3.26	1.42	2.61	4.5	5.26	3.95	4.5	1.53	7.48	0	1.75	2.11	2.04	0.4	0.89	1.47	1.13	0.75	1	1.2	4.84	3.17	2.65	1.24
Tgfb2	Epithelial_Subtype_Noncycling AT2 Precursor_E16.5_Top_500_Genes	Noncycling AT2 Precursor_E16.5	Epithelial	Noncycling AT2 Precursor	E16.5-group	1.7	2.36	2.03	1.55	2.03	1.18	1.03	2.06	3.1	0.69	1.33	2.49	3.31	2.51	3.17	4.17	3.5	1.77	0.59	0.57	2.61	0.16	4.23	4.38	5.38	1.86	6.06	5.29	0.23	0.81	0.44	3.29	3.59	2.04	3.61	2.45	2.44	2.65	2.11	3.09	2.08	3.86	3.65	4.6
Ccbl1	Epithelial_Subtype_Noncycling AT2 Precursor_E16.5_Top_500_Genes	Noncycling AT2 Precursor_E16.5	Epithelial	Noncycling AT2 Precursor	E16.5-group	0.38	0.29	0.15	0.21	0	0.68	0.09	0.77	0.96	0.47	0.11	1.39	1.95	0	1.13	0.34	1.77	2.11	0.73	0.97	1.38	2.2	1.51	4	1.53	0.83	2.24	1.66	0	0	1.7	0.61	0.29	0	0.3	0.1	0.74	0.86	1.49	1.04	2.68	0.49	0.76	0.7
Abcb8	Epithelial_Subtype_Noncycling AT2 Precursor_E16.5_Top_500_Genes	Noncycling AT2 Precursor_E16.5	Epithelial	Noncycling AT2 Precursor	E16.5-group	0.96	0.49	1.78	0.44	0.46	0.6	1.2	1.04	0.76	0.64	0.77	1.45	2.49	0.92	0.33	2.27	0	0.74	1.13	0.82	2.8	0	1.87	3.91	0.48	2.24	2.26	1.74	0	2.16	2.12	0.95	1.25	0	1	2.62	2.04	0.25	0.95	2.2	0.76	1.52	1.16	0.34
Pcyox1	Epithelial_Subtype_Noncycling AT2 Precursor_E16.5_Top_500_Genes	Noncycling AT2 Precursor_E16.5	Epithelial	Noncycling AT2 Precursor	E16.5-group	1.29	2.12	2.2	0.82	0.91	1.53	0.19	1.52	1.82	0.69	1.16	2.1	2.15	2.01	1.5	1.54	0.98	1.75	1.05	1.72	2.97	0	2.43	3.73	5.54	3.36	4.37	2.69	4.75	0.44	0.59	1.61	2.25	0.11	1.98	1.59	1.13	1.16	2.7	1.17	3.4	2.43	1.95	0.78
Pfkl	Epithelial_Subtype_Noncycling AT2 Precursor_E16.5_Top_500_Genes	Noncycling AT2 Precursor_E16.5	Epithelial	Noncycling AT2 Precursor	E16.5-group	1.69	2.34	3.03	3.31	2.55	0.46	1.92	1.36	0.45	0.49	0.91	1.94	1.38	0.44	1.11	0.08	2.47	1.85	0.32	1.71	4.34	0.68	4.29	3.69	4.67	3.58	4.38	2.25	1.27	0.16	1.05	1.4	1.72	3.01	1.72	2.9	0.79	0.73	1.7	2.83	5.03	4	2.79	0.65
Rec8	Epithelial_Subtype_Noncycling AT2 Precursor_E16.5_Top_500_Genes	Noncycling AT2 Precursor_E16.5	Epithelial	Noncycling AT2 Precursor	E16.5-group	0.02	0	0	0	0	0.17	0.04	0	0	0	0	0.68	0.38	0	0	0.79	1.48	0.47	0.5	0.29	0.61	0	0.69	3.41	1.03	0.41	0.94	1.51	0	0	0	0.07	0.1	0	0.02	0	0	0	0	0.02	0	0	0.42	0
Frem2	Epithelial_Subtype_Noncycling AT2 Precursor_E16.5_Top_500_Genes	Noncycling AT2 Precursor_E16.5	Epithelial	Noncycling AT2 Precursor	E16.5-group	0.12	0.29	0.06	0.54	0.02	0.05	0.02	0.26	0	0	0	1.37	0.79	0	0.05	0.14	1.26	1.24	0.84	0.49	1.9	0	1.44	3.19	2.94	2.75	4.09	3.07	0	0.17	0	0.27	0.1	0.37	0.06	0.17	0.03	0.01	0.03	0.06	0.39	0.21	0.87	0.02
Shb	Epithelial_Subtype_Noncycling AT2 Precursor_E16.5_Top_500_Genes	Noncycling AT2 Precursor_E16.5	Epithelial	Noncycling AT2 Precursor	E16.5-group	0.19	0	0.11	0.04	0.37	0.43	0	0.03	0.35	0.39	0.18	0.9	1.18	0.39	2.04	1.4	0	1.34	0.69	0.16	0.51	0	0.71	2.95	0.24	0.66	0.51	1.43	0	1.44	0	0.31	0.05	1.01	0.37	0	0.76	0.23	0	0.08	0	0.09	1.24	0
Txnrd2	Epithelial_Subtype_Noncycling AT2 Precursor_E16.5_Top_500_Genes	Noncycling AT2 Precursor_E16.5	Epithelial	Noncycling AT2 Precursor	E16.5-group	0.42	1.77	0.78	0.57	0.56	0.31	0	0.07	0.64	0.14	0	0.8	1.4	0.35	1.19	0	0.76	1.05	0.58	0	0	1.97	0.13	2.54	0	1.08	0.96	1.58	0	3.61	0	0.48	0.39	0	1.11	0.09	0.33	0.38	0.62	0.45	0	0.81	0.6	0.62
Mat1a	Epithelial_Subtype_Noncycling AT2 Precursor_E16.5_Top_500_Genes	Noncycling AT2 Precursor_E16.5	Epithelial	Noncycling AT2 Precursor	E16.5-group	0	0	0	0	0	0	0	0	0	0	0	0.46	0	0	0	0	1.52	0.37	0.03	0.42	0.39	0	0.48	2.13	0	1.6	0.27	0.79	0	0	0	0.04	0	0	0	0.01	0	0	0	0	0.06	0	0.15	0
Ednrb	Epithelial_Subtype_Proliferative AT1 Progenitor_E16.5_Top_500_Genes	Proliferative AT1 Progenitor_E16.5	Epithelial	Proliferative AT1 Progenitor	E16.5-group	6.27	5.76	6	7.16	6.87	7.84	3.69	6.12	6.3	6.58	3.96	2.5	3.35	3.35	2.82	2.89	4.31	1.58	2.42	1.46	2.01	0	2.66	3.83	8.08	2.56	1.22	3.25	0	3.77	0.47	4.74	4.59	3.23	3.39	7.01	2.61	3.8	3.36	2.66	6.98	10.96	6.1	3.45
Ddah2	Epithelial_Subtype_Proliferative AT1 Progenitor_E16.5_Top_500_Genes	Proliferative AT1 Progenitor_E16.5	Epithelial	Proliferative AT1 Progenitor	E16.5-group	5.52	5.77	5.71	7.42	6.55	6.36	7.03	3.55	6.55	3.14	5.69	3.48	2.54	3.82	4.09	1.04	6.38	2.87	2.13	1.83	1.86	0	5.2	5.27	7.85	6.94	6.93	3.6	0	0	0.11	3.76	5.26	1.98	3.59	4.91	2.63	1.23	1.94	4.24	4.67	5.43	5.74	0.94
B9d1	Epithelial_Subtype_Proliferative AT1 Progenitor_E16.5_Top_500_Genes	Proliferative AT1 Progenitor_E16.5	Epithelial	Proliferative AT1 Progenitor	E16.5-group	0.57	0.84	0.7	0.08	0	0.47	0	0.76	1.32	0.28	0	1.95	1.47	0	1.63	0.8	4.63	1.82	0.4	0.47	2.95	3.9	2.58	1.76	7.66	3.3	3.68	1.13	8.48	4.64	6.7	1.75	3.62	1.82	1.38	2.07	1.07	0.73	1.45	3.58	0.25	2.91	3.12	0.23
Acta2	Epithelial_Subtype_Proliferative AT1 Progenitor_E16.5_Top_500_Genes	Proliferative AT1 Progenitor_E16.5	Epithelial	Proliferative AT1 Progenitor	E16.5-group	3.07	2.46	4.46	2.36	2.46	1.25	2.65	5.22	6.34	1.13	2.7	2.31	0.8	0.93	3.32	1.89	5.5	1.79	2.23	1.57	0.41	0	2.64	3.78	7.64	2.9	3.42	2.42	0.33	0.38	0.34	5.79	5.34	7.68	6.47	4.26	4.78	2.74	3.64	5.07	3.49	8.54	6.49	2.26
Rrm2	Epithelial_Subtype_Proliferative AT1 Progenitor_E16.5_Top_500_Genes	Proliferative AT1 Progenitor_E16.5	Epithelial	Proliferative AT1 Progenitor	E16.5-group	2.32	1.61	8.06	4.36	1.85	0.1	0.3	0.42	3.42	0.85	1.03	1.62	0.41	0.24	1.81	0.14	2.39	0.13	0.32	1.87	1.56	0	1.83	0.93	7.63	4.75	7.79	1.41	0	0	0.52	1.62	6.56	2.55	1.8	3.38	0.2	0.43	0.74	1.66	3.86	0.86	2.2	0
Adprh	Epithelial_Subtype_Proliferative AT1 Progenitor_E16.5_Top_500_Genes	Proliferative AT1 Progenitor_E16.5	Epithelial	Proliferative AT1 Progenitor	E16.5-group	2.87	2.83	4.13	3.56	3.58	1.98	1.24	3.77	3.84	1.92	2.29	1.86	1.94	0.71	2.9	0.43	2.31	1.17	1.22	2.01	2	0	2.22	2.48	7.31	2.34	1.6	2.96	0	4.23	3.17	2.7	4.16	0.19	1.41	2.91	3.79	1.82	3.87	3.65	2.72	2.78	3.91	1.49
Ppa1	Epithelial_Subtype_Proliferative AT1 Progenitor_E16.5_Top_500_Genes	Proliferative AT1 Progenitor_E16.5	Epithelial	Proliferative AT1 Progenitor	E16.5-group	1.85	2.2	4.3	0.78	1.94	0.78	1.48	3.39	1.95	0.09	0.82	2.38	3.05	0	2.52	0.68	4.22	2	1.28	1.27	1.03	0.16	3.34	0.22	7.14	6.9	6.01	2.3	0	0	1.06	2.33	5.16	2.49	3.52	3.75	1.14	0.91	2.28	2.93	2.29	2.08	3.2	0.35
Tgfbi	Epithelial_Subtype_Proliferative AT1 Progenitor_E16.5_Top_500_Genes	Proliferative AT1 Progenitor_E16.5	Epithelial	Proliferative AT1 Progenitor	E16.5-group	2.53	0.99	1.55	2.4	2.77	1.22	2.12	2.25	5.17	2.98	3.55	1.31	0.86	0.44	1.52	1.09	2.09	0.57	1.33	1.1	0.24	0	0.25	1.78	6.96	3.5	1.22	1.45	0	0.58	0.18	3.33	1.32	1.16	0.73	3.45	0.18	0.74	0.38	0.89	0.47	8.44	3.21	1.23
Pdgfra	Epithelial_Subtype_Proliferative AT1 Progenitor_E16.5_Top_500_Genes	Proliferative AT1 Progenitor_E16.5	Epithelial	Proliferative AT1 Progenitor	E16.5-group	1.48	1.52	2.81	2.28	0.69	0.13	0.62	1.86	3.58	0.26	0.36	1.06	0.29	0.21	2.86	0.64	2.93	0.55	0.23	0.54	0.91	0	2.19	1.65	6.8	2.08	0.53	1.74	0	0	0	3.94	2.92	5.89	3.75	2.72	2.94	3.99	3.86	3.66	1.76	7.28	4.71	0.93
Trip13	Epithelial_Subtype_Proliferative AT1 Progenitor_E16.5_Top_500_Genes	Proliferative AT1 Progenitor_E16.5	Epithelial	Proliferative AT1 Progenitor	E16.5-group	0.64	0.41	3.17	1.32	0	0.06	0.09	0	0.48	0	0	0.43	0	0	0	0	0	0.03	0.01	0.3	0	0	0.53	0.51	6.61	1.38	1.99	0.09	0	0	0	0.5	3.29	3.7	0.61	1.25	0	0	0.31	1.14	2.97	0.06	0.44	0
Ckb	Epithelial_Subtype_Proliferative AT1 Progenitor_E16.5_Top_500_Genes	Proliferative AT1 Progenitor_E16.5	Epithelial	Proliferative AT1 Progenitor	E16.5-group	1.76	0.21	1.92	1.64	1.94	0.56	2.59	2.25	4.84	0.87	2.3	1.17	0.49	0.55	1.44	2.19	1.46	0.67	0.27	1.42	0.26	3.08	0.93	1.9	6.43	0.8	1.09	1.61	0.62	4.42	3.32	3.48	1.73	2.15	1.57	1.18	1.67	1.98	1.09	1.98	5.79	7.24	3.21	1.06
Atic	Epithelial_Subtype_Proliferative AT1 Progenitor_E16.5_Top_500_Genes	Proliferative AT1 Progenitor_E16.5	Epithelial	Proliferative AT1 Progenitor	E16.5-group	1.13	1.92	3.01	1.31	0.37	0.3	0.57	1.16	1.73	0.35	0.09	1.98	0.41	1.47	4.97	0.64	2.31	0.78	0.52	1.92	2.99	3.07	2.93	0.15	6.39	5.47	4.15	2.68	0.6	0	1.93	1.93	3.27	0.86	4.04	1.72	2.02	0.58	0.64	3.96	1.01	1.37	3.03	0.81
Efna5	Epithelial_Subtype_Proliferative AT1 Progenitor_E16.5_Top_500_Genes	Proliferative AT1 Progenitor_E16.5	Epithelial	Proliferative AT1 Progenitor	E16.5-group	1.33	0.62	2.58	1.93	0.41	0.86	1.36	2.01	1.19	1.09	0.38	2.03	3.12	1.11	1.77	1.44	3.01	1.8	0.59	1.49	0.65	1.85	4.24	2.6	6.34	3.04	4.38	1.23	8.53	0.11	1.15	2.59	2.61	2.91	2.47	1.37	1.75	2.89	1.92	2.27	0.42	2.45	2.13	2.4
Stbd1	Epithelial_Subtype_Proliferative AT1 Progenitor_E16.5_Top_500_Genes	Proliferative AT1 Progenitor_E16.5	Epithelial	Proliferative AT1 Progenitor	E16.5-group	1.11	1.6	1.55	3.02	0.11	0.16	0.21	2.15	0.3	0.19	0.1	2.55	2.32	0	2.92	0.99	4.89	3.22	2.68	1.01	0.94	0	2.95	4.02	6.27	2.1	2.58	5.58	0	0	0	3.24	5.23	1.64	3.53	3.16	5.68	3.56	6.03	6.51	2.71	2.18	4.78	1.4
Aldh7a1	Epithelial_Subtype_Proliferative AT1 Progenitor_E16.5_Top_500_Genes	Proliferative AT1 Progenitor_E16.5	Epithelial	Proliferative AT1 Progenitor	E16.5-group	1.32	1.02	2.09	2.99	1.14	0.55	0.31	2.73	0.91	0.09	1.54	1.88	2.64	0	2.85	0.28	3.91	1.9	0.97	0.77	2.11	1.53	2.55	2.05	6.23	3.72	3.3	1.48	0	3.25	0	2.79	2.95	2.65	3.9	2	4.19	1.24	3.13	4.43	1.65	2.96	3.68	1.1
Qars	Epithelial_Subtype_Proliferative AT1 Progenitor_E16.5_Top_500_Genes	Proliferative AT1 Progenitor_E16.5	Epithelial	Proliferative AT1 Progenitor	E16.5-group	2.18	3.59	3.16	2.63	1.93	2.17	1.69	1.52	2.17	1.1	0.25	2.87	3.5	1.18	3.1	1.4	2.31	3.03	0.81	1.91	3.74	2.02	4.47	3.21	6.19	4.56	5.09	4.79	0	7.25	3.4	2.41	3.09	1.12	5.31	4.12	2.02	1.23	3.12	3.11	0.9	2.73	3.71	1.08
Pigq	Epithelial_Subtype_Proliferative AT1 Progenitor_E16.5_Top_500_Genes	Proliferative AT1 Progenitor_E16.5	Epithelial	Proliferative AT1 Progenitor	E16.5-group	1.89	1.14	2.87	1.12	2.01	2.04	2.24	2.05	2.15	1.56	2.17	2.24	1.08	1.64	1.94	1.81	3.44	2.01	2.23	1.69	1.54	0	1.63	2	6.17	4.29	1.94	2.9	0.58	0	2.93	1.95	0.85	1	2.68	1.46	2.98	2.03	1.64	2.22	3.01	2.06	3.07	0.82
Mmp23	Epithelial_Subtype_Proliferative AT1 Progenitor_E16.5_Top_500_Genes	Proliferative AT1 Progenitor_E16.5	Epithelial	Proliferative AT1 Progenitor	E16.5-group	0.43	0.61	0.26	0	0	0.15	0.51	0.49	1.94	0.35	0.6	0.74	0.58	0.67	1.15	1.08	0.89	0.19	0.51	0.02	1.6	2	1.16	0.46	5.97	0.55	1.32	0	7.34	2.88	0	0.88	0.97	0	0.23	0.03	0.22	0.54	0.61	0.43	0.26	0.82	0.9	0
Acat2	Epithelial_Subtype_Proliferative AT1 Progenitor_E16.5_Top_500_Genes	Proliferative AT1 Progenitor_E16.5	Epithelial	Proliferative AT1 Progenitor	E16.5-group	1.16	1.56	4.18	0.31	0.55	0.96	0.09	0.02	0.81	0.36	0	2.58	1.64	0	2.73	0.44	2.02	3.62	1.72	1.86	2.49	0	2.98	3.17	5.96	4.75	5.11	2.58	4.05	0.32	1.81	1.86	4.77	4.5	3.53	3.95	1.24	0.75	1.61	2.75	1.72	3.71	2.33	0.79
Rrm1	Epithelial_Subtype_Proliferative AT1 Progenitor_E16.5_Top_500_Genes	Proliferative AT1 Progenitor_E16.5	Epithelial	Proliferative AT1 Progenitor	E16.5-group	2.28	2.53	6.11	3.41	2.06	1.56	0.52	0.89	2.6	0.89	0.73	1.96	2.26	0.64	1.92	1.49	2.3	0.49	0.88	0.78	1.54	0	3.07	1.42	5.87	6.29	6.51	1.55	0	0	1.64	1.95	6.44	3.15	1.58	3.87	0.23	0.67	1.38	3.2	4.66	3.67	4.47	0.06
Pygl	Epithelial_Subtype_Proliferative AT1 Progenitor_E16.5_Top_500_Genes	Proliferative AT1 Progenitor_E16.5	Epithelial	Proliferative AT1 Progenitor	E16.5-group	0.82	1.16	0.92	0.22	0.86	0.37	0.15	1.05	0.89	1	0.47	2.88	4.61	0.63	2.89	1.38	5.47	4.13	1.65	0.45	3.9	0.07	5.37	5.3	5.85	3.05	2.86	2.21	4.65	5.37	1.47	1.46	1.61	2.14	1.84	2.08	2.35	0.44	1.83	3.23	3.01	1.87	3.12	0.33
Cyp51	Epithelial_Subtype_Proliferative AT1 Progenitor_E16.5_Top_500_Genes	Proliferative AT1 Progenitor_E16.5	Epithelial	Proliferative AT1 Progenitor	E16.5-group	0.94	1.86	2.19	0.2	0.36	0.51	0.57	1.18	1.86	0.35	0.6	1.69	2.01	3.35	0.6	2.43	0.98	2.33	1.44	1.35	0	0.05	2.02	1.11	5.8	1.83	1.41	0.94	3.71	0	0.04	1.12	2.26	0.28	1.94	1.01	0.76	0.66	0.81	1.01	2.37	3.31	2.15	0.37
Ctps	Epithelial_Subtype_Proliferative AT1 Progenitor_E16.5_Top_500_Genes	Proliferative AT1 Progenitor_E16.5	Epithelial	Proliferative AT1 Progenitor	E16.5-group	1.35	1.61	3.17	1.86	0.28	0.99	0.55	1.18	1.54	0.83	0.78	1.77	3.95	2.58	3.31	1.8	0.78	0.61	0.75	0.93	0.94	2.1	2.07	2.04	5.73	3.38	3.65	2.4	0	0.21	0	1.09	3.04	0.41	1.54	1.79	0.19	0.86	0.38	0.63	0.58	2.52	1.65	0.21
Pcyox1	Epithelial_Subtype_Proliferative AT1 Progenitor_E16.5_Top_500_Genes	Proliferative AT1 Progenitor_E16.5	Epithelial	Proliferative AT1 Progenitor	E16.5-group	1.29	2.12	2.2	0.82	0.91	1.53	0.19	1.52	1.82	0.69	1.16	2.1	2.15	2.01	1.5	1.54	0.98	1.75	1.05	1.72	2.97	0	2.43	3.73	5.54	3.36	4.37	2.69	4.75	0.44	0.59	1.61	2.25	0.11	1.98	1.59	1.13	1.16	2.7	1.17	3.4	2.43	1.95	0.78
Pold3	Epithelial_Subtype_Proliferative AT1 Progenitor_E16.5_Top_500_Genes	Proliferative AT1 Progenitor_E16.5	Epithelial	Proliferative AT1 Progenitor	E16.5-group	1.33	2.36	2.57	1.77	1.48	1.53	0.72	0.34	1.45	0.6	1.2	1.46	2.18	1.55	0.48	1.03	1.3	0.42	0.38	0.2	2.23	2.31	2.26	0.62	5.53	4.95	3.19	1.56	1.58	3.32	1.8	1.17	3.8	0.93	1.38	1.12	1.02	0.33	0.91	1.48	6.89	1.11	2.52	0
Gnpat	Epithelial_Subtype_Proliferative AT1 Progenitor_E16.5_Top_500_Genes	Proliferative AT1 Progenitor_E16.5	Epithelial	Proliferative AT1 Progenitor	E16.5-group	1.45	1.75	1.29	1.55	1.71	2	0.73	2.44	1.57	0.48	0.87	2.3	2.64	1.51	1.05	0.84	4.19	2.99	2.14	1.51	0.25	0	1.51	1.26	5.49	3.58	3.47	2.36	0	1.9	3.01	1.82	2.8	4.05	1.89	2.13	1.3	1.12	1.34	1.81	3.26	2.88	2.61	0.23
Polr2a	Epithelial_Subtype_Proliferative AT1 Progenitor_E16.5_Top_500_Genes	Proliferative AT1 Progenitor_E16.5	Epithelial	Proliferative AT1 Progenitor	E16.5-group	2.49	3.98	2.26	3.43	1.35	2.56	1.3	3.75	2.05	1.54	1.71	2.78	3.32	2.51	2.99	2.53	2.86	2.81	2.08	1.99	3.38	2.6	4.03	3.42	5.36	2.62	3.55	3.39	5.93	0.33	1.63	2.46	3.37	2.03	4.09	3.96	2.38	3.12	2.77	2.63	3.84	1.86	2.64	2.37
Cenpt	Epithelial_Subtype_Proliferative AT1 Progenitor_E16.5_Top_500_Genes	Proliferative AT1 Progenitor_E16.5	Epithelial	Proliferative AT1 Progenitor	E16.5-group	1.79	3.12	4.92	3.09	1.78	0.82	0.99	0.6	0.48	0.88	0.79	1.2	1.84	0.3	1	1.24	2.58	0.55	0.29	0.52	1.34	0	1.46	2.34	5.35	2.29	4.13	0	0	2.65	0	1.12	2.5	1.13	1.47	2.43	0.36	0.66	0.74	0.06	1.13	1.43	2.31	0.99
Sfrp2	Epithelial_Subtype_Proliferative AT1 Progenitor_E16.5_Top_500_Genes	Proliferative AT1 Progenitor_E16.5	Epithelial	Proliferative AT1 Progenitor	E16.5-group	0.35	0.72	0.69	0.63	0.78	0.43	0.06	0.26	0.03	0	0	0.57	0.71	0	0.06	0.07	0.77	0.21	0.23	0.32	2.56	0	0.13	1.23	5.34	1.84	0.22	0.41	0	0	0.09	1.15	1.68	4.31	0.79	0.44	0.06	0.03	0.52	0.28	0	2.57	1.65	0.22
Galk1	Epithelial_Subtype_Proliferative AT1 Progenitor_E16.5_Top_500_Genes	Proliferative AT1 Progenitor_E16.5	Epithelial	Proliferative AT1 Progenitor	E16.5-group	1.07	1.58	2.85	1.3	0.61	0.43	1.22	1.26	1.34	0.14	0	2.33	2.59	0	0.97	0	3.61	1.93	1.82	1.75	0.93	0	2.75	3.44	5.33	5.93	4.02	1.67	0	0	4.77	1.69	3.11	0.96	3.79	1.12	0.77	1.17	0.78	2.37	2.38	3.56	2.88	0.68
Pfkl	Epithelial_Subtype_Proliferative AT1 Progenitor_E16.5_Top_500_Genes	Proliferative AT1 Progenitor_E16.5	Epithelial	Proliferative AT1 Progenitor	E16.5-group	1.69	2.34	3.03	3.31	2.55	0.46	1.92	1.36	0.45	0.49	0.91	1.94	1.38	0.44	1.11	0.08	2.47	1.85	0.32	1.71	4.34	0.68	4.29	3.69	4.67	3.58	4.38	2.25	1.27	0.16	1.05	1.4	1.72	3.01	1.72	2.9	0.79	0.73	1.7	2.83	5.03	4	2.79	0.65
Pomgnt1	Epithelial_Subtype_Proliferative AT1 Progenitor_E16.5_Top_500_Genes	Proliferative AT1 Progenitor_E16.5	Epithelial	Proliferative AT1 Progenitor	E16.5-group	0.41	1.24	0.66	0.29	0.06	0.43	0.39	0.08	0.8	0.3	0.13	0.92	0.56	0	0.61	1.27	1.38	1	0.57	1.19	0.55	0	0.91	1.05	4.44	0.59	1.15	1.55	0	0	0.59	0.78	0.55	0.12	0.86	0.15	1.1	0.06	0.57	0.93	0.16	0.49	1.6	0.87
Atf6b	missingMarkers	missingMarkers	missingMarkers	missingMarkers	missingMarkers	0.82	1.32	1.27	0.61	0.57	0.78	1.19	0.7	1.13	0.56	0.13	0.69	1.28	0.59	0.31	1.39	0.5	0.55	0.63	0.22	0.61	0.08	0.51	0.6	3.7	0.57	0.89	0.58	0	0	1.42	0.74	0.47	0	0.43	0.73	0.49	0.42	1.03	1.26	1.32	1.47	1.12	0.06
Pde1a	missingMarkers	missingMarkers	missingMarkers	missingMarkers	missingMarkers	0.65	0.38	1	0.61	0.46	0.72	0.71	1.04	0.56	0.25	0.43	0.55	0.04	0.14	0.07	0.34	0.35	0.76	0.66	0.3	0.18	0	0.91	0.62	3.46	0.61	0.64	0.38	0.37	0	0.38	0.98	1.15	0.19	1.16	1.11	1.2	0.72	1.04	1.12	0	0.47	0.95	1.3
Dhcr7	missingMarkers	missingMarkers	missingMarkers	missingMarkers	missingMarkers	0.53	1.3	1.14	0.02	0.2	0.27	0.35	0.61	0.4	0.32	0	0.41	0.08	0	0.44	0	0.42	0.27	0.08	0.49	0.8	0	1.56	0.52	2.77	0.56	0.71	0.43	0	0.2	0	0.44	0.23	0	1.36	1.32	0.46	0.1	0	0.71	0.06	0.67	0.29	0
Mad2l1	Epithelial_Subtype_Proliferative AT2 Progenitor_E16.5_Top_500_Genes	Proliferative AT2 Progenitor_E16.5	Epithelial	Proliferative AT2 Progenitor	E16.5-group	1.88	1.36	6.87	3.79	1.82	0.74	0.07	1.02	2.06	0.29	1.6	1.89	0.14	0.9	0	0.29	3.28	0.89	0.25	1.71	0	0.15	2.52	0.62	4.3	8.45	6.03	1.96	0	0	3.16	1.7	6.39	5.43	0.76	1.02	0.98	1.34	1.44	0.71	3.76	0.8	2.54	0.96
Nme1	Epithelial_Subtype_Proliferative AT2 Progenitor_E16.5_Top_500_Genes	Proliferative AT2 Progenitor_E16.5	Epithelial	Proliferative AT2 Progenitor	E16.5-group	3.56	4.6	6.81	3.25	2.91	1.13	2.9	2.46	5.16	1.45	3.43	3.77	3.47	1.28	4.25	0.81	4.14	3.5	1.81	3.07	4.62	3.52	5.49	3.49	7.27	8.31	7.87	4.31	8.19	0	2.14	4.12	8	7.17	4.89	7.53	2.21	2.11	1.79	4.98	8.33	4.79	5.63	0.75
Pgk1	Epithelial_Subtype_Proliferative AT2 Progenitor_E16.5_Top_500_Genes	Proliferative AT2 Progenitor_E16.5	Epithelial	Proliferative AT2 Progenitor	E16.5-group	4.25	4.93	7.21	4.4	4.07	3.88	1.77	5.22	4.08	2.26	1.57	5.14	6.35	4.16	4.07	2.9	5.79	4.98	3.11	3.19	6.83	2.66	7.41	7.92	8.17	7.87	7.87	6.19	7.09	3.72	3.62	3.84	6.35	5.97	3.66	7.76	3.59	2.14	3.69	5.49	9.13	4.97	5.5	1.9
Rad21	Epithelial_Subtype_Proliferative AT2 Progenitor_E16.5_Top_500_Genes	Proliferative AT2 Progenitor_E16.5	Epithelial	Proliferative AT2 Progenitor	E16.5-group	3.36	3.56	5.88	5.93	3.61	3.46	1.89	1.8	4.43	0.94	1.81	4.01	3.46	2.81	3.58	3.83	5.46	3.76	2.48	3.8	1.61	2.07	4.8	4.95	6.37	7.44	6.27	4.39	0	5.79	1.06	2.89	5.99	4.24	2.89	4.53	1.46	2.28	3.48	2.57	5.71	3.36	4.94	0.84
Tyms	Epithelial_Subtype_Proliferative AT2 Progenitor_E16.5_Top_500_Genes	Proliferative AT2 Progenitor_E16.5	Epithelial	Proliferative AT2 Progenitor	E16.5-group	4.08	4.66	7.4	4.71	2.15	3.2	4.02	3.69	4.37	2.67	2.6	3.9	3.32	4.12	2.81	2.19	4	3.39	2.46	3.18	2.42	0.56	5.38	4.43	6.75	7.28	8.55	4.14	2.71	2.16	2.32	3.97	7.33	5.21	4.15	5.29	3.68	2.84	3.58	4.55	6.23	4.31	4.65	2.38
Ddah2	Epithelial_Subtype_Proliferative AT2 Progenitor_E16.5_Top_500_Genes	Proliferative AT2 Progenitor_E16.5	Epithelial	Proliferative AT2 Progenitor	E16.5-group	5.52	5.77	5.71	7.42	6.55	6.36	7.03	3.55	6.55	3.14	5.69	3.48	2.54	3.82	4.09	1.04	6.38	2.87	2.13	1.83	1.86	0	5.2	5.27	7.85	6.94	6.93	3.6	0	0	0.11	3.76	5.26	1.98	3.59	4.91	2.63	1.23	1.94	4.24	4.67	5.43	5.74	0.94
Bmp4	Epithelial_Subtype_Proliferative AT2 Progenitor_E16.5_Top_500_Genes	Proliferative AT2 Progenitor_E16.5	Epithelial	Proliferative AT2 Progenitor	E16.5-group	1.85	2.6	3.69	1.31	0.95	1.14	1.46	2.89	3.31	0.65	1.34	2.93	2.23	3.98	2.42	2.54	3.39	2.36	1.99	3.15	0.81	4.16	2.13	3.02	1.44	6.94	5.39	1.76	9.12	3.29	0.41	3.28	4.38	2.73	2.98	1.48	4.12	1.77	4.56	5.27	1.63	4.22	3.87	1.85
Ppa1	Epithelial_Subtype_Proliferative AT2 Progenitor_E16.5_Top_500_Genes	Proliferative AT2 Progenitor_E16.5	Epithelial	Proliferative AT2 Progenitor	E16.5-group	1.85	2.2	4.3	0.78	1.94	0.78	1.48	3.39	1.95	0.09	0.82	2.38	3.05	0	2.52	0.68	4.22	2	1.28	1.27	1.03	0.16	3.34	0.22	7.14	6.9	6.01	2.3	0	0	1.06	2.33	5.16	2.49	3.52	3.75	1.14	0.91	2.28	2.93	2.29	2.08	3.2	0.35
Uqcrc2	Epithelial_Subtype_Proliferative AT2 Progenitor_E16.5_Top_500_Genes	Proliferative AT2 Progenitor_E16.5	Epithelial	Proliferative AT2 Progenitor	E16.5-group	4.47	5.85	6.22	5.68	5.81	4.02	4.02	4.84	5.24	1.18	3.12	5.05	3.72	2.56	6.64	3.06	6.62	6.04	3.09	3.76	6.03	1.51	6.76	6.15	7.63	6.77	8.03	6.14	8.95	4.97	1.79	4.08	4.86	3.02	6.77	5.72	3.68	3.17	2.87	5.88	5.79	3.87	6.26	2.2
Smc2	Epithelial_Subtype_Proliferative AT2 Progenitor_E16.5_Top_500_Genes	Proliferative AT2 Progenitor_E16.5	Epithelial	Proliferative AT2 Progenitor	E16.5-group	3.01	3.72	5.79	4.9	1.21	1.47	2.71	1.97	3.96	1.67	2.07	2.41	2.65	1.9	2.15	1.22	2.73	1.44	1.09	1.42	1.44	0.9	3.88	0.92	4.49	6.36	6.27	2.99	3.87	1.76	2.2	2.77	7.33	5.3	2.68	4.04	2.04	1.91	2.77	3.35	5.64	3.28	3.72	1.23
Supt16	Epithelial_Subtype_Proliferative AT2 Progenitor_E16.5_Top_500_Genes	Proliferative AT2 Progenitor_E16.5	Epithelial	Proliferative AT2 Progenitor	E16.5-group	3.25	3.59	5.04	4.86	1.91	2.25	2.52	3.06	3.33	1.85	3.86	3.33	3.72	2.44	1.82	1.9	4.88	2.5	1.83	2.28	3.96	0.06	4.97	2.95	6.58	6.33	6.64	4.87	0	2.03	4.02	3.28	6.23	4.2	4.1	4.56	2.17	1.75	2.45	6.28	6.35	3.87	3.83	2.11
Rrm1	Epithelial_Subtype_Proliferative AT2 Progenitor_E16.5_Top_500_Genes	Proliferative AT2 Progenitor_E16.5	Epithelial	Proliferative AT2 Progenitor	E16.5-group	2.28	2.53	6.11	3.41	2.06	1.56	0.52	0.89	2.6	0.89	0.73	1.96	2.26	0.64	1.92	1.49	2.3	0.49	0.88	0.78	1.54	0	3.07	1.42	5.87	6.29	6.51	1.55	0	0	1.64	1.95	6.44	3.15	1.58	3.87	0.23	0.67	1.38	3.2	4.66	3.67	4.47	0.06
Galk1	Epithelial_Subtype_Proliferative AT2 Progenitor_E16.5_Top_500_Genes	Proliferative AT2 Progenitor_E16.5	Epithelial	Proliferative AT2 Progenitor	E16.5-group	1.07	1.58	2.85	1.3	0.61	0.43	1.22	1.26	1.34	0.14	0	2.33	2.59	0	0.97	0	3.61	1.93	1.82	1.75	0.93	0	2.75	3.44	5.33	5.93	4.02	1.67	0	0	4.77	1.69	3.11	0.96	3.79	1.12	0.77	1.17	0.78	2.37	2.38	3.56	2.88	0.68
Cthrc1	Epithelial_Subtype_Proliferative AT2 Progenitor_E16.5_Top_500_Genes	Proliferative AT2 Progenitor_E16.5	Epithelial	Proliferative AT2 Progenitor	E16.5-group	1.29	3.06	0.98	0.48	0.75	1.09	0.73	0.17	2.58	1.42	1	1.92	0	0	0.1	0	3.73	3.62	1.35	0.77	0.74	0	0	3.76	0	5.83	2.74	3.01	0	0	0	0.56	0.74	1.53	0.23	2.45	0.08	0	0.11	0.43	0.39	0.46	0.67	0.18
Amd1	Epithelial_Subtype_Proliferative AT2 Progenitor_E16.5_Top_500_Genes	Proliferative AT2 Progenitor_E16.5	Epithelial	Proliferative AT2 Progenitor	E16.5-group	2.86	3.52	3	3.09	4.51	2.32	1.83	3.07	2.94	3	1.63	2.77	2.78	3.15	2.81	1.33	2.82	2.36	2.36	1.18	3.82	6.03	2.93	3.54	5.27	5.77	2.86	2.68	0	1.92	2.15	2.2	3.59	4.25	2.74	2.44	1.7	1.18	0.5	3.52	3.09	1.59	3.11	0.88
Ganab	Epithelial_Subtype_Proliferative AT2 Progenitor_E16.5_Top_500_Genes	Proliferative AT2 Progenitor_E16.5	Epithelial	Proliferative AT2 Progenitor	E16.5-group	2.93	4.45	4.44	4.58	0.92	2.79	1.78	2.85	1.9	2.34	1.96	3.1	3.21	2.43	3.19	2.54	3.76	3.48	1.68	1.59	4.6	0	3.98	3.53	5.47	5.47	4.62	2.47	0	5.84	3.38	3.04	3.61	7.18	2.96	3.74	2.55	1.4	3.71	4.39	2.02	5.65	3.79	2.23
Atic	Epithelial_Subtype_Proliferative AT2 Progenitor_E16.5_Top_500_Genes	Proliferative AT2 Progenitor_E16.5	Epithelial	Proliferative AT2 Progenitor	E16.5-group	1.13	1.92	3.01	1.31	0.37	0.3	0.57	1.16	1.73	0.35	0.09	1.98	0.41	1.47	4.97	0.64	2.31	0.78	0.52	1.92	2.99	3.07	2.93	0.15	6.39	5.47	4.15	2.68	0.6	0	1.93	1.93	3.27	0.86	4.04	1.72	2.02	0.58	0.64	3.96	1.01	1.37	3.03	0.81
Sh3bgrl2	Epithelial_Subtype_Proliferative AT2 Progenitor_E16.5_Top_500_Genes	Proliferative AT2 Progenitor_E16.5	Epithelial	Proliferative AT2 Progenitor	E16.5-group	0.68	0.8	1.31	0.98	0.12	0.84	1.07	0.08	1.1	0.35	0.31	1.69	0.62	0.71	1.88	0.68	2.59	1.48	0.97	0.68	1.83	0.69	0.65	2.61	3.51	5.34	2.57	2.22	0	2.56	1.28	0.78	0.3	0.42	0.51	0.31	0.2	0.37	0.5	0.35	1.63	2.32	0.92	0.4
Mki67	Epithelial_Subtype_Proliferative AT2 Progenitor_E16.5_Top_500_Genes	Proliferative AT2 Progenitor_E16.5	Epithelial	Proliferative AT2 Progenitor	E16.5-group	1.42	0.91	4.55	4.09	0.2	0.21	0.17	0.3	1.76	0.23	0.75	1.24	0.07	0.16	0.08	0.37	2.85	0.44	0.28	0.95	0.24	0	1.62	1.68	3.69	5.32	3.63	1.14	0.09	0.48	0.7	1.38	5.93	4.43	1.42	2.3	0.04	0.21	0.56	0.41	4.51	0.41	2.57	0.06
Ahcy	Epithelial_Subtype_Proliferative AT2 Progenitor_E16.5_Top_500_Genes	Proliferative AT2 Progenitor_E16.5	Epithelial	Proliferative AT2 Progenitor	E16.5-group	0.99	1.26	2.14	0.97	0.03	0.56	0.17	1.97	1.03	0.39	0.08	1.64	0.81	0	1.57	0.12	0.83	1.39	0.52	0.77	0.1	0	2.46	2.35	3.76	5.27	5.28	2.12	4.93	0	1.25	1.37	2.92	1.27	1.2	2.2	1.33	2.25	0.79	1.67	2.43	1.67	1.66	0.78
Farsb	Epithelial_Subtype_Proliferative AT2 Progenitor_E16.5_Top_500_Genes	Proliferative AT2 Progenitor_E16.5	Epithelial	Proliferative AT2 Progenitor	E16.5-group	1.94	1.84	4.07	1.62	1.84	1.47	2.15	1.69	2.24	1.51	0.66	2.18	1.9	1.95	2.48	0.37	2.39	1.78	1.23	1.34	2.46	3.01	4.67	0.92	3.16	5.15	4.74	1.96	0	0	1.27	2.05	3.87	4.95	2.95	1.7	2.01	1.03	2.28	3.33	6.04	3.38	2.92	0.99
Aco2	Epithelial_Subtype_Proliferative AT2 Progenitor_E16.5_Top_500_Genes	Proliferative AT2 Progenitor_E16.5	Epithelial	Proliferative AT2 Progenitor	E16.5-group	2.68	4.21	4.8	4.19	2.98	2.36	1.47	2.85	3.25	1.26	0.39	3.31	4.32	1.37	1.46	2.18	4.44	3.85	2.3	2.41	3.96	1.77	3.23	5.16	4.02	5.06	5.01	3.01	7.56	2.23	3.41	2.37	3.13	2.77	2.3	1.6	2.51	2.03	0.62	3.54	5.14	3.86	3.24	1.21
Pold3	Epithelial_Subtype_Proliferative AT2 Progenitor_E16.5_Top_500_Genes	Proliferative AT2 Progenitor_E16.5	Epithelial	Proliferative AT2 Progenitor	E16.5-group	1.33	2.36	2.57	1.77	1.48	1.53	0.72	0.34	1.45	0.6	1.2	1.46	2.18	1.55	0.48	1.03	1.3	0.42	0.38	0.2	2.23	2.31	2.26	0.62	5.53	4.95	3.19	1.56	1.58	3.32	1.8	1.17	3.8	0.93	1.38	1.12	1.02	0.33	0.91	1.48	6.89	1.11	2.52	0
Cox4i2	Epithelial_Subtype_Proliferative AT2 Progenitor_E16.5_Top_500_Genes	Proliferative AT2 Progenitor_E16.5	Epithelial	Proliferative AT2 Progenitor	E16.5-group	0.61	0.22	0.85	0	0.43	1.25	0	0.52	1.05	0.2	1.79	1.53	0	0.95	0.18	0	3.66	1.98	0.9	0.54	0	1.43	0.7	2.62	1.43	4.84	3.46	1.83	0	0	0	0.7	1.71	0.92	0.6	0.94	0.06	0.72	1.04	0.26	2.24	0.29	0.85	0
Acat2	Epithelial_Subtype_Proliferative AT2 Progenitor_E16.5_Top_500_Genes	Proliferative AT2 Progenitor_E16.5	Epithelial	Proliferative AT2 Progenitor	E16.5-group	1.16	1.56	4.18	0.31	0.55	0.96	0.09	0.02	0.81	0.36	0	2.58	1.64	0	2.73	0.44	2.02	3.62	1.72	1.86	2.49	0	2.98	3.17	5.96	4.75	5.11	2.58	4.05	0.32	1.81	1.86	4.77	4.5	3.53	3.95	1.24	0.75	1.61	2.75	1.72	3.71	2.33	0.79
Bub1	Epithelial_Subtype_Proliferative AT2 Progenitor_E16.5_Top_500_Genes	Proliferative AT2 Progenitor_E16.5	Epithelial	Proliferative AT2 Progenitor	E16.5-group	1.08	1.02	4.36	2.63	0.43	0.02	0.17	0.17	1.34	0.04	0.21	0.72	0.03	0	0.02	0.24	0.56	0.16	0.13	0.44	0	0	0.54	0.04	3	4.6	2.85	0.14	0	0	0.32	1.02	6.42	4.3	0.3	1.35	0.15	0.13	0.42	0.45	4.19	0.62	1.44	0.2
Epha4	Epithelial_Subtype_Proliferative AT2 Progenitor_E16.5_Top_500_Genes	Proliferative AT2 Progenitor_E16.5	Epithelial	Proliferative AT2 Progenitor	E16.5-group	1.38	1.36	0.47	1.72	1.82	2.01	1.76	1.13	0.79	1.1	1.76	1.86	2.49	1.89	2.02	2.52	2.15	1	1.4	1.17	0.69	0.34	0.67	2.99	1.82	4.11	4.6	1.55	1.18	0	0.92	1.01	0.78	0.17	0.4	1.8	0.55	1.06	0.72	0.75	1.16	1.08	1.32	0.74
Dctd	Epithelial_Subtype_Proliferative AT2 Progenitor_E16.5_Top_500_Genes	Proliferative AT2 Progenitor_E16.5	Epithelial	Proliferative AT2 Progenitor	E16.5-group	0.5	0.21	1.21	0.46	0.24	0.27	0.17	0.72	0.5	0.34	0.66	0.93	0.83	1.21	0.93	0.95	0.78	0.71	0.07	0.21	0.17	0.31	1.29	0.53	2.89	4.11	1.04	1	0	1.47	0.26	0.62	0.81	0.59	1.13	0.74	0.57	0.44	0.84	1.26	0.32	0.36	0.72	0.15
Dtd1	Epithelial_Subtype_Proliferative AT2 Progenitor_E16.5_Top_500_Genes	Proliferative AT2 Progenitor_E16.5	Epithelial	Proliferative AT2 Progenitor	E16.5-group	0.89	0.83	1.85	1.4	0.58	0	0.63	1.5	0.59	0.96	0.23	1.94	0	0	2.1	0.77	3.72	2.5	1.16	1.42	1.8	1.86	1.49	3	3.35	3.61	4.33	2.67	0	0	0	1.44	0.64	0.61	0.78	0.69	1.19	1.8	0.68	2.22	0.42	1.89	1.53	1.1
Shh	Epithelial_Subtype_Proliferative AT2 Progenitor_E16.5_Top_500_Genes	Proliferative AT2 Progenitor_E16.5	Epithelial	Proliferative AT2 Progenitor	E16.5-group	0.71	1.02	0.95	0.51	0.52	0.64	0.29	0.46	0.29	0.8	0.81	1.86	1.35	1.42	2.41	3.56	2.25	1.2	1.21	0.72	1.49	1.76	3.12	2.25	1.5	3.4	3.56	2.52	0	0.67	0.2	0.83	1.05	1.13	1.16	1.62	0.46	0.46	0.97	1.14	0.84	0.96	1.43	0.46
Asns	Epithelial_Subtype_Proliferative AT2 Progenitor_E16.5_Top_500_Genes	Proliferative AT2 Progenitor_E16.5	Epithelial	Proliferative AT2 Progenitor	E16.5-group	0.56	0.25	0.73	0.43	0	0.38	0.43	1.45	0.05	0.19	1.58	1.27	1.01	0.19	0.06	0	0.96	0.7	0.76	0.35	0	0	3.75	2.69	3.11	3.35	2.39	2.14	0	0	2.43	0.32	0.41	0	0.1	1.29	0	0.02	0.07	0.89	0.07	0.2	0.54	0
Gcat	Epithelial_Subtype_Proliferative AT2 Progenitor_E16.5_Top_500_Genes	Proliferative AT2 Progenitor_E16.5	Epithelial	Proliferative AT2 Progenitor	E16.5-group	0.27	0.17	1	0.49	0	0.24	0.1	0.13	0	0.26	0	1.09	0.05	0	1.11	0.47	1.96	1.21	1.02	1.1	0	0	0.11	0.72	0.96	3.26	1.86	1.36	0	1.97	0	0.38	0.6	0.31	0.77	0.23	0	0.32	1.53	0.45	0.34	0.23	0.46	0
Arg2	Epithelial_Subtype_Proliferative AT2 Progenitor_E16.5_Top_500_Genes	Proliferative AT2 Progenitor_E16.5	Epithelial	Proliferative AT2 Progenitor	E16.5-group	0.27	0.16	0.02	0.06	0	0.41	0.06	0.16	0	1.14	0	1.12	0	1	0	1.29	1.91	1	1.9	0.83	0	0	0	0.46	0	2.97	1.39	1.34	0	0	0	0.06	0	0	0	0.02	0.24	0.06	0	0.04	0	0	0	0.23
Frem2	Epithelial_Subtype_Proliferative AT2 Progenitor_E16.5_Top_500_Genes	Proliferative AT2 Progenitor_E16.5	Epithelial	Proliferative AT2 Progenitor	E16.5-group	0.12	0.29	0.06	0.54	0.02	0.05	0.02	0.26	0	0	0	1.37	0.79	0	0.05	0.14	1.26	1.24	0.84	0.49	1.9	0	1.44	3.19	2.94	2.75	4.09	3.07	0	0.17	0	0.27	0.1	0.37	0.06	0.17	0.03	0.01	0.03	0.06	0.39	0.21	0.87	0.02
Gapdh	Epithelial_Subtype_Uncommitted AE Progenitor_E16.5_Top_500_Genes	Uncommitted AE Progenitor_E16.5	Epithelial	Uncommitted AE Progenitor	E16.5-group	8.19	9.57	10.08	9.88	9.06	6.29	7.26	7.5	8.3	7.21	6.03	8.75	9.63	7.34	9.43	6.01	9.37	9.19	6.12	7.56	10.04	4.71	10.96	10.55	11.17	10.98	11.27	9.78	10.55	9.01	9.35	7.31	10.01	7.76	8.86	9.52	6.55	5.04	7.11	9.16	11.01	9.6	9.23	2.54
Tyms	Epithelial_Subtype_Uncommitted AE Progenitor_E16.5_Top_500_Genes	Uncommitted AE Progenitor_E16.5	Epithelial	Uncommitted AE Progenitor	E16.5-group	4.08	4.66	7.4	4.71	2.15	3.2	4.02	3.69	4.37	2.67	2.6	3.9	3.32	4.12	2.81	2.19	4	3.39	2.46	3.18	2.42	0.56	5.38	4.43	6.75	7.28	8.55	4.14	2.71	2.16	2.32	3.97	7.33	5.21	4.15	5.29	3.68	2.84	3.58	4.55	6.23	4.31	4.65	2.38
Cym	Epithelial_Subtype_Uncommitted AE Progenitor_E16.5_Top_500_Genes	Uncommitted AE Progenitor_E16.5	Epithelial	Uncommitted AE Progenitor	E16.5-group	0.11	0.25	0.43	0	0	0	0	0	0	0	0	0.73	0	0	0	0	0	0.03	0	0	0	0	1.07	0.04	2.11	2.04	8.13	0.9	0	0	0	0.17	0.59	0.35	0.29	0.57	0	0	0.62	0.31	1.03	0.29	0.19	0
Uqcrc2	Epithelial_Subtype_Uncommitted AE Progenitor_E16.5_Top_500_Genes	Uncommitted AE Progenitor_E16.5	Epithelial	Uncommitted AE Progenitor	E16.5-group	4.47	5.85	6.22	5.68	5.81	4.02	4.02	4.84	5.24	1.18	3.12	5.05	3.72	2.56	6.64	3.06	6.62	6.04	3.09	3.76	6.03	1.51	6.76	6.15	7.63	6.77	8.03	6.14	8.95	4.97	1.79	4.08	4.86	3.02	6.77	5.72	3.68	3.17	2.87	5.88	5.79	3.87	6.26	2.2
Pgk1	Epithelial_Subtype_Uncommitted AE Progenitor_E16.5_Top_500_Genes	Uncommitted AE Progenitor_E16.5	Epithelial	Uncommitted AE Progenitor	E16.5-group	4.25	4.93	7.21	4.4	4.07	3.88	1.77	5.22	4.08	2.26	1.57	5.14	6.35	4.16	4.07	2.9	5.79	4.98	3.11	3.19	6.83	2.66	7.41	7.92	8.17	7.87	7.87	6.19	7.09	3.72	3.62	3.84	6.35	5.97	3.66	7.76	3.59	2.14	3.69	5.49	9.13	4.97	5.5	1.9
Rrm2	Epithelial_Subtype_Uncommitted AE Progenitor_E16.5_Top_500_Genes	Uncommitted AE Progenitor_E16.5	Epithelial	Uncommitted AE Progenitor	E16.5-group	2.32	1.61	8.06	4.36	1.85	0.1	0.3	0.42	3.42	0.85	1.03	1.62	0.41	0.24	1.81	0.14	2.39	0.13	0.32	1.87	1.56	0	1.83	0.93	7.63	4.75	7.79	1.41	0	0	0.52	1.62	6.56	2.55	1.8	3.38	0.2	0.43	0.74	1.66	3.86	0.86	2.2	0
Ddah2	Epithelial_Subtype_Uncommitted AE Progenitor_E16.5_Top_500_Genes	Uncommitted AE Progenitor_E16.5	Epithelial	Uncommitted AE Progenitor	E16.5-group	5.52	5.77	5.71	7.42	6.55	6.36	7.03	3.55	6.55	3.14	5.69	3.48	2.54	3.82	4.09	1.04	6.38	2.87	2.13	1.83	1.86	0	5.2	5.27	7.85	6.94	6.93	3.6	0	0	0.11	3.76	5.26	1.98	3.59	4.91	2.63	1.23	1.94	4.24	4.67	5.43	5.74	0.94
Supt16	Epithelial_Subtype_Uncommitted AE Progenitor_E16.5_Top_500_Genes	Uncommitted AE Progenitor_E16.5	Epithelial	Uncommitted AE Progenitor	E16.5-group	3.25	3.59	5.04	4.86	1.91	2.25	2.52	3.06	3.33	1.85	3.86	3.33	3.72	2.44	1.82	1.9	4.88	2.5	1.83	2.28	3.96	0.06	4.97	2.95	6.58	6.33	6.64	4.87	0	2.03	4.02	3.28	6.23	4.2	4.1	4.56	2.17	1.75	2.45	6.28	6.35	3.87	3.83	2.11
Rrm1	Epithelial_Subtype_Uncommitted AE Progenitor_E16.5_Top_500_Genes	Uncommitted AE Progenitor_E16.5	Epithelial	Uncommitted AE Progenitor	E16.5-group	2.28	2.53	6.11	3.41	2.06	1.56	0.52	0.89	2.6	0.89	0.73	1.96	2.26	0.64	1.92	1.49	2.3	0.49	0.88	0.78	1.54	0	3.07	1.42	5.87	6.29	6.51	1.55	0	0	1.64	1.95	6.44	3.15	1.58	3.87	0.23	0.67	1.38	3.2	4.66	3.67	4.47	0.06
Rad21	Epithelial_Subtype_Uncommitted AE Progenitor_E16.5_Top_500_Genes	Uncommitted AE Progenitor_E16.5	Epithelial	Uncommitted AE Progenitor	E16.5-group	3.36	3.56	5.88	5.93	3.61	3.46	1.89	1.8	4.43	0.94	1.81	4.01	3.46	2.81	3.58	3.83	5.46	3.76	2.48	3.8	1.61	2.07	4.8	4.95	6.37	7.44	6.27	4.39	0	5.79	1.06	2.89	5.99	4.24	2.89	4.53	1.46	2.28	3.48	2.57	5.71	3.36	4.94	0.84
Tgfb2	Epithelial_Subtype_Uncommitted AE Progenitor_E16.5_Top_500_Genes	Uncommitted AE Progenitor_E16.5	Epithelial	Uncommitted AE Progenitor	E16.5-group	1.7	2.36	2.03	1.55	2.03	1.18	1.03	2.06	3.1	0.69	1.33	2.49	3.31	2.51	3.17	4.17	3.5	1.77	0.59	0.57	2.61	0.16	4.23	4.38	5.38	1.86	6.06	5.29	0.23	0.81	0.44	3.29	3.59	2.04	3.61	2.45	2.44	2.65	2.11	3.09	2.08	3.86	3.65	4.6
Id1	Epithelial_Subtype_Uncommitted AE Progenitor_E16.5_Top_500_Genes	Uncommitted AE Progenitor_E16.5	Epithelial	Uncommitted AE Progenitor	E16.5-group	5.04	5.61	4.59	2.94	2.48	8.14	5.14	6.43	4.46	5.78	4.1	3.57	2.55	3.53	2.95	2.91	5.22	2.5	3.05	3.98	2.9	1.89	4.53	4.51	6.02	5.24	6.03	3.84	0	1.98	0.2	2.74	4.18	5.1	3.23	3.36	1.81	1.4	1.29	3.33	0	2.99	4.32	2.06
Mad2l1	Epithelial_Subtype_Uncommitted AE Progenitor_E16.5_Top_500_Genes	Uncommitted AE Progenitor_E16.5	Epithelial	Uncommitted AE Progenitor	E16.5-group	1.88	1.36	6.87	3.79	1.82	0.74	0.07	1.02	2.06	0.29	1.6	1.89	0.14	0.9	0	0.29	3.28	0.89	0.25	1.71	0	0.15	2.52	0.62	4.3	8.45	6.03	1.96	0	0	3.16	1.7	6.39	5.43	0.76	1.02	0.98	1.34	1.44	0.71	3.76	0.8	2.54	0.96
Ppa1	Epithelial_Subtype_Uncommitted AE Progenitor_E16.5_Top_500_Genes	Uncommitted AE Progenitor_E16.5	Epithelial	Uncommitted AE Progenitor	E16.5-group	1.85	2.2	4.3	0.78	1.94	0.78	1.48	3.39	1.95	0.09	0.82	2.38	3.05	0	2.52	0.68	4.22	2	1.28	1.27	1.03	0.16	3.34	0.22	7.14	6.9	6.01	2.3	0	0	1.06	2.33	5.16	2.49	3.52	3.75	1.14	0.91	2.28	2.93	2.29	2.08	3.2	0.35
Adi1	Epithelial_Subtype_Uncommitted AE Progenitor_E16.5_Top_500_Genes	Uncommitted AE Progenitor_E16.5	Epithelial	Uncommitted AE Progenitor	E16.5-group	1.43	2.01	2.37	2.08	0.38	0.72	0.77	1.23	1.39	1.38	1.55	3.09	1.99	0.6	1.42	1.59	5.21	3.3	2.22	3.21	4.46	1.6	3.45	4.36	3.85	4.29	5.53	3.63	0	0.32	4.02	2.05	3.91	3.9	2.12	1.87	1.92	0.85	3.32	1.84	3.1	3.39	2.68	0.5
Papss1	Epithelial_Subtype_Uncommitted AE Progenitor_E16.5_Top_500_Genes	Uncommitted AE Progenitor_E16.5	Epithelial	Uncommitted AE Progenitor	E16.5-group	1.87	3.58	4.01	2.15	0.15	1.2	1.2	2.32	2.18	0.48	1.33	2.25	0.73	1.88	2	1.45	1.83	2.01	0.86	2.03	2.78	0	3.31	1.99	4.08	4.32	5.41	3.72	6.34	1.22	0.88	2.37	2.96	3.38	3	2.64	1.27	2.01	2.97	4.08	5.14	2.28	2.6	1.14
Bmp4	Epithelial_Subtype_Uncommitted AE Progenitor_E16.5_Top_500_Genes	Uncommitted AE Progenitor_E16.5	Epithelial	Uncommitted AE Progenitor	E16.5-group	1.85	2.6	3.69	1.31	0.95	1.14	1.46	2.89	3.31	0.65	1.34	2.93	2.23	3.98	2.42	2.54	3.39	2.36	1.99	3.15	0.81	4.16	2.13	3.02	1.44	6.94	5.39	1.76	9.12	3.29	0.41	3.28	4.38	2.73	2.98	1.48	4.12	1.77	4.56	5.27	1.63	4.22	3.87	1.85
Ahcy	Epithelial_Subtype_Uncommitted AE Progenitor_E16.5_Top_500_Genes	Uncommitted AE Progenitor_E16.5	Epithelial	Uncommitted AE Progenitor	E16.5-group	0.99	1.26	2.14	0.97	0.03	0.56	0.17	1.97	1.03	0.39	0.08	1.64	0.81	0	1.57	0.12	0.83	1.39	0.52	0.77	0.1	0	2.46	2.35	3.76	5.27	5.28	2.12	4.93	0	1.25	1.37	2.92	1.27	1.2	2.2	1.33	2.25	0.79	1.67	2.43	1.67	1.66	0.78
Acat2	Epithelial_Subtype_Uncommitted AE Progenitor_E16.5_Top_500_Genes	Uncommitted AE Progenitor_E16.5	Epithelial	Uncommitted AE Progenitor	E16.5-group	1.16	1.56	4.18	0.31	0.55	0.96	0.09	0.02	0.81	0.36	0	2.58	1.64	0	2.73	0.44	2.02	3.62	1.72	1.86	2.49	0	2.98	3.17	5.96	4.75	5.11	2.58	4.05	0.32	1.81	1.86	4.77	4.5	3.53	3.95	1.24	0.75	1.61	2.75	1.72	3.71	2.33	0.79
Fbxo5	Epithelial_Subtype_Uncommitted AE Progenitor_E16.5_Top_500_Genes	Uncommitted AE Progenitor_E16.5	Epithelial	Uncommitted AE Progenitor	E16.5-group	1.3	1.04	5.63	3.06	0.15	0.76	0.11	0.11	0.66	0.47	0.11	1.04	0.1	0.13	0	0.41	1.72	0.16	0.45	0.44	0	1.21	1.95	0.58	4.75	3.69	5.09	0.29	0	1.48	0.11	1.16	5.57	0.32	0.68	1.13	0.05	0.58	1.41	0.94	4.44	0.43	1.69	0.25
Qars	Epithelial_Subtype_Uncommitted AE Progenitor_E16.5_Top_500_Genes	Uncommitted AE Progenitor_E16.5	Epithelial	Uncommitted AE Progenitor	E16.5-group	2.18	3.59	3.16	2.63	1.93	2.17	1.69	1.52	2.17	1.1	0.25	2.87	3.5	1.18	3.1	1.4	2.31	3.03	0.81	1.91	3.74	2.02	4.47	3.21	6.19	4.56	5.09	4.79	0	7.25	3.4	2.41	3.09	1.12	5.31	4.12	2.02	1.23	3.12	3.11	0.9	2.73	3.71	1.08
Tusc3	Epithelial_Subtype_Uncommitted AE Progenitor_E16.5_Top_500_Genes	Uncommitted AE Progenitor_E16.5	Epithelial	Uncommitted AE Progenitor	E16.5-group	2.38	1.69	4.39	2.87	1.66	2.5	0.96	2.05	2.87	1.72	1.73	3.12	4.32	2.44	2.18	2.02	4.24	3.3	2.27	2.36	2.09	3.1	2.77	3.42	5.35	4.31	4.99	2.48	0	4.65	5.07	2.35	3.81	4.25	1.98	3.34	1.5	1.92	2.86	1.88	2.59	3.35	2.16	2.42
Bhlhb9	Epithelial_Subtype_Uncommitted AE Progenitor_E16.5_Top_500_Genes	Uncommitted AE Progenitor_E16.5	Epithelial	Uncommitted AE Progenitor	E16.5-group	0.74	1.39	1.23	1.42	0.5	0.14	0.34	0.56	0.76	0.23	0.15	1.21	0.75	1.05	0.19	0.26	2.88	0.31	0.68	0.72	0	1.95	1.81	0.13	2.32	3.41	4.94	1.48	1.94	0	0	0.81	0.68	1.63	1.57	1.83	0.62	0.49	1.37	1.48	0.3	3.14	1.27	0
Ctc1	Epithelial_Subtype_Uncommitted AE Progenitor_E16.5_Top_500_Genes	Uncommitted AE Progenitor_E16.5	Epithelial	Uncommitted AE Progenitor	E16.5-group	0.64	0.52	1.91	1.03	0.05	0.02	0.58	0.09	0.99	0.45	0.03	0.9	0.21	0.45	0.05	0.14	0.35	0.48	0.39	0	0.6	0	1.4	1.55	3.4	2.61	4.62	0.68	0.71	0	0.26	0.86	2.1	1.19	0.62	1.16	0.78	0.1	1.09	1.13	3.83	1.07	1.89	0.29
Epha4	Epithelial_Subtype_Uncommitted AE Progenitor_E16.5_Top_500_Genes	Uncommitted AE Progenitor_E16.5	Epithelial	Uncommitted AE Progenitor	E16.5-group	1.38	1.36	0.47	1.72	1.82	2.01	1.76	1.13	0.79	1.1	1.76	1.86	2.49	1.89	2.02	2.52	2.15	1	1.4	1.17	0.69	0.34	0.67	2.99	1.82	4.11	4.6	1.55	1.18	0	0.92	1.01	0.78	0.17	0.4	1.8	0.55	1.06	0.72	0.75	1.16	1.08	1.32	0.74
Pfkl	Epithelial_Subtype_Uncommitted AE Progenitor_E16.5_Top_500_Genes	Uncommitted AE Progenitor_E16.5	Epithelial	Uncommitted AE Progenitor	E16.5-group	1.69	2.34	3.03	3.31	2.55	0.46	1.92	1.36	0.45	0.49	0.91	1.94	1.38	0.44	1.11	0.08	2.47	1.85	0.32	1.71	4.34	0.68	4.29	3.69	4.67	3.58	4.38	2.25	1.27	0.16	1.05	1.4	1.72	3.01	1.72	2.9	0.79	0.73	1.7	2.83	5.03	4	2.79	0.65
Dtd1	Epithelial_Subtype_Uncommitted AE Progenitor_E16.5_Top_500_Genes	Uncommitted AE Progenitor_E16.5	Epithelial	Uncommitted AE Progenitor	E16.5-group	0.89	0.83	1.85	1.4	0.58	0	0.63	1.5	0.59	0.96	0.23	1.94	0	0	2.1	0.77	3.72	2.5	1.16	1.42	1.8	1.86	1.49	3	3.35	3.61	4.33	2.67	0	0	0	1.44	0.64	0.61	0.78	0.69	1.19	1.8	0.68	2.22	0.42	1.89	1.53	1.1
Ppat	Epithelial_Subtype_Uncommitted AE Progenitor_E16.5_Top_500_Genes	Uncommitted AE Progenitor_E16.5	Epithelial	Uncommitted AE Progenitor	E16.5-group	0.9	2.19	1.61	0.7	1.11	0.8	0.91	0.53	0.12	0.45	0	1.57	0.6	1.2	0.81	0.43	0.56	1.64	0.71	1.72	1.54	0.15	3.12	2.07	1.86	2.79	4.25	1.31	0	5.83	0.04	0.65	2.12	0.64	1.56	1.86	0.27	0.17	0.79	0.43	0.67	1.26	0.97	0.09
Mpzl2	Epithelial_Subtype_Uncommitted AE Progenitor_E16.5_Top_500_Genes	Uncommitted AE Progenitor_E16.5	Epithelial	Uncommitted AE Progenitor	E16.5-group	0.43	0.41	0.84	0.4	0.51	0.51	0.61	0.61	0.3	0.15	0.13	1.58	2.03	0.42	1.51	1.28	2.34	1.78	0.6	1.52	1.55	0.86	1.67	2.31	2.07	2.41	4.14	1.19	0.69	0	0.43	0.52	0.61	1.17	0.53	0.2	0.34	0.32	0.13	0.7	0	0.18	0.47	0.04
Frem2	Epithelial_Subtype_Uncommitted AE Progenitor_E16.5_Top_500_Genes	Uncommitted AE Progenitor_E16.5	Epithelial	Uncommitted AE Progenitor	E16.5-group	0.12	0.29	0.06	0.54	0.02	0.05	0.02	0.26	0	0	0	1.37	0.79	0	0.05	0.14	1.26	1.24	0.84	0.49	1.9	0	1.44	3.19	2.94	2.75	4.09	3.07	0	0.17	0	0.27	0.1	0.37	0.06	0.17	0.03	0.01	0.03	0.06	0.39	0.21	0.87	0.02
Galk1	Epithelial_Subtype_Uncommitted AE Progenitor_E16.5_Top_500_Genes	Uncommitted AE Progenitor_E16.5	Epithelial	Uncommitted AE Progenitor	E16.5-group	1.07	1.58	2.85	1.3	0.61	0.43	1.22	1.26	1.34	0.14	0	2.33	2.59	0	0.97	0	3.61	1.93	1.82	1.75	0.93	0	2.75	3.44	5.33	5.93	4.02	1.67	0	0	4.77	1.69	3.11	0.96	3.79	1.12	0.77	1.17	0.78	2.37	2.38	3.56	2.88	0.68
Fras1	Epithelial_Subtype_Uncommitted AE Progenitor_E16.5_Top_500_Genes	Uncommitted AE Progenitor_E16.5	Epithelial	Uncommitted AE Progenitor	E16.5-group	0.39	0.67	0.3	0.35	0.09	0.25	0.45	0.35	0.5	0.27	0.15	1.37	2.87	0.91	3.11	1.99	1.13	0.55	0.13	0.09	1.4	0	3.05	1.74	1.1	2.62	3.78	2.08	6.21	0.57	0.1	1.04	2.29	2.16	1.88	1.12	1.28	0.76	2.24	3.12	0.08	0.51	1.48	0.1
Ppap2c	Epithelial_Subtype_Uncommitted AE Progenitor_E16.5_Top_500_Genes	Uncommitted AE Progenitor_E16.5	Epithelial	Uncommitted AE Progenitor	E16.5-group	0.42	1.32	1.15	0.58	0	0.52	0.06	0	0	0.16	0	1.19	0.66	0	0	0	0	1.16	0.74	1.19	1.38	0	3.84	1.08	1.69	2.45	3.63	1.45	0	0	0	0.25	0	0.36	0.39	0.86	0	0.21	0	0.27	2.22	0.09	0.78	0.48
Shh	Epithelial_Subtype_Uncommitted AE Progenitor_E16.5_Top_500_Genes	Uncommitted AE Progenitor_E16.5	Epithelial	Uncommitted AE Progenitor	E16.5-group	0.71	1.02	0.95	0.51	0.52	0.64	0.29	0.46	0.29	0.8	0.81	1.86	1.35	1.42	2.41	3.56	2.25	1.2	1.21	0.72	1.49	1.76	3.12	2.25	1.5	3.4	3.56	2.52	0	0.67	0.2	0.83	1.05	1.13	1.16	1.62	0.46	0.46	0.97	1.14	0.84	0.96	1.43	0.46
Habp2	Epithelial_Subtype_Uncommitted AE Progenitor_E16.5_Top_500_Genes	Uncommitted AE Progenitor_E16.5	Epithelial	Uncommitted AE Progenitor	E16.5-group	0.01	0.08	0.03	0	0	0	0	0	0	0	0	0.29	0	0	0	0	0	0	0	0	0	0	0	0	0	1.45	3.49	0	0	0	0	0.01	0.08	0	0.02	0.02	0	0	0	0.05	0.07	0.05	0	0
Cd164l2	Epithelial_Subtype_Uncommitted AE Progenitor_E16.5_Top_500_Genes	Uncommitted AE Progenitor_E16.5	Epithelial	Uncommitted AE Progenitor	E16.5-group	0.01	0	0	0.06	0	0	0	0	0	0	0	1.02	0.15	0	0.69	0	1.68	2.04	1.27	0.04	1.06	0.82	0	0.65	0.34	0.92	3.39	1.34	0	0	0	0.04	0	0	0.04	0	0	0	0.06	0.1	0	0	0.21	0
Jade3	Epithelial_Subtype_Uncommitted AE Progenitor_E16.5_Top_500_Genes	Uncommitted AE Progenitor_E16.5	Epithelial	Uncommitted AE Progenitor	E16.5-group	0.46	0.65	1.33	0.63	0.95	0.21	0	0.37	0.61	0.06	0	1.1	1.95	0.77	0.42	0.96	2.63	0.89	0.78	0.78	1.17	0	1.08	0.7	0.76	0.93	3.24	1.59	0	1.4	0	0.4	0.31	0.21	0.26	0.34	0.27	0.04	0.34	0.27	0.11	0.38	1.28	0.02
Ndufb7	Epithelial_Subtype_Uncommitted AE Progenitor_E18.5_Top_500_Genes	Uncommitted AE Progenitor_E18.5	Epithelial	Uncommitted AE Progenitor	E18.5-group	6.11	6.93	8.06	6.45	5.78	6.14	3.39	5.9	7.45	4.8	4.23	6.71	5.89	5.5	8.34	6.91	6.6	6.27	5.2	5.94	7.17	3.22	7.84	6.52	8.84	8.42	8.74	8.93	10.05	6.5	6.36	6.05	7.12	5.13	4.76	8.34	6.72	5.82	4.06	7.49	8.21	6.67	7.01	2.92
Cav1	Epithelial_Subtype_Uncommitted AE Progenitor_E18.5_Top_500_Genes	Uncommitted AE Progenitor_E18.5	Epithelial	Uncommitted AE Progenitor	E18.5-group	9.67	11.11	9.71	10.14	11.22	10.71	9.87	8.93	9.07	8.75	8.05	4.62	11.11	8.26	10.37	10.28	4.33	2.77	3.12	2.25	3.57	0.23	4.56	4.6	3.81	2.95	3.04	7.81	11.31	4.06	0.58	4.35	2.12	2.11	1.93	9.23	2.26	5.66	5.16	3.07	4.8	3.94	4.98	4.5
Lgals3	Epithelial_Subtype_Uncommitted AE Progenitor_E18.5_Top_500_Genes	Uncommitted AE Progenitor_E18.5	Epithelial	Uncommitted AE Progenitor	E18.5-group	0.98	0.35	0.07	0.89	1.6	0.35	0.91	0.62	2.27	1.68	1.42	3.44	6.53	6.83	8.17	5.68	2.36	2.03	2.47	2.91	4.73	3.55	3.53	1.37	3.34	0.62	1.38	5.78	5.25	9.48	5.79	0.74	0.13	0.27	0	0.65	0.26	0.39	0.8	0	2.35	0.35	1.48	0.58
Stbd1	Epithelial_Subtype_Uncommitted AE Progenitor_E18.5_Top_500_Genes	Uncommitted AE Progenitor_E18.5	Epithelial	Uncommitted AE Progenitor	E18.5-group	1.11	1.6	1.55	3.02	0.11	0.16	0.21	2.15	0.3	0.19	0.1	2.55	2.32	0	2.92	0.99	4.89	3.22	2.68	1.01	0.94	0	2.95	4.02	6.27	2.1	2.58	5.58	0	0	0	3.24	5.23	1.64	3.53	3.16	5.68	3.56	6.03	6.51	2.71	2.18	4.78	1.4
Tgfb2	Epithelial_Subtype_Uncommitted AE Progenitor_E18.5_Top_500_Genes	Uncommitted AE Progenitor_E18.5	Epithelial	Uncommitted AE Progenitor	E18.5-group	1.7	2.36	2.03	1.55	2.03	1.18	1.03	2.06	3.1	0.69	1.33	2.49	3.31	2.51	3.17	4.17	3.5	1.77	0.59	0.57	2.61	0.16	4.23	4.38	5.38	1.86	6.06	5.29	0.23	0.81	0.44	3.29	3.59	2.04	3.61	2.45	2.44	2.65	2.11	3.09	2.08	3.86	3.65	4.6
Cmpk1	Epithelial_Subtype_Uncommitted AE Progenitor_E18.5_Top_500_Genes	Uncommitted AE Progenitor_E18.5	Epithelial	Uncommitted AE Progenitor	E18.5-group	3.16	3.77	3.4	2.65	2.56	3.66	3.82	3.64	4.39	1.83	2.14	3.17	1.02	4.05	2.44	2.9	5.85	2.1	2.62	2.61	4.49	0.11	2.59	2.71	3.16	5.87	5.19	5.28	0.82	2.86	0.75	3.52	3.92	3.36	3.25	3.43	3.29	3.23	3.94	4.17	4.03	3.85	4.3	2.16
Dld	Epithelial_Subtype_Uncommitted AE Progenitor_E18.5_Top_500_Genes	Uncommitted AE Progenitor_E18.5	Epithelial	Uncommitted AE Progenitor	E18.5-group	2.69	4.95	4.03	4	2.64	1.37	1.69	3.8	4.21	0.27	0.71	3.21	4.04	0.9	4.38	0.64	3.27	3.77	2.2	1.81	2.84	0.61	4.32	5.03	3.75	4.79	4.56	5.18	8.84	0.25	1.75	3.29	4.17	0.63	4.11	3.54	4.13	2.6	2.53	4.98	1.55	5.08	4.31	0.98
Sptlc2	Epithelial_Subtype_Uncommitted AE Progenitor_E18.5_Top_500_Genes	Uncommitted AE Progenitor_E18.5	Epithelial	Uncommitted AE Progenitor	E18.5-group	2.05	2.22	2.24	2.14	3.16	2.24	2.21	1.9	2.05	1.86	1.51	2.87	3.94	3.33	3.44	3.36	2.41	3.53	2.61	2.66	1.61	0.1	1.85	2.3	1.51	3.12	2.42	4.93	0.35	3.23	0	1.25	1.36	1.9	1.21	0.95	1.2	1.13	0.95	2.23	1.99	0.8	1.92	0.62
Qars	Epithelial_Subtype_Uncommitted AE Progenitor_E18.5_Top_500_Genes	Uncommitted AE Progenitor_E18.5	Epithelial	Uncommitted AE Progenitor	E18.5-group	2.18	3.59	3.16	2.63	1.93	2.17	1.69	1.52	2.17	1.1	0.25	2.87	3.5	1.18	3.1	1.4	2.31	3.03	0.81	1.91	3.74	2.02	4.47	3.21	6.19	4.56	5.09	4.79	0	7.25	3.4	2.41	3.09	1.12	5.31	4.12	2.02	1.23	3.12	3.11	0.9	2.73	3.71	1.08
Pds5a	Epithelial_Subtype_Uncommitted AE Progenitor_E18.5_Top_500_Genes	Uncommitted AE Progenitor_E18.5	Epithelial	Uncommitted AE Progenitor	E18.5-group	2.49	2.41	3.35	2.43	4	3.65	0.82	1.54	3.64	2.02	0.16	2.51	1.28	1.32	2.46	1.36	2.43	2.36	1.79	2.23	3.19	0.36	3.67	4.56	3.04	3.19	4.21	4.47	0.79	0.92	1.52	2.74	3.16	3.34	4.96	2.72	1.47	2.66	2.82	3.62	4.54	3.11	3.76	1.86
Bdp1	Epithelial_Subtype_Uncommitted AE Progenitor_E18.5_Top_500_Genes	Uncommitted AE Progenitor_E18.5	Epithelial	Uncommitted AE Progenitor	E18.5-group	2.13	3.19	2.42	2.17	1.93	2.97	2.14	2.03	2.38	0.93	2.47	2.23	2.78	2.82	2.4	2.18	2.08	1.18	1.78	1.3	3.83	0	2.02	2.03	3.38	3.2	2.79	4.43	0	6.05	2.29	1.78	2.08	2.06	1.59	1.71	1.82	1.47	2.4	1.37	4.75	1.56	2.26	1.27
Ivd	Epithelial_Subtype_Uncommitted AE Progenitor_E18.5_Top_500_Genes	Uncommitted AE Progenitor_E18.5	Epithelial	Uncommitted AE Progenitor	E18.5-group	1.76	3.59	2.53	1.63	1.52	2.1	1.62	1.41	1.94	0.49	0.45	2.61	1.72	1.44	4.09	0.68	2.36	4.36	1.39	1.71	3.35	0.89	3.41	3.7	3.54	2.75	2.93	4.37	0	0	1.54	2.67	3.6	2.65	4.31	2.85	4.05	2.87	5.94	3.44	0.47	2.11	3.49	0.65
Plekhj1	Epithelial_Subtype_Uncommitted AE Progenitor_E18.5_Top_500_Genes	Uncommitted AE Progenitor_E18.5	Epithelial	Uncommitted AE Progenitor	E18.5-group	1.84	2.45	3.49	2.08	1.76	1.17	1.16	1.27	2.26	1.36	1.96	2.2	2.57	0.23	0.58	1.96	1.73	2.67	1.22	2.29	3.5	0	0.04	3.62	2.92	4.13	2.81	4.24	1.57	0	3.17	2.47	4.04	2.76	2.83	1.66	2.06	0.96	1.66	1.78	5.32	3.61	2.25	0.7
Gars	Epithelial_Subtype_Uncommitted AE Progenitor_E18.5_Top_500_Genes	Uncommitted AE Progenitor_E18.5	Epithelial	Uncommitted AE Progenitor	E18.5-group	1.99	2.56	4.08	1.95	0.78	1.93	1.6	1.95	1.27	1.46	1.61	1.87	1.91	1.15	1.43	1.12	2.44	1.66	1.14	1.85	2.69	0	0.94	1.35	2.86	3.9	2.17	3.89	6.53	2.98	0.53	1.97	2.89	4.51	0.48	2.4	1.38	1.33	1.97	3.54	3.98	2.44	2.73	1.94
Pglyrp1	Epithelial_Subtype_Uncommitted AE Progenitor_E18.5_Top_500_Genes	Uncommitted AE Progenitor_E18.5	Epithelial	Uncommitted AE Progenitor	E18.5-group	1.02	0.6	0.64	0.44	0.89	0.99	1.16	1.63	1.21	1.71	0.29	2.01	1.87	0.19	1.12	0.17	4.82	3.77	0.88	1.24	8.72	8.27	0.96	2.52	2.22	0.05	1.54	3.85	0	0	2.45	0.41	0.09	0	0	0.7	0.47	0.28	0	0.15	0	0	0.96	0
Enoph1	Epithelial_Subtype_Uncommitted AE Progenitor_E18.5_Top_500_Genes	Uncommitted AE Progenitor_E18.5	Epithelial	Uncommitted AE Progenitor	E18.5-group	1.08	1.1	1.6	1.38	1.35	0.41	0.95	1.7	1.45	0.37	0.14	1.46	1.33	0.44	2.77	1.28	1.42	0.79	0.64	0.87	1.89	0	1.87	0	2.07	3.73	3.14	3.77	0	0	0.84	1.08	1.16	0.42	1.59	1.81	0.81	0.43	2.29	0.71	0.29	1.95	1.67	0
Gys1	Epithelial_Subtype_Uncommitted AE Progenitor_E18.5_Top_500_Genes	Uncommitted AE Progenitor_E18.5	Epithelial	Uncommitted AE Progenitor	E18.5-group	1.19	1.64	1.86	2.23	2.01	0.48	0.28	0.9	0.89	0.42	0.26	2.01	1.88	1.11	2.08	1.34	3.44	2.18	1.01	0.67	4.12	0.1	2.21	4.83	4.03	2.54	2.71	3.68	0.24	0.28	0	1.35	2.73	1.31	1.28	2.88	2.22	0.71	1.77	3.3	2.99	0.81	1.53	1.13
Echdc2	Epithelial_Subtype_Uncommitted AE Progenitor_E18.5_Top_500_Genes	Uncommitted AE Progenitor_E18.5	Epithelial	Uncommitted AE Progenitor	E18.5-group	0.85	1.36	0.28	1.7	0.21	0.55	0	1.69	0.59	0.66	0.77	1.85	1.31	0.68	4.24	1.13	3.23	1.96	1.67	1.15	1.72	0	2.96	0.87	2.02	2.6	1.3	3.67	0	0	0	2.98	1.54	0	3	1.74	6.29	4.15	4.11	3.8	0	2.46	2.91	5.34
Arhgdib	Epithelial_Subtype_Uncommitted AE Progenitor_E18.5_Top_500_Genes	Uncommitted AE Progenitor_E18.5	Epithelial	Uncommitted AE Progenitor	E18.5-group	2.4	1.13	2.33	1.67	2.66	2.98	2.27	1.37	4.75	1.81	2.89	1.61	3.01	2.05	2.56	1.32	1	0.79	1.16	1.46	0.37	0	0.97	1.8	2.22	2.75	1.02	3.63	11.23	2.27	0.61	1.49	1.06	0.32	1.01	3.2	0.62	0.32	1.29	1.03	8.71	0.41	3.09	0.21
Sema3e	Epithelial_Subtype_Uncommitted AE Progenitor_E18.5_Top_500_Genes	Uncommitted AE Progenitor_E18.5	Epithelial	Uncommitted AE Progenitor	E18.5-group	0.6	0.31	0.48	0.38	0.66	0.5	0.67	0.41	0.83	0.9	1.35	1.76	3.86	3.85	2.16	3.46	0.81	1.47	0.43	0.4	2.04	0.03	4.62	2.3	1.81	1	1.24	3.07	0	2.67	1.56	0.54	0.22	0.48	0.22	0.23	0.57	0.4	0.4	0.3	0.32	0.31	1.36	0.61
Frem2	Epithelial_Subtype_Uncommitted AE Progenitor_E18.5_Top_500_Genes	Uncommitted AE Progenitor_E18.5	Epithelial	Uncommitted AE Progenitor	E18.5-group	0.12	0.29	0.06	0.54	0.02	0.05	0.02	0.26	0	0	0	1.37	0.79	0	0.05	0.14	1.26	1.24	0.84	0.49	1.9	0	1.44	3.19	2.94	2.75	4.09	3.07	0	0.17	0	0.27	0.1	0.37	0.06	0.17	0.03	0.01	0.03	0.06	0.39	0.21	0.87	0.02
Slc39a4	Epithelial_Subtype_Uncommitted AE Progenitor_E18.5_Top_500_Genes	Uncommitted AE Progenitor_E18.5	Epithelial	Uncommitted AE Progenitor	E18.5-group	0.04	0	0	0	0	0.07	0.04	0	0.04	0.16	0	1.24	3.25	2.94	1.29	1.94	2.29	0.25	0.67	0.29	1.46	0.8	1.46	0.6	0	0.04	0.2	3.03	0	4.98	7.08	0.07	0	0	0	0	0	0	0	0	0	0	0.21	0.04
Sfn	Epithelial_Subtype_Uncommitted AE Progenitor_E18.5_Top_500_Genes	Uncommitted AE Progenitor_E18.5	Epithelial	Uncommitted AE Progenitor	E18.5-group	0.34	0.34	0.15	0.57	0	0.44	0.13	0.6	0.6	0.43	0	1.48	2.37	2.27	1.74	1.62	1.48	1.08	1.14	1.95	3.63	0.24	2.36	1.35	0.24	0.43	0.83	2.86	0	0.58	0.81	0.27	0.26	0.32	0	0.13	0.19	0.15	0.25	0.18	0.58	0.06	0.5	0
Fgf18	Epithelial_Subtype_Uncommitted AE Progenitor_E18.5_Top_500_Genes	Uncommitted AE Progenitor_E18.5	Epithelial	Uncommitted AE Progenitor	E18.5-group	0.49	0.07	0.56	1.24	0	0.19	0.52	0.93	0.96	0.11	0	0.81	2.67	0.89	0.32	1.98	0.21	0.27	0.17	0.39	0	0	1.05	2.45	0.52	0.23	1.37	2.08	6.89	0	0.88	1	0	0	0.25	0.67	0.1	0.19	0.23	0.38	0.11	2.9	0.65	0.23
Lgals3	Epithelial_Subtype_ciliated_PND01-03_Top_500_Genes	ciliated_PND01-03	Epithelial	ciliated	PND01-03-group	0.98	0.35	0.07	0.89	1.6	0.35	0.91	0.62	2.27	1.68	1.42	3.44	6.53	6.83	8.17	5.68	2.36	2.03	2.47	2.91	4.73	3.55	3.53	1.37	3.34	0.62	1.38	5.78	5.25	9.48	5.79	0.74	0.13	0.27	0	0.65	0.26	0.39	0.8	0	2.35	0.35	1.48	0.58
1110032A03Rik	Epithelial_Subtype_ciliated_PND01-03_Top_500_Genes	ciliated_PND01-03	Epithelial	ciliated	PND01-03-group	1.3	0.54	0.96	1.83	0.31	1.71	1.06	2.16	2.05	1.33	0.69	2.3	2.01	2.81	3.91	1.55	4.03	2.07	1.7	1.57	2.93	1.91	0.95	2.1	1.51	2.38	1.52	3.07	0.49	9.29	7.09	2.11	3.38	4.48	1.34	0.77	2.91	2.39	2.45	2.45	4.61	2.37	2.89	1.23
Iars2	Epithelial_Subtype_ciliated_PND01-03_Top_500_Genes	ciliated_PND01-03	Epithelial	ciliated	PND01-03-group	2.01	3.6	2.58	2.7	2.84	1.06	2.65	1.94	1.42	1.34	1.4	2.19	1.75	2.87	2.06	2.26	1.47	1.73	1.65	1.71	2.52	1.59	2.29	2.09	2.48	3.99	2.81	2.54	1.3	8.67	1.04	2.31	1.77	3.29	2.03	1.46	2.72	2.43	2.28	1.68	3.31	1.98	2.6	3.07
Jag1	Epithelial_Subtype_ciliated_PND01-03_Top_500_Genes	ciliated_PND01-03	Epithelial	ciliated	PND01-03-group	3.61	3.11	2.09	2.06	3.43	5.79	4.76	3.8	4.78	4.36	1.69	2.84	0.37	0.93	2.05	2.93	3.83	2.79	3.29	2.92	5.64	3.04	2.84	2.72	3.52	2.05	1.77	2.07	0	7.91	9	1.54	0.73	0.11	0.29	1.92	0.5	1.1	0.94	0.33	0.14	2.5	2.78	0.75
Wars	Epithelial_Subtype_ciliated_PND01-03_Top_500_Genes	ciliated_PND01-03	Epithelial	ciliated	PND01-03-group	2.14	3.75	2	1.38	1.75	2.12	3.14	2.68	2.94	1.06	0.89	1.94	5.53	1.49	4.98	2.96	1.11	1.62	0.54	1.33	2.83	0	1.66	2.17	0.56	2.92	2.53	1.31	1.38	6.94	1.53	1.25	1.88	1.6	1.16	2.6	0.59	0.51	0.17	1.61	3.97	0.25	1.35	0.7
Ippk	Epithelial_Subtype_ciliated_PND01-03_Top_500_Genes	ciliated_PND01-03	Epithelial	ciliated	PND01-03-group	0.77	0.47	1.21	0.4	0.63	1.59	0.66	0.72	1.2	0.57	0.05	1.1	1.17	0.15	1.5	0.57	0.42	1.48	1.22	0.83	1.36	0	0.11	1.86	1.09	1.39	1.07	0.47	0	6.51	1.59	0.7	0.92	2.15	1.72	0.32	0.9	0.81	0.16	0.31	0.05	0.87	0.96	0
Sox2	Epithelial_Subtype_ciliated_PND01-03_Top_500_Genes	ciliated_PND01-03	Epithelial	ciliated	PND01-03-group	0.01	0	0.06	0	0	0	0	0	0	0	0	0.29	0	0	0	0	0	0	0.02	0.09	1.22	1.39	1.04	0	0	0	0.53	0	0	6.05	3.94	0.01	0.02	0	0.03	0	0	0	0	0	0	0	0	0
Bdp1	Epithelial_Subtype_ciliated_PND01-03_Top_500_Genes	ciliated_PND01-03	Epithelial	ciliated	PND01-03-group	2.13	3.19	2.42	2.17	1.93	2.97	2.14	2.03	2.38	0.93	2.47	2.23	2.78	2.82	2.4	2.18	2.08	1.18	1.78	1.3	3.83	0	2.02	2.03	3.38	3.2	2.79	4.43	0	6.05	2.29	1.78	2.08	2.06	1.59	1.71	1.82	1.47	2.4	1.37	4.75	1.56	2.26	1.27
Ppat	Epithelial_Subtype_ciliated_PND01-03_Top_500_Genes	ciliated_PND01-03	Epithelial	ciliated	PND01-03-group	0.9	2.19	1.61	0.7	1.11	0.8	0.91	0.53	0.12	0.45	0	1.57	0.6	1.2	0.81	0.43	0.56	1.64	0.71	1.72	1.54	0.15	3.12	2.07	1.86	2.79	4.25	1.31	0	5.83	0.04	0.65	2.12	0.64	1.56	1.86	0.27	0.17	0.79	0.43	0.67	1.26	0.97	0.09
Gpx2	Epithelial_Subtype_ciliated_PND01-03_Top_500_Genes	ciliated_PND01-03	Epithelial	ciliated	PND01-03-group	0.01	0	0.11	0	0	0	0	0	0	0	0	0.73	0	0.77	0	0	0	0.23	0.05	1.73	1.63	3.74	1.28	0	1.64	1.45	0.98	0.77	0	5.05	2.96	0.02	0.08	0	0	0	0	0	0	0	0	0	0	0
Dhcr24	Epithelial_Subtype_ciliated_PND01-03_Top_500_Genes	ciliated_PND01-03	Epithelial	ciliated	PND01-03-group	0.9	2.19	2.1	0.5	0.28	1.57	0.59	0.6	0.65	0.31	0.04	0.82	0.52	0.53	0.07	1.43	0.69	0.81	0.91	1.04	1.24	0	0.45	0.56	0.52	1.31	0.21	0.7	0	5.01	0.67	0.42	0.72	0	1.07	0.91	0.03	0.12	0.04	0.03	0.1	1.22	0.41	0.04
Pigo	Epithelial_Subtype_ciliated_PND01-03_Top_500_Genes	ciliated_PND01-03	Epithelial	ciliated	PND01-03-group	0.25	0.49	0.26	0.07	0.8	0.2	0.05	0.05	0.56	0.09	0	0.31	0.65	0	0.22	0.04	0.06	0.06	0.15	0.28	0	0	0.18	0.79	0.21	0.93	0.13	0.54	0	3.68	0.91	0.39	0.23	0.22	0.93	0.44	0.84	0.23	0.33	0.43	1.16	0.65	0.53	0
Gpt2	Epithelial_Subtype_ciliated_PND01-03_Top_500_Genes	ciliated_PND01-03	Epithelial	ciliated	PND01-03-group	0.53	0.45	0.81	0.62	0.52	0.24	0.22	0.29	0.89	0.5	0.84	0.78	0.12	0.2	0.62	0.25	2.2	0.73	0.92	0.6	0.24	0.23	0.6	1.51	1.15	0.76	0.83	0.35	0.7	3.6	1.36	0.71	1.37	0.31	0.68	0.68	0.72	0.42	0.35	0.57	0.57	0.38	0.87	0.2
Slc39a4	Epithelial_Subtype_ciliated_PND01-03_Top_500_Genes	ciliated_PND01-03	Epithelial	ciliated	PND01-03-group	0.04	0	0	0	0	0.07	0.04	0	0.04	0.16	0	1.24	3.25	2.94	1.29	1.94	2.29	0.25	0.67	0.29	1.46	0.8	1.46	0.6	0	0.04	0.2	3.03	0	4.98	7.08	0.07	0	0	0	0	0	0	0	0	0	0	0.21	0.04
Jag1	Epithelial_Subtype_ciliated_PND07-28_Top_500_Genes	ciliated_PND07-28	Epithelial	ciliated	PND07-28-group	3.61	3.11	2.09	2.06	3.43	5.79	4.76	3.8	4.78	4.36	1.69	2.84	0.37	0.93	2.05	2.93	3.83	2.79	3.29	2.92	5.64	3.04	2.84	2.72	3.52	2.05	1.77	2.07	0	7.91	9	1.54	0.73	0.11	0.29	1.92	0.5	1.1	0.94	0.33	0.14	2.5	2.78	0.75
Pisd	Epithelial_Subtype_ciliated_PND07-28_Top_500_Genes	ciliated_PND07-28	Epithelial	ciliated	PND07-28-group	1.38	2.67	0.83	1.96	2.34	1.12	1.51	0.91	2.18	0.56	1.86	2.03	2.78	1.6	1.62	1	2.45	1.63	1.98	1.32	0.38	1.4	2.69	2.12	2.03	2.42	2.01	2.17	0	3.48	7.87	1.42	0.93	0.69	1.19	0.66	0.63	0.92	2.31	1.04	3.24	1.94	1.69	1.27
1110032A03Rik	Epithelial_Subtype_ciliated_PND07-28_Top_500_Genes	ciliated_PND07-28	Epithelial	ciliated	PND07-28-group	1.3	0.54	0.96	1.83	0.31	1.71	1.06	2.16	2.05	1.33	0.69	2.3	2.01	2.81	3.91	1.55	4.03	2.07	1.7	1.57	2.93	1.91	0.95	2.1	1.51	2.38	1.52	3.07	0.49	9.29	7.09	2.11	3.38	4.48	1.34	0.77	2.91	2.39	2.45	2.45	4.61	2.37	2.89	1.23
Slc39a4	Epithelial_Subtype_ciliated_PND07-28_Top_500_Genes	ciliated_PND07-28	Epithelial	ciliated	PND07-28-group	0.04	0	0	0	0	0.07	0.04	0	0.04	0.16	0	1.24	3.25	2.94	1.29	1.94	2.29	0.25	0.67	0.29	1.46	0.8	1.46	0.6	0	0.04	0.2	3.03	0	4.98	7.08	0.07	0	0	0	0	0	0	0	0	0	0	0.21	0.04
Sec11c	Epithelial_Subtype_ciliated_PND07-28_Top_500_Genes	ciliated_PND07-28	Epithelial	ciliated	PND07-28-group	2.21	2.8	2.72	3.29	3.03	0.85	1.65	4.35	2.63	0.64	1.34	3.25	3.45	3.57	1.15	1.93	5.15	3.81	2.12	3.7	3.07	1.1	1.43	3.65	1.86	4.86	3.07	4.06	0	4.57	6.73	1.83	2.4	3.28	2.2	2.13	2.45	1	1.6	1.48	4.73	2.01	1.85	0.52
B9d1	Epithelial_Subtype_ciliated_PND07-28_Top_500_Genes	ciliated_PND07-28	Epithelial	ciliated	PND07-28-group	0.57	0.84	0.7	0.08	0	0.47	0	0.76	1.32	0.28	0	1.95	1.47	0	1.63	0.8	4.63	1.82	0.4	0.47	2.95	3.9	2.58	1.76	7.66	3.3	3.68	1.13	8.48	4.64	6.7	1.75	3.62	1.82	1.38	2.07	1.07	0.73	1.45	3.58	0.25	2.91	3.12	0.23
Rfk	Epithelial_Subtype_ciliated_PND07-28_Top_500_Genes	ciliated_PND07-28	Epithelial	ciliated	PND07-28-group	1.51	0.86	1.65	1.82	1.3	1.44	1.72	1.88	2.52	0.96	1.22	2.77	3.37	2.95	1.64	2.85	2.76	2	2.45	2.12	4.36	4.59	3.64	2.21	1.59	3.2	3.6	2.62	6.98	3.72	6.45	2.08	2.09	2.45	2.24	1.36	1.69	1.82	1.45	2.32	2.92	3.35	2.51	0.89
Ak3	Epithelial_Subtype_ciliated_PND07-28_Top_500_Genes	ciliated_PND07-28	Epithelial	ciliated	PND07-28-group	1.8	2.76	1.17	1.34	1.15	1.46	2.62	2.27	2.79	1.39	1.67	1.82	2.58	0.22	3.39	0.68	3.28	1.58	1.36	1.41	1.19	2.14	1.28	1.66	4.11	2.3	2.3	1.56	3.25	2.18	4.94	1.32	0.97	2.41	1.09	1.87	1.75	0.29	1.36	2.37	2.21	1.61	1.77	0.26
Acsl3	Epithelial_Subtype_ciliated_PND07-28_Top_500_Genes	ciliated_PND07-28	Epithelial	ciliated	PND07-28-group	0.36	0.87	0.96	0.35	0.46	0.06	0.53	0.28	0.14	0.09	0.06	0.65	0.8	0.29	0.03	0.14	0.15	0.31	0.45	0.34	1.22	0	0.37	0.38	0.78	1.35	1.8	0.09	0	3.73	4.84	0.71	1.54	0.13	0.96	0.35	0.25	0.26	0.55	1.25	0.29	1.47	1.16	0
Yars2	Epithelial_Subtype_ciliated_PND07-28_Top_500_Genes	ciliated_PND07-28	Epithelial	ciliated	PND07-28-group	0.54	0.93	1.49	1.04	0.05	0.24	0.64	0.16	0.1	0.51	0	0.78	0.81	0.6	0	0.51	1.53	0.81	0.33	0.46	0	0	0.02	0.58	0	1.51	1.14	1.72	0	2.17	4	0.65	0.51	0	1.55	0.44	0.72	0	0.23	0.63	3.16	1.32	1.17	0
Sox2	Epithelial_Subtype_ciliated_PND07-28_Top_500_Genes	ciliated_PND07-28	Epithelial	ciliated	PND07-28-group	0.01	0	0.06	0	0	0	0	0	0	0	0	0.29	0	0	0	0	0	0	0.02	0.09	1.22	1.39	1.04	0	0	0	0.53	0	0	6.05	3.94	0.01	0.02	0	0.03	0	0	0	0	0	0	0	0	0
Trit1	Epithelial_Subtype_ciliated_PND07-28_Top_500_Genes	ciliated_PND07-28	Epithelial	ciliated	PND07-28-group	0.67	1.6	0.85	1.74	0	0.13	0.61	0.68	0.5	0.37	0.82	0.89	0.83	0.29	2.23	0.34	0.99	0.68	0.79	0.37	0.88	0	1.9	0.46	0	0.81	2	0.48	0	0.77	3.84	0.68	1.85	0	2.15	0.33	0.65	0.33	0.34	0.03	4.51	0.03	1.04	1.09
Gpx2	Epithelial_Subtype_ciliated_PND07-28_Top_500_Genes	ciliated_PND07-28	Epithelial	ciliated	PND07-28-group	0.01	0	0.11	0	0	0	0	0	0	0	0	0.73	0	0.77	0	0	0	0.23	0.05	1.73	1.63	3.74	1.28	0	1.64	1.45	0.98	0.77	0	5.05	2.96	0.02	0.08	0	0	0	0	0	0	0	0	0	0	0
Gyg	Fibroblast_Overall_Top_500_Genes	All	Fibroblast	Early Fibroblastic Progenitor	E16.5-group	5.66	7.41	7.14	7.08	2.94	4.27	4.41	7.94	5.51	4.12	3.21	5.46	6.41	2.87	7.89	3.42	10.84	6.71	3.99	4.39	6.22	6.07	6.75	4.07	6.29	6.23	6.62	5.93	8.95	1.23	0.65	9.59	9.91	11.46	10.41	8.35	11.61	11.86	12.31	12.15	4.77	6.34	11.22	11.83
Plac9b	Fibroblast_Overall_Top_500_Genes	All	Fibroblast	Early Fibroblastic Progenitor	E16.5-group	3.33	1.58	3.56	5.22	0.48	1.67	2.79	8.13	6.44	1.84	3	2.79	3.21	1.79	5.3	3.01	8.24	2.88	1.52	2.09	3.08	0	2.41	1.47	6.52	2.81	1.24	3.85	8.18	6.47	1.34	7.62	5.36	6.04	5.32	1.5	9.41	9.84	5.93	7.44	2.68	3.08	9.34	9.07
Gpx3	Fibroblast_Overall_Top_500_Genes	All	Fibroblast	Early Fibroblastic Progenitor	E16.5-group	3.14	6.41	2.55	4.72	2.2	2.53	0.44	6.47	3.11	1.52	1.2	3.02	4.68	2.03	6.2	2.62	7.65	3.18	1.86	1.83	6.83	0	3.07	2.96	4.65	2.58	3.17	2.57	9.02	0	0.11	7.52	4.56	8.83	7.75	4.37	10.45	11.93	11.51	8.64	9.44	4.99	7.6	10.47
Fmo2	Fibroblast_Overall_Top_500_Genes	All	Fibroblast	Early Fibroblastic Progenitor	E16.5-group	2.68	3.06	2.44	4.45	2.83	2.28	1.31	5.79	2.68	1.21	0.18	2.45	2.89	0.54	5.2	2.86	6.55	2.55	1.49	1.66	6.88	3.06	3.96	1.55	4.05	2.18	1.43	2.08	0.29	1.42	0.29	6.76	4.11	9	4.91	3.32	9.97	10.43	10.26	8.62	3.09	5.85	7.82	9.5
Zeb2	Fibroblast_Overall_Top_500_Genes	All	Fibroblast	Early Fibroblastic Progenitor	E16.5-group	4.15	4.89	5.1	3.03	3.87	3.95	3.25	4.94	4.79	3.38	4.42	2.76	2.7	2.05	4.45	1.98	4.12	2.51	1.96	2.23	2.36	0.08	4.13	3.48	6.21	3.76	2.61	2.61	3.86	3.39	1.83	6.21	7.08	7.71	7.51	4.8	7.12	5.3	5.68	7.29	7.52	6.92	6.42	4.21
Colec12	Fibroblast_Overall_Top_500_Genes	All	Fibroblast	Early Fibroblastic Progenitor	E16.5-group	4.58	4.24	4.76	4.52	2.88	4.51	4.68	5.14	4.09	5.32	3.88	3.02	2.76	3.56	4.29	2.14	5.12	3.01	2	2.45	1.86	2.24	3.86	3.89	3.92	3.55	3.07	2.92	8.87	2.73	3.27	5.99	6.87	7.38	7.48	4.96	6.67	5.5	6.44	6.88	3.8	4.01	6.25	5.04
Snai2	Fibroblast_Overall_Top_500_Genes	All	Fibroblast	Early Fibroblastic Progenitor	E16.5-group	3.31	5.09	5.33	4.2	1.71	2.55	2.49	3.23	4.24	1.76	1.5	2.45	1.67	1.5	3.29	0.36	6.04	2.62	0.77	1.82	3.44	0	4.26	3.05	7.26	3.62	2.49	3.92	2.31	1.13	0.92	5.87	8.66	9.21	8.31	4.73	6.47	6.28	6.26	8.59	2.22	5.15	7.39	4.49
Plk2	Fibroblast_Overall_Top_500_Genes	All	Fibroblast	Early Fibroblastic Progenitor	E16.5-group	7.37	9.01	7.36	8.25	6.73	9.79	6.6	7.42	6.7	5.99	5.07	3.97	3.84	2.65	4.37	2.69	5.6	3.97	3.1	3.57	6.44	0.96	4.33	5	7.17	5.8	5.03	4.37	0	2.34	0.22	5.85	7.69	6.19	7.43	7.76	5.17	5.23	7.43	7.42	6.29	6.84	6.14	2.47
Acta2	Fibroblast_Overall_Top_500_Genes	All	Fibroblast	Early Fibroblastic Progenitor	E16.5-group	3.07	2.46	4.46	2.36	2.46	1.25	2.65	5.22	6.34	1.13	2.7	2.31	0.8	0.93	3.32	1.89	5.5	1.79	2.23	1.57	0.41	0	2.64	3.78	7.64	2.9	3.42	2.42	0.33	0.38	0.34	5.79	5.34	7.68	6.47	4.26	4.78	2.74	3.64	5.07	3.49	8.54	6.49	2.26
Ppap2b	Fibroblast_Overall_Top_500_Genes	All	Fibroblast	Early Fibroblastic Progenitor	E16.5-group	5.51	6.61	4.94	6.49	5.53	6.89	4.62	6.47	4.89	4.19	4.67	2.51	4.09	0.94	4.35	0.66	5.85	2.98	1.72	1.48	7.25	2.91	4.08	0.75	4.49	2.09	2.7	1.89	0.89	0.18	1.53	5.79	5.47	5.5	6.78	5.82	7.17	7.63	7.63	6.98	2.71	3.42	6.64	4.72
Acadsb	Fibroblast_Overall_Top_500_Genes	All	Fibroblast	Early Fibroblastic Progenitor	E16.5-group	3.13	5.43	4.02	4.75	3.22	1.75	2.34	4.11	3.52	1.12	1.61	3.69	3.97	2.04	4.97	3.28	6.79	4.8	2.27	2	4.07	2.92	4.5	4.77	4.79	4.01	3.52	4.89	3.57	5.21	1.48	5.78	7.16	5.21	7.6	4.16	7.02	5.49	7.74	8.58	2.54	5.9	6.64	4.18
Hsd11b1	Fibroblast_Overall_Top_500_Genes	All	Fibroblast	Early Fibroblastic Progenitor	E16.5-group	2.12	3	1.35	4.9	1.24	1.53	0.59	5.28	1.8	0.9	0	2.18	4.45	1.37	6.12	1.9	5.85	2.96	1.37	1.1	4.4	0	2.67	0.79	0.33	0.96	1.59	2.5	0	0.4	0	5.76	5.15	2.42	4.97	2.61	10.62	9.66	10.6	8.73	0.72	1.66	7.97	7.83
Figf	Fibroblast_Overall_Top_500_Genes	All	Fibroblast	Early Fibroblastic Progenitor	E16.5-group	2.14	2.82	2.29	3.7	0.07	0.86	0.66	4.08	3.33	1.54	1.62	2.05	1.88	1.09	3.66	1.04	6.24	2.38	0.84	1.64	2.78	0	3	1.27	3.92	2.44	1.55	1.81	0	0.3	4.56	5.6	6.53	9.18	7.11	2.63	9.22	6.18	7.24	8.55	1.51	2.95	7.44	4.99
Lox	Fibroblast_Overall_Top_500_Genes	All	Fibroblast	Early Fibroblastic Progenitor	E16.5-group	2.04	2.88	4.14	3.57	1.11	0.56	0.25	3.48	0.89	1.02	0.74	1.97	2.32	1.76	3.17	2.64	6.02	2.17	0.52	0.12	2.44	0	3.21	2.69	5.91	2.26	2.58	1.9	1.28	0.13	0	5.45	6.35	7.81	6.94	3.88	7.27	5.48	9.03	7.9	2.65	6.46	7.3	4.35
Cp	Fibroblast_Overall_Top_500_Genes	All	Fibroblast	Early Fibroblastic Progenitor	E16.5-group	2.27	1.92	0.68	3.11	1.4	1.52	1.86	5.77	3.57	1.87	1.6	1.92	2.47	1.35	4.04	1.68	3.8	1.97	1.51	2.57	4.41	6.29	2.27	0.47	0.09	0.49	0.31	1.84	0	1.27	4.24	4.85	2.18	3.6	2.3	1.42	7.56	6.93	6.72	3.02	2.47	1.39	4.64	6.17
Meox2	Fibroblast_Overall_Top_500_Genes	All	Fibroblast	Early Fibroblastic Progenitor	E16.5-group	1.77	3.8	2.2	2.6	0.11	0.82	1.32	2.94	2.5	0.33	0.72	1.23	0.72	0.17	2.92	0.8	6.01	1.36	0.71	1	0.95	0.09	2.13	0.27	2.55	1.08	1.09	0.98	0	0	0	4.81	5.39	3.66	6.9	3.18	6.55	6.23	8.42	7.22	3.19	1.92	4.33	5.61
Tagln	Fibroblast_Overall_Top_500_Genes	All	Fibroblast	Early Fibroblastic Progenitor	E16.5-group	2.28	1	1.54	1.83	1.52	0.3	1.33	4.54	6.96	1.06	3.61	1.43	1.22	0.3	1.86	2.41	1.84	1.18	1.41	1.78	1.49	0	1.51	2.33	4.84	0.84	0.64	1.73	0	1.43	0.26	4.76	0.77	0.57	1.15	3.28	3.94	5.33	4.53	2.12	0	7.35	3.18	3.91
Ednrb	Fibroblast_Overall_Top_500_Genes	All	Fibroblast	Early Fibroblastic Progenitor	E16.5-group	6.27	5.76	6	7.16	6.87	7.84	3.69	6.12	6.3	6.58	3.96	2.5	3.35	3.35	2.82	2.89	4.31	1.58	2.42	1.46	2.01	0	2.66	3.83	8.08	2.56	1.22	3.25	0	3.77	0.47	4.74	4.59	3.23	3.39	7.01	2.61	3.8	3.36	2.66	6.98	10.96	6.1	3.45
Pde5a	Fibroblast_Overall_Top_500_Genes	All	Fibroblast	Early Fibroblastic Progenitor	E16.5-group	2.83	3.39	4.3	2.76	1.56	1.71	2.51	2.81	4.78	1.91	1.74	2.23	3.83	1.77	3.02	1.87	3.58	1.7	1.16	1.46	3.59	0.06	2.3	3.39	6.8	3.41	2.32	2.44	2.84	0.66	1.05	4.66	6.03	6.12	5.13	4.03	4.17	4.15	4.49	5.14	3.91	6.99	5.15	1.93
Vcam1	Fibroblast_Overall_Top_500_Genes	All	Fibroblast	Early Fibroblastic Progenitor	E16.5-group	1.81	3.16	2.95	2.35	0.16	0.33	0.29	4.07	1.6	1.11	0.26	1.66	1.24	0.34	3.23	0.6	5.49	2.36	0.75	0.89	2.04	0	2.87	0.29	5.51	1.85	2.07	1.83	0	0	0	4.59	5.62	5.57	6.82	3.59	8.07	5.81	5.6	8.98	4.24	2.31	6.36	2.76
Ifitm1	Fibroblast_Overall_Top_500_Genes	All	Fibroblast	Early Fibroblastic Progenitor	E16.5-group	2.31	1.2	1.56	4.57	2.86	0.7	0.33	7.3	1.24	2.04	0.63	1.71	2.19	1.74	3.95	1.36	3.83	2.71	1.41	0.69	2.08	0	0.6	0.3	0	0.35	0.91	2	1.26	0	6.65	4.57	1.89	1.91	1.21	2.22	8.39	10.38	8.21	1.51	1.78	1.2	6.02	9.92
Dpt	Fibroblast_Overall_Top_500_Genes	All	Fibroblast	Early Fibroblastic Progenitor	E16.5-group	1.53	1.59	0.44	1.52	0.24	0.76	1.71	4.93	3.53	0.54	1.55	1.31	1.53	0.34	2.33	1.95	3.79	2.24	1.13	1.89	1.23	0.12	0.61	0.22	1.52	0.09	0.12	1.15	0	0	0.24	4.5	1.22	2.14	0.57	0.57	8.43	5.34	7.8	3.03	0.12	0.77	3.03	3.51
Gucy1a3	Fibroblast_Overall_Top_500_Genes	All	Fibroblast	Early Fibroblastic Progenitor	E16.5-group	2.37	2.7	3.79	1.85	2.08	1.85	1.3	3.25	3.63	1.25	1.18	1.76	0.67	1.8	2.09	0.99	4.35	1.65	1.07	1.31	1.27	0.04	2.83	0.94	5.96	2.99	1.7	1.48	8.94	0.28	0.87	4.36	5.39	5.03	4.73	3.57	3.26	2.73	4.49	5.29	3.39	6.06	5.21	2.09
Adamts1	Fibroblast_Overall_Top_500_Genes	All	Fibroblast	Early Fibroblastic Progenitor	E16.5-group	3.81	5.35	2.77	4.25	2.39	5.03	3.35	6.07	3.71	3.05	2.42	2.1	2.58	1.21	3.28	1.32	3.86	2.71	1.57	2.34	1.32	0	2.05	1.48	1.92	2.7	1.98	2.41	0	2.42	0	4.35	4.55	5.14	3.97	3.06	5.76	5.09	6.99	6.09	0.52	3.4	5	2.33
Spon1	Fibroblast_Overall_Top_500_Genes	All	Fibroblast	Early Fibroblastic Progenitor	E16.5-group	1.7	1.9	0.28	3.2	0.75	1.34	0.33	5.26	2.86	0.59	0.78	1.4	2.95	1.92	3.69	1.59	2.15	1.58	1.14	0.93	1.91	0.03	1.55	0.59	0	1.08	0.31	1.64	0.39	0.1	0.79	4.21	1.21	1	1.84	1.61	7.76	7.21	7.84	3.02	0.03	2.23	3.86	6.38
Tcf12	Fibroblast_Overall_Top_500_Genes	All	Fibroblast	Early Fibroblastic Progenitor	E16.5-group	3.66	4.44	5.08	4.09	1.87	3.83	3.44	5.16	3.21	2.22	1.26	2.91	1.96	2.42	3.58	2.94	3.74	2.84	2.07	2.28	4.43	0	3.62	3.41	5.16	3.8	4.12	3.11	8.56	1.72	1.1	4.2	5.78	1.81	5.39	5.31	3.37	5.62	3.16	5.07	5.41	4.73	4.29	3.06
Tubb6	Fibroblast_Overall_Top_500_Genes	All	Fibroblast	Early Fibroblastic Progenitor	E16.5-group	2.89	3.13	6.93	5.1	0.8	0.66	1.41	3.66	4.18	0.87	1.32	1.66	0.75	1.06	2.73	2.33	3.71	0.95	0.83	0.94	0	0	2.63	1.79	6.03	4.86	1.79	0.34	0	0.32	1.6	3.94	8.85	6.27	3.84	3.87	1.46	1.91	2.52	5.2	5.33	2.48	4.4	2.3
Pdgfra	Fibroblast_Overall_Top_500_Genes	All	Fibroblast	Early Fibroblastic Progenitor	E16.5-group	1.48	1.52	2.81	2.28	0.69	0.13	0.62	1.86	3.58	0.26	0.36	1.06	0.29	0.21	2.86	0.64	2.93	0.55	0.23	0.54	0.91	0	2.19	1.65	6.8	2.08	0.53	1.74	0	0	0	3.94	2.92	5.89	3.75	2.72	2.94	3.99	3.86	3.66	1.76	7.28	4.71	0.93
Tns3	Fibroblast_Overall_Top_500_Genes	All	Fibroblast	Early Fibroblastic Progenitor	E16.5-group	1.82	1.84	2.05	2.43	1.53	1.48	1.47	3.44	2.57	0.37	1.67	2.26	3.26	2.56	2.83	3.12	3.96	1.67	1.28	1.35	3.18	0	3.67	2.36	2.74	2.39	1.67	2.42	8.03	4.03	3.82	3.87	4.38	5.76	4.78	2.1	5.18	4.13	5.32	6.43	2.97	3.13	4.21	4.07
Enpep	Fibroblast_Overall_Top_500_Genes	All	Fibroblast	Early Fibroblastic Progenitor	E16.5-group	1.39	1.58	1.25	1.49	0.36	0.3	1	3.64	2.66	0.62	1.39	1.5	0.93	0.99	1.5	1	3.21	1.47	1.44	2.54	1.54	2.23	1.47	0.66	1.21	1.56	1.38	1.05	0	1.1	1.29	3.8	3.86	3.12	4.64	1.65	4.85	4.79	5.51	5.47	2.03	1.33	3.74	4.15
Pik3r1	Fibroblast_Overall_Top_500_Genes	All	Fibroblast	Early Fibroblastic Progenitor	E16.5-group	2.43	2.44	2.11	3.67	2.62	1.57	1.8	3.66	3.92	1.16	3.16	2.22	2.52	1.21	3.27	1.4	2.97	1.91	1.85	2.21	4.11	0.42	2.71	3.35	2.13	2.78	3.16	1.33	1.26	2.05	1.56	3.77	3.92	4.13	2.97	2.02	5.02	5.54	5.39	4.11	2.8	4.33	4.02	2.45
Dpep1	Fibroblast_Overall_Top_500_Genes	All	Fibroblast	Early Fibroblastic Progenitor	E16.5-group	1.5	1.69	1.16	3.78	0.26	0.35	0.22	4.87	1.11	0.69	0.11	1.66	3.99	2.8	4.75	0.77	4.98	1.81	1.02	0.61	2.28	0	2.72	0.37	0.31	0.76	1.33	1.69	0	0.26	0	3.73	1.43	0.69	1.72	2.06	7.34	7.62	8.17	3.46	0	0.86	5.31	5.78
Cbr1	Fibroblast_Overall_Top_500_Genes	All	Fibroblast	Early Fibroblastic Progenitor	E16.5-group	2.39	2.98	3.14	3.03	3.17	2.81	1.26	1.8	3.18	1.05	0.65	2.73	2.45	0.6	1.53	0.91	5.85	2.97	1.65	1.3	4.95	3.48	5.03	1.96	6.36	3.51	3.75	2.69	7.14	1.96	5.85	3.67	5.81	4.66	5.66	3.74	3.85	4.08	3.83	3.95	2.91	4.61	3.98	1.53
Fgfr3	Fibroblast_Overall_Top_500_Genes	All	Fibroblast	Early Fibroblastic Progenitor	E16.5-group	2.11	1.41	2.57	2.38	1.25	3.26	1.95	2.89	2.02	1.32	2.01	2.5	3.42	1.01	5.83	1.6	2.83	2.53	1.38	1.67	4.6	2.31	5.04	1.16	4.98	1.65	4.96	2.59	3.32	0.27	1.58	3.66	3.24	4.56	4.48	1.76	5.96	6.21	4.1	4.83	2.63	1.01	3.84	4.94
Hhip	Fibroblast_Overall_Top_500_Genes	All	Fibroblast	Early Fibroblastic Progenitor	E16.5-group	1.48	1.71	2.87	1.71	0.81	0.61	1.49	2.01	1.76	0.57	1.27	1.05	1.31	0.02	2.36	1.49	2.94	0.46	0.76	0.83	0.12	0	1.61	1.67	4.27	1.12	0.4	1.83	0	0.17	0	3.64	3.41	2.69	3.14	2.02	3.64	3.09	3.81	2.29	2.04	5.83	3.87	2.54
Gfra2	Fibroblast_Overall_Top_500_Genes	All	Fibroblast	Early Fibroblastic Progenitor	E16.5-group	1.75	2.21	1.98	1.8	0.76	1.09	2.47	2.62	2.47	1.46	0.85	1.6	2.78	1.47	4.13	2.02	2.56	1.28	1.2	0.69	1.8	0	3.22	1.2	3.88	1.44	1.1	1.25	0.98	1.5	0.32	3.62	4.37	4.03	3.8	1.26	5.17	4.15	5.48	5.72	1	1.05	3.35	4.19
Slc27a6	Fibroblast_Overall_Top_500_Genes	All	Fibroblast	Early Fibroblastic Progenitor	E16.5-group	1.23	1.82	1.99	1.63	0.18	0.06	0.27	2.25	2.06	0.63	0.26	1.1	1.22	0	2.12	0.09	5.19	1.11	0.46	0.82	1.55	0	2.54	0.37	3.21	0.82	1.01	1.43	0	0.22	0	3.61	4.82	4.93	4.84	2.62	5.19	3.89	5.39	7.08	1.16	0.9	4.86	3.82
Fgf10	Fibroblast_Overall_Top_500_Genes	All	Fibroblast	Early Fibroblastic Progenitor	E16.5-group	1.27	2.02	1.46	2.35	0.39	0.44	0.66	2.23	0.79	0.53	0.36	1	0.34	0.52	2.05	0.6	2.4	1.09	0.48	0.45	0.98	0.09	1.39	0.69	1.07	1.81	2.15	1.01	0.37	0.75	0.36	3.53	4.8	4.11	4.07	3.2	4.77	4.52	5.54	6.62	0.28	1.08	4.18	3.56
Ckb	Fibroblast_Overall_Top_500_Genes	All	Fibroblast	Early Fibroblastic Progenitor	E16.5-group	1.76	0.21	1.92	1.64	1.94	0.56	2.59	2.25	4.84	0.87	2.3	1.17	0.49	0.55	1.44	2.19	1.46	0.67	0.27	1.42	0.26	3.08	0.93	1.9	6.43	0.8	1.09	1.61	0.62	4.42	3.32	3.48	1.73	2.15	1.57	1.18	1.67	1.98	1.09	1.98	5.79	7.24	3.21	1.06
Vldlr	Fibroblast_Overall_Top_500_Genes	All	Fibroblast	Early Fibroblastic Progenitor	E16.5-group	1.31	2.36	1.24	1.38	0.22	1.48	0.65	2.57	2.04	0.77	0.52	1.8	2.16	1.49	2.35	2.09	4.26	2.14	1.74	1.12	2.36	0	0.89	1.89	1.68	1.32	1.38	2.23	5.81	1.28	0.11	3.29	3.66	0.54	4.11	1.09	5.49	4.09	5.78	4.87	1.27	2	3.77	3.14
Tgfb2	Fibroblast_Overall_Top_500_Genes	All	Fibroblast	Early Fibroblastic Progenitor	E16.5-group	1.7	2.36	2.03	1.55	2.03	1.18	1.03	2.06	3.1	0.69	1.33	2.49	3.31	2.51	3.17	4.17	3.5	1.77	0.59	0.57	2.61	0.16	4.23	4.38	5.38	1.86	6.06	5.29	0.23	0.81	0.44	3.29	3.59	2.04	3.61	2.45	2.44	2.65	2.11	3.09	2.08	3.86	3.65	4.6
Bmp4	Fibroblast_Overall_Top_500_Genes	All	Fibroblast	Early Fibroblastic Progenitor	E16.5-group	1.85	2.6	3.69	1.31	0.95	1.14	1.46	2.89	3.31	0.65	1.34	2.93	2.23	3.98	2.42	2.54	3.39	2.36	1.99	3.15	0.81	4.16	2.13	3.02	1.44	6.94	5.39	1.76	9.12	3.29	0.41	3.28	4.38	2.73	2.98	1.48	4.12	1.77	4.56	5.27	1.63	4.22	3.87	1.85
1810010H24Rik	Fibroblast_Overall_Top_500_Genes	All	Fibroblast	Early Fibroblastic Progenitor	E16.5-group	1.3	1.12	0.92	1.23	0.27	1.9	0.3	2.32	2.01	1.36	0.35	2.34	3.61	1.56	3.45	1.36	2.24	2.91	2.4	0.81	7.85	4.26	2.92	3.47	1.41	0.57	2.08	1.79	0	4.82	1.41	3.26	1.95	0.4	2.24	1.66	5.44	6.75	5.45	3.82	0.5	0.69	3.17	6.12
Snai1	Fibroblast_Overall_Top_500_Genes	All	Fibroblast	Early Fibroblastic Progenitor	E16.5-group	1.1	1.35	2.54	0.66	0.16	0.14	0.13	1.69	1.44	0.79	0.12	1.14	1.54	0.68	2.78	0.78	2.88	1.62	0.02	0.4	1.98	0	1.43	0.78	5.16	1.71	1.59	0.49	0	0	0	3.25	4.48	2.67	4.88	3.04	4.1	3.75	3.47	5.11	2.59	4.1	5.18	2.55
Stbd1	Fibroblast_Overall_Top_500_Genes	All	Fibroblast	Early Fibroblastic Progenitor	E16.5-group	1.11	1.6	1.55	3.02	0.11	0.16	0.21	2.15	0.3	0.19	0.1	2.55	2.32	0	2.92	0.99	4.89	3.22	2.68	1.01	0.94	0	2.95	4.02	6.27	2.1	2.58	5.58	0	0	0	3.24	5.23	1.64	3.53	3.16	5.68	3.56	6.03	6.51	2.71	2.18	4.78	1.4
Cox6b2	Fibroblast_Overall_Top_500_Genes	All	Fibroblast	Early Fibroblastic Progenitor	E16.5-group	0.98	2.61	1.4	1.37	0.91	0	0.4	1.32	0.53	0.32	1.14	1.6	2.36	0	2.7	0.52	3.29	1.91	0.79	1.53	2.15	0	2.51	0.47	3.04	1.35	2.25	2.16	8.26	0	1.81	3.22	3.53	2.88	4.43	2.01	5.37	4.21	6.47	5.39	0	2.9	4.34	0.74
S1pr3	Fibroblast_Overall_Top_500_Genes	All	Fibroblast	Early Fibroblastic Progenitor	E16.5-group	1.2	1.93	2.67	1.62	0.34	0.11	0.08	2.35	0.07	0.46	0.8	1.29	0.58	0.29	3.69	0.63	3.42	1.15	0.67	0.2	1.89	0	2.5	0.81	5.15	2.06	2.14	1.25	0	0.24	0.06	3.22	6	3.98	5.15	3.21	5.09	3.56	3.37	6.23	2.22	3.45	5.17	3.15
Col27a1	Fibroblast_Overall_Top_500_Genes	All	Fibroblast	Early Fibroblastic Progenitor	E16.5-group	1.8	1.39	1.75	1.27	0.91	1.62	1.41	2.94	2.97	1.4	3.38	2.15	1.61	1.08	2.38	1.9	3.1	1.32	1.51	1.11	0.93	0.57	1.63	4.22	2.58	4.87	4.12	2.68	0.87	1.28	3.31	3.2	2.05	1.15	1.42	1.43	3.55	3.22	3.42	2.49	1.52	3.96	3.25	2.89
Foxf2	Fibroblast_Overall_Top_500_Genes	All	Fibroblast	Early Fibroblastic Progenitor	E16.5-group	1.6	1.29	1.92	1.63	1.24	1.73	0.8	2.03	2.8	1.1	1.85	1.25	1.64	0.67	1.38	1.04	3.16	0.86	0.82	1.11	1.81	0.25	1.46	1.35	4.41	1.74	0.91	1.06	0	2.71	1.02	3.16	3.31	3.44	3.57	1.43	3.82	3.06	1.83	3.65	3.13	4.27	3.7	0.5
Ext1	Fibroblast_Overall_Top_500_Genes	All	Fibroblast	Early Fibroblastic Progenitor	E16.5-group	1.71	2.05	2.71	1.67	1.05	1.2	1.9	3.18	1.5	0.98	1.44	1.6	1.57	1.36	1.42	3.27	3.24	1.24	0.95	0.96	1.37	1.02	1.29	2.86	3.77	2.79	1.01	1.4	3.58	1.69	0.47	3.15	3.11	2.16	4.29	1.22	2.93	2.84	2.86	3.15	2.48	2.24	3.43	3.99
Rasl12	Fibroblast_Overall_Top_500_Genes	All	Fibroblast	Early Fibroblastic Progenitor	E16.5-group	1.27	2.46	0.76	1.72	0.31	0.75	0.52	2.71	1.89	0.77	1.07	1.8	2.11	1.81	3.56	2.27	2.84	3.07	1.08	0.31	1.1	0	3.44	0.87	2.08	1.54	1.13	2.13	0.43	0	0.79	3.11	2.75	1.17	3.47	1.48	5.52	4.95	3.02	4.1	2.43	1.14	3.4	4.74
Cdo1	Fibroblast_Overall_Top_500_Genes	All	Fibroblast	Early Fibroblastic Progenitor	E16.5-group	0.93	2.07	1.66	1.06	0.29	0.66	0.06	1.84	0.92	0.24	0	0.79	1.4	0	2.28	0	3.12	1.07	0.31	0.03	0.35	0	0.61	0.55	1.21	1.12	1.13	1.35	0	0	0	3.04	4.23	1.43	3.03	1.55	3.78	4.94	4.95	4.81	0.45	1.48	3.3	5.14
Gria3	Fibroblast_Overall_Top_500_Genes	All	Fibroblast	Early Fibroblastic Progenitor	E16.5-group	1.27	1.48	1.84	1.26	0.64	1.24	0.77	1.37	1.26	1.51	1.12	1.23	1.99	0.88	3.2	0.95	3.06	1.27	0.48	0.54	1.96	0	1.5	0.78	4.54	1.24	0.76	1.52	0	0.84	0.95	3.01	3.21	2.51	3.42	0.93	4.91	3.11	4.88	4.7	0.16	0.91	2.91	3.31
Phlda1	Fibroblast_Overall_Top_500_Genes	All	Fibroblast	Early Fibroblastic Progenitor	E16.5-group	1.11	1.28	1.86	0.84	0.64	0.33	0.28	2.26	2.12	0.34	1.5	2.05	1.22	0.9	2	2.82	3.34	1.95	1.88	2.1	2.38	2.38	1.92	2.32	2.03	3.07	2.89	1.37	0	0.53	0.82	3	4.12	4.09	4.85	1.55	3.65	3.16	4.47	4.77	0.26	1.18	3.56	3.5
Adamts17	Fibroblast_Overall_Top_500_Genes	All	Fibroblast	Early Fibroblastic Progenitor	E16.5-group	1.12	1.32	1.19	1.96	0.78	0.52	0.53	1.78	1.39	0.72	0.47	1.26	1.67	0.09	2.6	0.59	4.55	1.28	0.76	0.76	1.82	0	1.8	0.65	0.41	1.44	2.09	1.68	0	0.1	0.28	2.99	2.43	3.45	3.84	1.74	6.55	3.77	5.44	4.17	0.36	1.15	3.09	2.08
Echdc2	Fibroblast_Overall_Top_500_Genes	All	Fibroblast	Early Fibroblastic Progenitor	E16.5-group	0.85	1.36	0.28	1.7	0.21	0.55	0	1.69	0.59	0.66	0.77	1.85	1.31	0.68	4.24	1.13	3.23	1.96	1.67	1.15	1.72	0	2.96	0.87	2.02	2.6	1.3	3.67	0	0	0	2.98	1.54	0	3	1.74	6.29	4.15	4.11	3.8	0	2.46	2.91	5.34
Rcan1	Fibroblast_Overall_Top_500_Genes	All	Fibroblast	Early Fibroblastic Progenitor	E16.5-group	1.96	1.92	2.39	1.75	1.01	1.59	0.43	3.69	2.18	1.9	1.19	1.6	0.72	0.74	2.83	1.57	4.34	2.31	0.97	0.92	0.79	0	2.14	1.55	1.85	2.11	1.53	0.95	0	0.71	2.17	2.97	3.89	4.49	2.52	3.02	5.82	2.05	5.84	6.78	1.9	1.13	3.36	1.27
H6pd	Fibroblast_Overall_Top_500_Genes	All	Fibroblast	Early Fibroblastic Progenitor	E16.5-group	1.05	2.5	1.84	2.56	0.09	0.45	0.05	2.23	0.73	0.31	0.05	1.34	0.98	1.32	0.7	0.27	1.12	2.39	1.31	1.72	2.4	0.04	1.61	1.31	0.51	1	1.12	1.25	0	0	0.07	2.8	3.39	2.37	3.93	0.64	4.14	4.38	4.43	4.52	0.4	1.37	2.71	3.61
Aldh7a1	Fibroblast_Overall_Top_500_Genes	All	Fibroblast	Early Fibroblastic Progenitor	E16.5-group	1.32	1.02	2.09	2.99	1.14	0.55	0.31	2.73	0.91	0.09	1.54	1.88	2.64	0	2.85	0.28	3.91	1.9	0.97	0.77	2.11	1.53	2.55	2.05	6.23	3.72	3.3	1.48	0	3.25	0	2.79	2.95	2.65	3.9	2	4.19	1.24	3.13	4.43	1.65	2.96	3.68	1.1
Cd40	Fibroblast_Overall_Top_500_Genes	All	Fibroblast	Early Fibroblastic Progenitor	E16.5-group	2.01	1.95	1.54	3.05	0.11	2.01	3.14	3.62	3.26	0.99	1.4	0.82	0.58	0.56	2.34	0.19	3.17	0.78	0.11	0.61	1.82	0	1.24	1.03	1.73	1.08	0.73	0.95	0	0	0	2.78	3.94	0.61	5.18	0.88	3.25	3.32	5.32	6.66	0.22	1.15	2.65	1.97
Epha3	Fibroblast_Overall_Top_500_Genes	All	Fibroblast	Early Fibroblastic Progenitor	E16.5-group	0.62	0.63	1.17	1.49	0.06	0.03	0.09	1.69	0.67	0.14	0.03	0.55	0.06	0.3	0.99	0	1.73	0.34	0.27	0	0	0	2.22	0.97	4.97	0.89	0.24	0.1	0	0.24	0	2.74	3.59	3.62	3.44	0.73	2.7	2.44	4.27	2.45	2.3	4.09	2.6	3.43
Inmt	Fibroblast_Overall_Top_500_Genes	All	Fibroblast	Early Fibroblastic Progenitor	E16.5-group	1	1.81	0.17	2.18	0.81	0.3	0.25	3.02	1.36	0.68	0.31	0.48	0.81	0.69	0.37	0.23	0.76	1.03	0.16	1	0.77	0	0.36	0	0	0.18	0.24	0.16	0	0	0.46	2.72	0.08	0.99	0.23	0.17	2.52	9.87	3.9	0.82	0	0.7	0.91	8.84
Bmper	Fibroblast_Overall_Top_500_Genes	All	Fibroblast	Early Fibroblastic Progenitor	E16.5-group	0.57	1.1	1.26	0.73	0	0.05	0.31	0.71	0.47	0.03	0.24	0.71	0.06	0.05	1.77	0.31	1.82	0.72	0.36	0.11	1.25	0	2.47	0.38	2.19	0.78	1.6	0.24	0	0	0	2.71	4.36	0.83	4.26	1.76	3.82	3.81	4.07	6.39	1.69	1.39	2.14	3.19
Bmp3	Fibroblast_Overall_Top_500_Genes	All	Fibroblast	Early Fibroblastic Progenitor	E16.5-group	0.68	0.54	0.45	1.26	0.09	0.14	0.15	3.38	0.16	0.14	0.14	1.49	1.56	0.24	2.18	0.58	2.07	3.31	1.25	1.46	6.13	0.12	2.73	0.14	0.15	0.18	0.24	0.76	0.32	0	0.07	2.67	1.36	0.87	0.91	1.04	5.14	4.5	6.09	3.5	1.48	0.71	2.83	3.12
Boc	Fibroblast_Overall_Top_500_Genes	All	Fibroblast	Early Fibroblastic Progenitor	E16.5-group	0.95	1.6	1.99	1.65	0.32	0.06	0.58	1.67	0.6	0.41	0.96	0.76	0.36	0	1.41	0.14	2.92	0.35	0.36	0.17	1.11	0.05	1.06	0.44	2.52	1.38	0.34	0.8	0	1.61	4.71	2.52	3.4	0.99	4.56	0.84	2.51	2.95	2.57	4.06	2.67	2.87	3.29	0.18
Ccl11	Fibroblast_Overall_Top_500_Genes	All	Fibroblast	Early Fibroblastic Progenitor	E16.5-group	1.03	0.97	1.68	1.13	0	0.24	0.26	3.23	0.73	0.55	0.62	0.85	0.28	0.12	1.04	0	3	0.69	0.42	0.01	0	0	3.02	0.45	2.6	2.09	1.3	0.96	0	0	0.16	2.5	6.23	7.83	4.8	1.8	1.46	0.36	3.15	8.03	3.4	1.55	4.62	0.53
Adamtsl2	Fibroblast_Overall_Top_500_Genes	All	Fibroblast	Early Fibroblastic Progenitor	E16.5-group	0.63	0.74	0.61	3.07	0.03	0.11	0	1.15	0.43	0.26	0.07	0.61	2.06	0	3.71	0.61	1.08	1.35	0.03	0	0.14	0	0.39	0.73	0	0.38	0	0.12	0	0	0	2.48	1.52	0	0.38	0.19	4.43	3.63	5.11	1.16	0	4.66	2.83	2.35
Fzd1	Fibroblast_Overall_Top_500_Genes	All	Fibroblast	Early Fibroblastic Progenitor	E16.5-group	1.11	1.68	2.94	0.54	0.07	0.32	0.62	1.03	2.77	0.19	0.03	0.84	0.48	1.38	0.26	0.72	2.43	0.58	0.22	0.64	0	0	1.84	1.37	4.57	1.12	0.65	0.61	7.18	0.14	0.2	2.23	3.97	3.74	2.3	2.33	1.24	1.17	1.66	2.39	1.72	3.65	2.46	1.04
Mme	Fibroblast_Overall_Top_500_Genes	All	Fibroblast	Early Fibroblastic Progenitor	E16.5-group	0.59	1.09	0.22	1.65	0.51	0.26	0.01	1.18	0.62	0.55	0.04	0.86	1.22	0.54	1.32	0.18	0.57	1.6	0.71	1.35	1.62	0	1.26	0.27	0	0.11	0.96	0.74	0	0	0	2.19	1.29	0.21	0.68	0.15	5.09	5.05	5.72	2.86	0.07	0.29	1.83	3.47
Camk1g	Fibroblast_Overall_Top_500_Genes	All	Fibroblast	Early Fibroblastic Progenitor	E16.5-group	0.57	0.94	1.46	0.86	0	0.04	0.03	0.37	0.06	0	1.09	0.79	0.31	0	1.83	0.19	3.2	0.25	0.12	0.55	0.99	0	2.55	0.39	3.82	0.72	1.75	1.49	0	0	0	2.06	4.74	3.26	2.66	2.27	2.03	1.85	4.33	7.26	3.15	1.11	3.6	0.41
Hoxb3	Fibroblast_Overall_Top_500_Genes	All	Fibroblast	Early Fibroblastic Progenitor	E16.5-group	0.73	1.66	1.51	0.51	0.12	0.29	0.39	0.55	1.7	0.22	0.52	0.45	0	0.27	0.96	0.4	1.53	0.36	0.07	0.04	0	0	0.88	0.3	2.11	0.85	0.95	0.65	0	0	0	1.92	3.5	4.19	1.8	0.95	1.75	1.51	1.22	2.26	0.36	2.05	1.89	1.69
Fgfr4	Fibroblast_Overall_Top_500_Genes	All	Fibroblast	Early Fibroblastic Progenitor	E16.5-group	0.55	1.14	0.43	0.56	0.04	0.13	0.06	1.78	0.61	0.02	0.24	0.42	0.6	0	0.58	0.51	1.2	0.6	0.33	0.41	0	0	0.61	0.12	0.81	0.11	0.88	0.09	0	0	0	1.83	0.97	2.03	1.77	1.45	3.08	3.03	3.93	2.59	0.19	0.71	2.06	2.5
Nme1	Fibroblast_Subtype_Early Fibroblastic Progenitor _E16.5_Top_500_Genes	Early Fibroblastic Progenitor _E16.5	Fibroblast	Early Fibroblastic Progenitor	E16.5-group	3.56	4.6	6.81	3.25	2.91	1.13	2.9	2.46	5.16	1.45	3.43	3.77	3.47	1.28	4.25	0.81	4.14	3.5	1.81	3.07	4.62	3.52	5.49	3.49	7.27	8.31	7.87	4.31	8.19	0	2.14	4.12	8	7.17	4.89	7.53	2.21	2.11	1.79	4.98	8.33	4.79	5.63	0.75
Smc1a	Fibroblast_Subtype_Early Fibroblastic Progenitor _E16.5_Top_500_Genes	Early Fibroblastic Progenitor _E16.5	Fibroblast	Early Fibroblastic Progenitor	E16.5-group	4.83	4.46	6.91	5.9	6.83	4.19	4.46	4.01	4.66	2.95	4.63	3.94	3.77	2.63	2.67	2.1	4.83	4.06	2.99	2.78	2.7	2.51	5.3	5.6	6.83	6.55	6.47	3.87	3.85	2.21	2.68	4.45	7.72	8.81	5.3	5.73	3.33	3.44	5.69	5.26	6.09	6.01	5.03	2.2
Smc4	Fibroblast_Subtype_Early Fibroblastic Progenitor _E16.5_Top_500_Genes	Early Fibroblastic Progenitor _E16.5	Fibroblast	Early Fibroblastic Progenitor	E16.5-group	4.57	4.41	6.42	5.42	3.64	3.57	4.44	4.2	5.1	3.29	5.5	4.08	4.87	5.41	5.66	3.48	3.57	3.28	2.92	2.55	5.04	4.73	3.47	2.7	5.55	7.01	7.52	4.54	0	2.49	3.6	4.28	7.69	5.52	3.71	5.46	2.68	3.65	3.45	3.98	6.54	5.01	5.88	4.28
Mat2a	Fibroblast_Subtype_Early Fibroblastic Progenitor _E16.5_Top_500_Genes	Early Fibroblastic Progenitor _E16.5	Fibroblast	Early Fibroblastic Progenitor	E16.5-group	4.47	4.49	6.68	4.36	2.67	4.09	5.19	5.25	5.9	2.04	3.16	5.04	5.7	2.64	4.62	3.85	4.83	4.68	4.93	5.09	3.77	3.22	4.97	6.05	7.37	6.82	6.8	5.49	1.3	2.25	4.78	5.15	7.5	5.02	6.14	6.23	6.44	4.77	5.43	6.1	6.36	4.08	5.9	3.21
Tyms	Fibroblast_Subtype_Early Fibroblastic Progenitor _E16.5_Top_500_Genes	Early Fibroblastic Progenitor _E16.5	Fibroblast	Early Fibroblastic Progenitor	E16.5-group	4.08	4.66	7.4	4.71	2.15	3.2	4.02	3.69	4.37	2.67	2.6	3.9	3.32	4.12	2.81	2.19	4	3.39	2.46	3.18	2.42	0.56	5.38	4.43	6.75	7.28	8.55	4.14	2.71	2.16	2.32	3.97	7.33	5.21	4.15	5.29	3.68	2.84	3.58	4.55	6.23	4.31	4.65	2.38
Smc2	Fibroblast_Subtype_Early Fibroblastic Progenitor _E16.5_Top_500_Genes	Early Fibroblastic Progenitor _E16.5	Fibroblast	Early Fibroblastic Progenitor	E16.5-group	3.01	3.72	5.79	4.9	1.21	1.47	2.71	1.97	3.96	1.67	2.07	2.41	2.65	1.9	2.15	1.22	2.73	1.44	1.09	1.42	1.44	0.9	3.88	0.92	4.49	6.36	6.27	2.99	3.87	1.76	2.2	2.77	7.33	5.3	2.68	4.04	2.04	1.91	2.77	3.35	5.64	3.28	3.72	1.23
Txndc12	Fibroblast_Subtype_Early Fibroblastic Progenitor _E16.5_Top_500_Genes	Early Fibroblastic Progenitor _E16.5	Fibroblast	Early Fibroblastic Progenitor	E16.5-group	3.45	4.74	5.86	4.33	3.95	3.46	1.61	3.52	3.75	1.35	1.49	3.28	2.35	2.82	3.09	2.92	5.13	3.7	2.01	1.93	4.7	1.99	3.49	3.6	6.77	4.9	4.72	2.95	0	0.9	5.04	4.24	6.7	5.51	4.88	4.67	3.7	2.92	5.71	5.9	5.58	5.38	5.18	2.29
Rrm2	Fibroblast_Subtype_Early Fibroblastic Progenitor _E16.5_Top_500_Genes	Early Fibroblastic Progenitor _E16.5	Fibroblast	Early Fibroblastic Progenitor	E16.5-group	2.32	1.61	8.06	4.36	1.85	0.1	0.3	0.42	3.42	0.85	1.03	1.62	0.41	0.24	1.81	0.14	2.39	0.13	0.32	1.87	1.56	0	1.83	0.93	7.63	4.75	7.79	1.41	0	0	0.52	1.62	6.56	2.55	1.8	3.38	0.2	0.43	0.74	1.66	3.86	0.86	2.2	0
Rrm1	Fibroblast_Subtype_Early Fibroblastic Progenitor _E16.5_Top_500_Genes	Early Fibroblastic Progenitor _E16.5	Fibroblast	Early Fibroblastic Progenitor	E16.5-group	2.28	2.53	6.11	3.41	2.06	1.56	0.52	0.89	2.6	0.89	0.73	1.96	2.26	0.64	1.92	1.49	2.3	0.49	0.88	0.78	1.54	0	3.07	1.42	5.87	6.29	6.51	1.55	0	0	1.64	1.95	6.44	3.15	1.58	3.87	0.23	0.67	1.38	3.2	4.66	3.67	4.47	0.06
Ehmt1	Fibroblast_Subtype_Early Fibroblastic Progenitor _E16.5_Top_500_Genes	Early Fibroblastic Progenitor _E16.5	Fibroblast	Early Fibroblastic Progenitor	E16.5-group	4.9	5.54	5.47	4.49	5.77	4.79	4.8	5	5.4	4.54	3.43	4.72	6.06	4.68	5.25	4.08	6.68	4.08	3.69	3.51	4.48	1.13	5.96	6.02	5.82	5.72	5.76	5.7	8.83	3.37	3.59	4.58	6.43	7.5	4.52	4.61	4.47	4.21	5.18	3.62	4.11	5.6	5.71	2.53
Bub1	Fibroblast_Subtype_Early Fibroblastic Progenitor _E16.5_Top_500_Genes	Early Fibroblastic Progenitor _E16.5	Fibroblast	Early Fibroblastic Progenitor	E16.5-group	1.08	1.02	4.36	2.63	0.43	0.02	0.17	0.17	1.34	0.04	0.21	0.72	0.03	0	0.02	0.24	0.56	0.16	0.13	0.44	0	0	0.54	0.04	3	4.6	2.85	0.14	0	0	0.32	1.02	6.42	4.3	0.3	1.35	0.15	0.13	0.42	0.45	4.19	0.62	1.44	0.2
Kif20b	Fibroblast_Subtype_Early Fibroblastic Progenitor _E16.5_Top_500_Genes	Early Fibroblastic Progenitor _E16.5	Fibroblast	Early Fibroblastic Progenitor	E16.5-group	1.68	2.39	5.7	3.62	1.51	0.57	0.07	0.31	1.69	0	0.51	1.28	0.03	0.05	0.69	0.7	2.58	0.63	0.23	0.78	1.07	0	4.48	0.39	4.18	4.47	3.71	0.19	0	0.86	0.83	1.34	6.42	2.78	1.4	2.56	0.1	0.39	1.05	0.98	5.92	1.19	2.22	0.1
Mad2l1	Fibroblast_Subtype_Early Fibroblastic Progenitor _E16.5_Top_500_Genes	Early Fibroblastic Progenitor _E16.5	Fibroblast	Early Fibroblastic Progenitor	E16.5-group	1.88	1.36	6.87	3.79	1.82	0.74	0.07	1.02	2.06	0.29	1.6	1.89	0.14	0.9	0	0.29	3.28	0.89	0.25	1.71	0	0.15	2.52	0.62	4.3	8.45	6.03	1.96	0	0	3.16	1.7	6.39	5.43	0.76	1.02	0.98	1.34	1.44	0.71	3.76	0.8	2.54	0.96
Spc25	Fibroblast_Subtype_Early Fibroblastic Progenitor _E16.5_Top_500_Genes	Early Fibroblastic Progenitor _E16.5	Fibroblast	Early Fibroblastic Progenitor	E16.5-group	1.57	1.12	6.12	3.61	0.33	0.69	0.54	0.45	1.57	0.32	0.21	1.02	0	0	0.29	0	0.91	0	0.13	0.86	0	1.49	1.35	1.59	3.51	4.04	5.27	1.05	1.05	1.69	0	1.41	6.3	3.92	0.61	1.41	0.47	0.28	0.65	1.32	4.03	0.86	2.03	0.19
Supt16	Fibroblast_Subtype_Early Fibroblastic Progenitor _E16.5_Top_500_Genes	Early Fibroblastic Progenitor _E16.5	Fibroblast	Early Fibroblastic Progenitor	E16.5-group	3.25	3.59	5.04	4.86	1.91	2.25	2.52	3.06	3.33	1.85	3.86	3.33	3.72	2.44	1.82	1.9	4.88	2.5	1.83	2.28	3.96	0.06	4.97	2.95	6.58	6.33	6.64	4.87	0	2.03	4.02	3.28	6.23	4.2	4.1	4.56	2.17	1.75	2.45	6.28	6.35	3.87	3.83	2.11
Mis18bp1	Fibroblast_Subtype_Early Fibroblastic Progenitor _E16.5_Top_500_Genes	Early Fibroblastic Progenitor _E16.5	Fibroblast	Early Fibroblastic Progenitor	E16.5-group	1.25	0.67	5.18	2.94	0.22	0	0.07	0.02	1.17	0.07	1.1	1.05	0.96	0	2.09	0.68	1.05	0.48	0.13	0.36	1.17	0	0.85	0.23	3.22	4.15	4.58	0.19	0	0	0.81	1.16	6.08	4.35	1.24	2.38	0.5	0.04	0.16	0.5	5.4	0.74	1.34	0.22
Nusap1	Fibroblast_Subtype_Early Fibroblastic Progenitor _E16.5_Top_500_Genes	Early Fibroblastic Progenitor _E16.5	Fibroblast	Early Fibroblastic Progenitor	E16.5-group	1.33	1.47	4.87	3.58	0.04	0.28	0.08	0.4	1.8	0.04	0.47	0.72	0	0	0	0.3	0.17	0.26	0.12	0.64	0	0	0.94	0.1	1.29	4.07	3.67	0.07	0.31	0.91	0	1.1	6.05	4.9	0.85	1.45	0.56	0	0.72	0.38	5.58	0.77	1.76	0.35
Smc3	Fibroblast_Subtype_Early Fibroblastic Progenitor _E16.5_Top_500_Genes	Early Fibroblastic Progenitor _E16.5	Fibroblast	Early Fibroblastic Progenitor	E16.5-group	3.77	3.82	5.9	5.15	3.02	2.09	2.17	4.14	3.64	2.7	4.76	3.68	3.21	2.66	4.87	3.71	4.25	3.13	3	1.41	3.22	0.66	6	4.42	5.18	5.76	6.39	3.4	0	3.89	4.03	4.26	6.02	5.43	5.02	5.18	4.17	4.89	3.65	4.94	3.81	4.13	5.23	1.91
Mki67	Fibroblast_Subtype_Early Fibroblastic Progenitor _E16.5_Top_500_Genes	Early Fibroblastic Progenitor _E16.5	Fibroblast	Early Fibroblastic Progenitor	E16.5-group	1.42	0.91	4.55	4.09	0.2	0.21	0.17	0.3	1.76	0.23	0.75	1.24	0.07	0.16	0.08	0.37	2.85	0.44	0.28	0.95	0.24	0	1.62	1.68	3.69	5.32	3.63	1.14	0.09	0.48	0.7	1.38	5.93	4.43	1.42	2.3	0.04	0.21	0.56	0.41	4.51	0.41	2.57	0.06
Tk1	Fibroblast_Subtype_Early Fibroblastic Progenitor _E16.5_Top_500_Genes	Early Fibroblastic Progenitor _E16.5	Fibroblast	Early Fibroblastic Progenitor	E16.5-group	1.44	1.65	4.93	3.69	0.06	0	0.62	0	1.96	0.45	1.52	1.04	0.91	0	0	0.25	1.47	0.35	0.3	1.56	1.01	0	0.94	0.54	3.56	3.78	4.42	0	0	0	0	1.11	5.9	0.74	0.47	1.02	0.08	0.23	1.33	0.92	3.6	0.69	1.88	0.31
Sgol1	Fibroblast_Subtype_Early Fibroblastic Progenitor _E16.5_Top_500_Genes	Early Fibroblastic Progenitor _E16.5	Fibroblast	Early Fibroblastic Progenitor	E16.5-group	1.19	0.53	5.26	3.05	0.31	0.26	0.02	0.04	1.15	0.07	0	0.83	0.06	0.2	0.08	0.08	0.93	0.04	0.05	0.82	0.54	0.07	0.78	0	2.9	4.49	3.96	0.35	0	0.16	0.54	1.01	5.59	4.81	0.23	1.78	0.04	0.34	0.85	0.35	4.86	0.11	1.57	0.22
Fbxo5	Fibroblast_Subtype_Early Fibroblastic Progenitor _E16.5_Top_500_Genes	Early Fibroblastic Progenitor _E16.5	Fibroblast	Early Fibroblastic Progenitor	E16.5-group	1.3	1.04	5.63	3.06	0.15	0.76	0.11	0.11	0.66	0.47	0.11	1.04	0.1	0.13	0	0.41	1.72	0.16	0.45	0.44	0	1.21	1.95	0.58	4.75	3.69	5.09	0.29	0	1.48	0.11	1.16	5.57	0.32	0.68	1.13	0.05	0.58	1.41	0.94	4.44	0.43	1.69	0.25
Ppa1	Fibroblast_Subtype_Early Fibroblastic Progenitor _E16.5_Top_500_Genes	Early Fibroblastic Progenitor _E16.5	Fibroblast	Early Fibroblastic Progenitor	E16.5-group	1.85	2.2	4.3	0.78	1.94	0.78	1.48	3.39	1.95	0.09	0.82	2.38	3.05	0	2.52	0.68	4.22	2	1.28	1.27	1.03	0.16	3.34	0.22	7.14	6.9	6.01	2.3	0	0	1.06	2.33	5.16	2.49	3.52	3.75	1.14	0.91	2.28	2.93	2.29	2.08	3.2	0.35
Acat2	Fibroblast_Subtype_Early Fibroblastic Progenitor _E16.5_Top_500_Genes	Early Fibroblastic Progenitor _E16.5	Fibroblast	Early Fibroblastic Progenitor	E16.5-group	1.16	1.56	4.18	0.31	0.55	0.96	0.09	0.02	0.81	0.36	0	2.58	1.64	0	2.73	0.44	2.02	3.62	1.72	1.86	2.49	0	2.98	3.17	5.96	4.75	5.11	2.58	4.05	0.32	1.81	1.86	4.77	4.5	3.53	3.95	1.24	0.75	1.61	2.75	1.72	3.71	2.33	0.79
Spag5	Fibroblast_Subtype_Early Fibroblastic Progenitor _E16.5_Top_500_Genes	Early Fibroblastic Progenitor _E16.5	Fibroblast	Early Fibroblastic Progenitor	E16.5-group	0.69	0.26	3.3	1.68	0	0.02	0.04	0	1.02	0.18	0.04	0.64	0	0	0.02	0.6	0.81	0.11	0.01	0.38	0	0	0.34	0.23	1.45	3.36	3.51	0	0	1.63	0.94	0.65	4.2	4.01	0.52	0.48	0	0.01	0.4	0.15	3.77	0.08	1.03	0.07
Pds5b	Fibroblast_Subtype_Early Fibroblastic Progenitor _E16.5_Top_500_Genes	Early Fibroblastic Progenitor _E16.5	Fibroblast	Early Fibroblastic Progenitor	E16.5-group	2.35	3.93	3.99	3.65	2.07	1.68	2.36	2.25	2.04	0.8	0.72	1.7	1.01	1.59	1.61	0.08	4.2	1.12	0.56	1.85	1.54	1.82	1.78	1.75	4.15	4.05	3.64	1.69	0	1.44	0.75	2.4	3.92	5.08	3.4	3.08	1.28	1.02	2.11	1.61	3.89	3.65	3.69	1.54
Chst15	Fibroblast_Subtype_Early Fibroblastic Progenitor _E16.5_Top_500_Genes	Early Fibroblastic Progenitor _E16.5	Fibroblast	Early Fibroblastic Progenitor	E16.5-group	1.71	2.76	2.01	1.37	2.41	2.71	0.48	1.86	0.95	1.39	0.44	0.78	0.75	0.51	1.34	0.3	1.96	1.02	0.41	0.11	1.83	0	1.39	0.83	0.14	0.84	1.29	0.86	1.05	0.42	0.25	1.85	3.76	3.2	1.84	2.26	2.96	2.19	3.88	2.64	0.05	1.23	2.55	1.57
B9d1	Fibroblast_Subtype_Early Fibroblastic Progenitor _E16.5_Top_500_Genes	Early Fibroblastic Progenitor _E16.5	Fibroblast	Early Fibroblastic Progenitor	E16.5-group	0.57	0.84	0.7	0.08	0	0.47	0	0.76	1.32	0.28	0	1.95	1.47	0	1.63	0.8	4.63	1.82	0.4	0.47	2.95	3.9	2.58	1.76	7.66	3.3	3.68	1.13	8.48	4.64	6.7	1.75	3.62	1.82	1.38	2.07	1.07	0.73	1.45	3.58	0.25	2.91	3.12	0.23
Adam12	Fibroblast_Subtype_Early Fibroblastic Progenitor _E16.5_Top_500_Genes	Early Fibroblastic Progenitor _E16.5	Fibroblast	Early Fibroblastic Progenitor	E16.5-group	1.02	2.67	1.16	0.92	1.81	0.1	1.22	0.98	0.89	0.5	0.99	0.64	0.07	0.02	0.46	0.67	1.13	0.76	0.33	0.17	1.52	0	1.73	0.32	3.34	1.18	0.22	0.93	0	0	0.03	1.53	3.52	4.1	4.36	1.16	2.62	0.22	0.71	3.5	1.91	1.43	2.57	0.17
Ptges	Fibroblast_Subtype_Early Fibroblastic Progenitor _E16.5_Top_500_Genes	Early Fibroblastic Progenitor _E16.5	Fibroblast	Early Fibroblastic Progenitor	E16.5-group	0.78	1.49	0.52	1	0.12	0.75	0.71	1.27	1.49	0.18	0.74	0.76	0.47	0.28	0.45	0.1	1.45	0.62	0.71	0.63	2.16	0.1	1.47	1.66	1.81	1.22	0.4	0.2	0.76	0.15	0.39	1.62	3.07	3.62	3.56	0.84	1.77	2.14	1.81	2.18	2.28	0.56	1.4	1.25
Smc1a	Fibroblast_Subtype_FB-A_E16.5_Top_500_Genes	FB-A_E16.5	Fibroblast	FB-A	E16.5-group	4.83	4.46	6.91	5.9	6.83	4.19	4.46	4.01	4.66	2.95	4.63	3.94	3.77	2.63	2.67	2.1	4.83	4.06	2.99	2.78	2.7	2.51	5.3	5.6	6.83	6.55	6.47	3.87	3.85	2.21	2.68	4.45	7.72	8.81	5.3	5.73	3.33	3.44	5.69	5.26	6.09	6.01	5.03	2.2
Ehmt1	Fibroblast_Subtype_FB-A_E16.5_Top_500_Genes	FB-A_E16.5	Fibroblast	FB-A	E16.5-group	4.9	5.54	5.47	4.49	5.77	4.79	4.8	5	5.4	4.54	3.43	4.72	6.06	4.68	5.25	4.08	6.68	4.08	3.69	3.51	4.48	1.13	5.96	6.02	5.82	5.72	5.76	5.7	8.83	3.37	3.59	4.58	6.43	7.5	4.52	4.61	4.47	4.21	5.18	3.62	4.11	5.6	5.71	2.53
Ganab	Fibroblast_Subtype_FB-A_E16.5_Top_500_Genes	FB-A_E16.5	Fibroblast	FB-A	E16.5-group	2.93	4.45	4.44	4.58	0.92	2.79	1.78	2.85	1.9	2.34	1.96	3.1	3.21	2.43	3.19	2.54	3.76	3.48	1.68	1.59	4.6	0	3.98	3.53	5.47	5.47	4.62	2.47	0	5.84	3.38	3.04	3.61	7.18	2.96	3.74	2.55	1.4	3.71	4.39	2.02	5.65	3.79	2.23
Spry4	Fibroblast_Subtype_FB-A_E16.5_Top_500_Genes	FB-A_E16.5	Fibroblast	FB-A	E16.5-group	3.51	5.21	5.35	4.89	2.9	4.18	2.83	3.49	5.38	1.01	2.62	1.11	1.66	0.84	1.8	0.57	1.35	2.07	0.98	1.18	0.21	0	1.5	0.56	1.42	0.69	0.74	0.2	3.12	0.62	0.06	3.03	3.62	6.99	3.22	1.67	2.77	3.44	3.99	3.26	0.23	1.54	4.38	2.24
Aff4	Fibroblast_Subtype_FB-A_E16.5_Top_500_Genes	FB-A_E16.5	Fibroblast	FB-A	E16.5-group	3.64	3.88	3.4	3.51	2.76	4.39	3.25	3.78	3.63	3.6	3.39	3.45	3.81	3.48	4.74	2.82	3.64	3.79	2.86	2.83	3.26	0.4	3.99	3.7	3.43	3.49	3.98	3.53	1.87	1.97	5.22	3.93	2.73	6.49	3.71	4.08	4.33	3.74	3.32	4.02	2.57	4.2	4.11	3.73
Mccc1	Fibroblast_Subtype_FB-A_E16.5_Top_500_Genes	FB-A_E16.5	Fibroblast	FB-A	E16.5-group	1.03	1.99	2.04	0.74	1.34	0.26	0.48	1.81	1.97	0.16	0	1.65	1.41	0.64	1.33	1.15	3.82	2.35	1.28	0.66	4.9	0	1.52	2.3	2.18	1.62	1.59	1.74	0	0	1.48	1.59	2.1	6.32	1.4	1.06	3.14	0.85	2.41	2.53	2.14	0.93	1.41	1.64
Mad2l1	Fibroblast_Subtype_FB-A_E16.5_Top_500_Genes	FB-A_E16.5	Fibroblast	FB-A	E16.5-group	1.88	1.36	6.87	3.79	1.82	0.74	0.07	1.02	2.06	0.29	1.6	1.89	0.14	0.9	0	0.29	3.28	0.89	0.25	1.71	0	0.15	2.52	0.62	4.3	8.45	6.03	1.96	0	0	3.16	1.7	6.39	5.43	0.76	1.02	0.98	1.34	1.44	0.71	3.76	0.8	2.54	0.96
Pds5b	Fibroblast_Subtype_FB-A_E16.5_Top_500_Genes	FB-A_E16.5	Fibroblast	FB-A	E16.5-group	2.35	3.93	3.99	3.65	2.07	1.68	2.36	2.25	2.04	0.8	0.72	1.7	1.01	1.59	1.61	0.08	4.2	1.12	0.56	1.85	1.54	1.82	1.78	1.75	4.15	4.05	3.64	1.69	0	1.44	0.75	2.4	3.92	5.08	3.4	3.08	1.28	1.02	2.11	1.61	3.89	3.65	3.69	1.54
Farsb	Fibroblast_Subtype_FB-A_E16.5_Top_500_Genes	FB-A_E16.5	Fibroblast	FB-A	E16.5-group	1.94	1.84	4.07	1.62	1.84	1.47	2.15	1.69	2.24	1.51	0.66	2.18	1.9	1.95	2.48	0.37	2.39	1.78	1.23	1.34	2.46	3.01	4.67	0.92	3.16	5.15	4.74	1.96	0	0	1.27	2.05	3.87	4.95	2.95	1.7	2.01	1.03	2.28	3.33	6.04	3.38	2.92	0.99
Nusap1	Fibroblast_Subtype_FB-A_E16.5_Top_500_Genes	FB-A_E16.5	Fibroblast	FB-A	E16.5-group	1.33	1.47	4.87	3.58	0.04	0.28	0.08	0.4	1.8	0.04	0.47	0.72	0	0	0	0.3	0.17	0.26	0.12	0.64	0	0	0.94	0.1	1.29	4.07	3.67	0.07	0.31	0.91	0	1.1	6.05	4.9	0.85	1.45	0.56	0	0.72	0.38	5.58	0.77	1.76	0.35
Dhodh	Fibroblast_Subtype_FB-A_E16.5_Top_500_Genes	FB-A_E16.5	Fibroblast	FB-A	E16.5-group	1.37	3.39	2.03	0.55	0.68	0.83	0.8	1.79	1.04	1.38	0.46	0.87	0.74	1.36	1.23	0.6	1.71	0.48	0.49	0.64	1.05	0	2.02	0.49	1.08	1.25	1.82	0.81	0	0	0.65	1.04	1.41	4.87	1.46	2.22	1.79	1.06	0.38	1.25	0.45	1.4	1.42	0.48
Sgol1	Fibroblast_Subtype_FB-A_E16.5_Top_500_Genes	FB-A_E16.5	Fibroblast	FB-A	E16.5-group	1.19	0.53	5.26	3.05	0.31	0.26	0.02	0.04	1.15	0.07	0	0.83	0.06	0.2	0.08	0.08	0.93	0.04	0.05	0.82	0.54	0.07	0.78	0	2.9	4.49	3.96	0.35	0	0.16	0.54	1.01	5.59	4.81	0.23	1.78	0.04	0.34	0.85	0.35	4.86	0.11	1.57	0.22
Taz	Fibroblast_Subtype_FB-A_E16.5_Top_500_Genes	FB-A_E16.5	Fibroblast	FB-A	E16.5-group	1.17	2.12	0.92	0.75	0.72	1.34	1.17	1.92	1.81	0.47	1.48	1.39	2.04	0.41	0.77	1	2.52	2.3	0.65	0.75	3.54	0	0.27	2.57	2.87	1.54	1.17	1.5	0	2.68	1.22	1.47	1.47	4.49	1.89	0.97	2.01	1.38	1.88	1.75	1.13	2.02	2.31	0.59
Mki67	Fibroblast_Subtype_FB-A_E16.5_Top_500_Genes	FB-A_E16.5	Fibroblast	FB-A	E16.5-group	1.42	0.91	4.55	4.09	0.2	0.21	0.17	0.3	1.76	0.23	0.75	1.24	0.07	0.16	0.08	0.37	2.85	0.44	0.28	0.95	0.24	0	1.62	1.68	3.69	5.32	3.63	1.14	0.09	0.48	0.7	1.38	5.93	4.43	1.42	2.3	0.04	0.21	0.56	0.41	4.51	0.41	2.57	0.06
Mis18bp1	Fibroblast_Subtype_FB-A_E16.5_Top_500_Genes	FB-A_E16.5	Fibroblast	FB-A	E16.5-group	1.25	0.67	5.18	2.94	0.22	0	0.07	0.02	1.17	0.07	1.1	1.05	0.96	0	2.09	0.68	1.05	0.48	0.13	0.36	1.17	0	0.85	0.23	3.22	4.15	4.58	0.19	0	0	0.81	1.16	6.08	4.35	1.24	2.38	0.5	0.04	0.16	0.5	5.4	0.74	1.34	0.22
Sfrp2	Fibroblast_Subtype_FB-A_E16.5_Top_500_Genes	FB-A_E16.5	Fibroblast	FB-A	E16.5-group	0.35	0.72	0.69	0.63	0.78	0.43	0.06	0.26	0.03	0	0	0.57	0.71	0	0.06	0.07	0.77	0.21	0.23	0.32	2.56	0	0.13	1.23	5.34	1.84	0.22	0.41	0	0	0.09	1.15	1.68	4.31	0.79	0.44	0.06	0.03	0.52	0.28	0	2.57	1.65	0.22
Bub1	Fibroblast_Subtype_FB-A_E16.5_Top_500_Genes	FB-A_E16.5	Fibroblast	FB-A	E16.5-group	1.08	1.02	4.36	2.63	0.43	0.02	0.17	0.17	1.34	0.04	0.21	0.72	0.03	0	0.02	0.24	0.56	0.16	0.13	0.44	0	0	0.54	0.04	3	4.6	2.85	0.14	0	0	0.32	1.02	6.42	4.3	0.3	1.35	0.15	0.13	0.42	0.45	4.19	0.62	1.44	0.2
Adam12	Fibroblast_Subtype_FB-A_E16.5_Top_500_Genes	FB-A_E16.5	Fibroblast	FB-A	E16.5-group	1.02	2.67	1.16	0.92	1.81	0.1	1.22	0.98	0.89	0.5	0.99	0.64	0.07	0.02	0.46	0.67	1.13	0.76	0.33	0.17	1.52	0	1.73	0.32	3.34	1.18	0.22	0.93	0	0	0.03	1.53	3.52	4.1	4.36	1.16	2.62	0.22	0.71	3.5	1.91	1.43	2.57	0.17
Spag5	Fibroblast_Subtype_FB-A_E16.5_Top_500_Genes	FB-A_E16.5	Fibroblast	FB-A	E16.5-group	0.69	0.26	3.3	1.68	0	0.02	0.04	0	1.02	0.18	0.04	0.64	0	0	0.02	0.6	0.81	0.11	0.01	0.38	0	0	0.34	0.23	1.45	3.36	3.51	0	0	1.63	0.94	0.65	4.2	4.01	0.52	0.48	0	0.01	0.4	0.15	3.77	0.08	1.03	0.07
Trip13	Fibroblast_Subtype_FB-A_E16.5_Top_500_Genes	FB-A_E16.5	Fibroblast	FB-A	E16.5-group	0.64	0.41	3.17	1.32	0	0.06	0.09	0	0.48	0	0	0.43	0	0	0	0	0	0.03	0.01	0.3	0	0	0.53	0.51	6.61	1.38	1.99	0.09	0	0	0	0.5	3.29	3.7	0.61	1.25	0	0	0.31	1.14	2.97	0.06	0.44	0
Cth	Fibroblast_Subtype_FB-A_E16.5_Top_500_Genes	FB-A_E16.5	Fibroblast	FB-A	E16.5-group	0.28	0.19	1	0.39	0	0.1	0	0.41	0	0.06	0	0.82	0.15	0	1.46	0.42	1.73	1.65	0.75	0.58	2.51	0	0.36	0.97	1.54	0.52	0.15	0.8	0	0	0	0.95	1.17	3.39	0.89	0.8	1.85	1.25	1.37	2.4	0	0.36	1.7	0.46
Spsb3	Fibroblast_Subtype_FB-A_E16.5_Top_500_Genes	FB-A_E16.5	Fibroblast	FB-A	E16.5-group	1.56	2.18	1.2	2.37	1.64	1.7	2.2	0.74	2.05	0.64	0	1.31	1.2	2.14	0.39	0.69	0.75	1.53	1.04	0.52	2.22	0	1.69	1.3	2.53	3.16	1.47	0.72	0	1.04	0.44	1.08	2.7	1.98	0.86	2.99	1.58	0.76	1.23	0.89	2.81	1.28	2.04	0.09
Dhfr	missingMarkers	missingMarkers	missingMarkers	missingMarkers	missingMarkers	0.87	0.36	2.54	1.47	1.82	0.37	0.06	0.22	0.94	0.07	0.06	0.83	1.84	0.16	0.27	0.08	1.62	0.32	0.37	0.26	0.34	0	0.68	0.7	2.24	2.62	2.66	1.3	0	0	0.36	0.82	1.92	3.14	1.02	1.96	0.33	0.45	1.49	1.31	1.21	0.77	0.99	0
Fgf9	missingMarkers	missingMarkers	missingMarkers	missingMarkers	missingMarkers	0.95	0.94	0.79	0.58	0.93	1.17	0.61	1.16	1.18	1.32	0.87	0.98	1.02	0.8	1.06	0.42	1.12	0.85	0.49	0.72	0.81	0.34	0.76	1.13	0.53	2.85	2.05	0.78	2.1	0	0.91	1.18	1	0.87	1.28	0.53	1.72	1.43	0.85	0.8	0.28	0.52	0.9	1.12
Gas8	missingMarkers	missingMarkers	missingMarkers	missingMarkers	missingMarkers	0.71	0.13	0.8	0.34	1.19	0.36	0.36	0.65	1.06	0.39	0.96	0.88	1.86	0	0.07	1.02	2.11	0	0	0.94	0.12	0	1.15	0.23	0.93	2.63	2.91	0.61	0	2.06	3.79	0.9	1.18	0	1.15	2.37	0.04	0.7	1.77	1.16	0.28	1.66	1.4	0.42
Eya3	missingMarkers	missingMarkers	missingMarkers	missingMarkers	missingMarkers	0.87	1.26	1.65	0.59	0.68	1.15	1.03	0.51	1.26	0.15	0.42	0.94	0.91	0.14	0.11	1.21	1.8	0.64	0.59	0.75	1.29	0	0.79	0.47	1.38	1.93	2.64	0.79	0	4.62	0.07	1.05	1.46	1.54	2.18	1.13	0.53	0.95	0.79	1.99	0.12	0.48	1.51	1.07
Espl1	missingMarkers	missingMarkers	missingMarkers	missingMarkers	missingMarkers	0.42	0.01	1.22	1.53	0	0	0.01	0.03	0.72	0.23	0	0.23	0.02	0	0.04	0	0	0	0	0	0.07	0	0	0.27	0	1.79	1.27	0.31	0	0	0	0.38	2.62	1.53	0.21	0.47	0.02	0.17	0.14	0.13	2.95	0.19	0.32	0.14
Aass	missingMarkers	missingMarkers	missingMarkers	missingMarkers	missingMarkers	0.04	0.02	0.07	0	0	0	0.02	0.06	0	0.07	0.15	0.48	0	0.64	0	0	0.76	0.38	0.21	0.41	0.88	0	0.08	0.81	0.28	1.71	1.35	0.31	1.25	0	0	0.09	0.18	0.18	0.12	0.08	0.14	0.03	0.08	0.01	0	0	0	0
Tmem54	missingMarkers	missingMarkers	missingMarkers	missingMarkers	missingMarkers	0.02	0.09	0.09	0	0	0	0	0	0	0	0	0.44	0	0	0	0	0.87	0	0	0.04	0	0.36	1.64	1.15	1.78	1.63	1.94	0	0	0	0.26	0.03	0	0	0.03	0	0.08	0	0	0	0	0	0.16	0
Fpgs	missingMarkers	missingMarkers	missingMarkers	missingMarkers	missingMarkers	0.47	0.87	0.49	0.16	0.49	0.18	0.2	1.3	0.91	0.16	0.76	0.41	0.13	0.8	0	0	0	0.15	0.05	0.79	0	0	0.77	0.63	1.55	1.45	1.18	0	0	0	0	0.58	1.05	1.25	1.66	0.13	0.12	0.34	0	1.25	0.09	0.86	0.95	0.09
Atp5f1	Fibroblast_Subtype_Intermediate Fibroblast_E16.5_Top_500_Genes	Intermediate Fibroblast_E16.5	Fibroblast	Intermediate Fibroblast	E16.5-group	6.95	7.54	9.07	8.8	7.54	6.33	8.13	6.74	7.73	3.11	5.58	7.67	8.21	6.98	7.86	4.55	8.08	7.93	7.17	7.61	7.33	3.49	9.01	8.7	8.94	8.69	8.94	7.62	8.76	9.08	5.26	7.21	8.46	5.36	8.66	8.55	5.88	6.32	6.52	6.14	9.81	8.87	8.02	5.37
Uqcrc2	Fibroblast_Subtype_Intermediate Fibroblast_E16.5_Top_500_Genes	Intermediate Fibroblast_E16.5	Fibroblast	Intermediate Fibroblast	E16.5-group	4.47	5.85	6.22	5.68	5.81	4.02	4.02	4.84	5.24	1.18	3.12	5.05	3.72	2.56	6.64	3.06	6.62	6.04	3.09	3.76	6.03	1.51	6.76	6.15	7.63	6.77	8.03	6.14	8.95	4.97	1.79	4.08	4.86	3.02	6.77	5.72	3.68	3.17	2.87	5.88	5.79	3.87	6.26	2.2
Qars	Fibroblast_Subtype_Intermediate Fibroblast_E16.5_Top_500_Genes	Intermediate Fibroblast_E16.5	Fibroblast	Intermediate Fibroblast	E16.5-group	2.18	3.59	3.16	2.63	1.93	2.17	1.69	1.52	2.17	1.1	0.25	2.87	3.5	1.18	3.1	1.4	2.31	3.03	0.81	1.91	3.74	2.02	4.47	3.21	6.19	4.56	5.09	4.79	0	7.25	3.4	2.41	3.09	1.12	5.31	4.12	2.02	1.23	3.12	3.11	0.9	2.73	3.71	1.08
Pds5a	Fibroblast_Subtype_Intermediate Fibroblast_E16.5_Top_500_Genes	Intermediate Fibroblast_E16.5	Fibroblast	Intermediate Fibroblast	E16.5-group	2.49	2.41	3.35	2.43	4	3.65	0.82	1.54	3.64	2.02	0.16	2.51	1.28	1.32	2.46	1.36	2.43	2.36	1.79	2.23	3.19	0.36	3.67	4.56	3.04	3.19	4.21	4.47	0.79	0.92	1.52	2.74	3.16	3.34	4.96	2.72	1.47	2.66	2.82	3.62	4.54	3.11	3.76	1.86
Adam12	Fibroblast_Subtype_Intermediate Fibroblast_E16.5_Top_500_Genes	Intermediate Fibroblast_E16.5	Fibroblast	Intermediate Fibroblast	E16.5-group	1.02	2.67	1.16	0.92	1.81	0.1	1.22	0.98	0.89	0.5	0.99	0.64	0.07	0.02	0.46	0.67	1.13	0.76	0.33	0.17	1.52	0	1.73	0.32	3.34	1.18	0.22	0.93	0	0	0.03	1.53	3.52	4.1	4.36	1.16	2.62	0.22	0.71	3.5	1.91	1.43	2.57	0.17
Ivd	Fibroblast_Subtype_Intermediate Fibroblast_E16.5_Top_500_Genes	Intermediate Fibroblast_E16.5	Fibroblast	Intermediate Fibroblast	E16.5-group	1.76	3.59	2.53	1.63	1.52	2.1	1.62	1.41	1.94	0.49	0.45	2.61	1.72	1.44	4.09	0.68	2.36	4.36	1.39	1.71	3.35	0.89	3.41	3.7	3.54	2.75	2.93	4.37	0	0	1.54	2.67	3.6	2.65	4.31	2.85	4.05	2.87	5.94	3.44	0.47	2.11	3.49	0.65
Polr2a	Fibroblast_Subtype_Intermediate Fibroblast_E16.5_Top_500_Genes	Intermediate Fibroblast_E16.5	Fibroblast	Intermediate Fibroblast	E16.5-group	2.49	3.98	2.26	3.43	1.35	2.56	1.3	3.75	2.05	1.54	1.71	2.78	3.32	2.51	2.99	2.53	2.86	2.81	2.08	1.99	3.38	2.6	4.03	3.42	5.36	2.62	3.55	3.39	5.93	0.33	1.63	2.46	3.37	2.03	4.09	3.96	2.38	3.12	2.77	2.63	3.84	1.86	2.64	2.37
Atic	Fibroblast_Subtype_Intermediate Fibroblast_E16.5_Top_500_Genes	Intermediate Fibroblast_E16.5	Fibroblast	Intermediate Fibroblast	E16.5-group	1.13	1.92	3.01	1.31	0.37	0.3	0.57	1.16	1.73	0.35	0.09	1.98	0.41	1.47	4.97	0.64	2.31	0.78	0.52	1.92	2.99	3.07	2.93	0.15	6.39	5.47	4.15	2.68	0.6	0	1.93	1.93	3.27	0.86	4.04	1.72	2.02	0.58	0.64	3.96	1.01	1.37	3.03	0.81
Galk1	Fibroblast_Subtype_Intermediate Fibroblast_E16.5_Top_500_Genes	Intermediate Fibroblast_E16.5	Fibroblast	Intermediate Fibroblast	E16.5-group	1.07	1.58	2.85	1.3	0.61	0.43	1.22	1.26	1.34	0.14	0	2.33	2.59	0	0.97	0	3.61	1.93	1.82	1.75	0.93	0	2.75	3.44	5.33	5.93	4.02	1.67	0	0	4.77	1.69	3.11	0.96	3.79	1.12	0.77	1.17	0.78	2.37	2.38	3.56	2.88	0.68
Fads1	Fibroblast_Subtype_Intermediate Fibroblast_E16.5_Top_500_Genes	Intermediate Fibroblast_E16.5	Fibroblast	Intermediate Fibroblast	E16.5-group	1.78	1.45	2.96	1.3	1.46	1.01	1.31	1.47	2.02	1.33	2.08	1.92	0.66	0.1	0.06	0.15	2.1	4.19	0.89	1.42	0	0.2	0.87	3.63	4.57	3.66	3.45	1.81	7.36	0	0	2.11	2.4	3.07	3.73	3.91	1.53	2.7	1.37	1.81	0.27	4.17	2.32	0.7
Ptges	Fibroblast_Subtype_Intermediate Fibroblast_E16.5_Top_500_Genes	Intermediate Fibroblast_E16.5	Fibroblast	Intermediate Fibroblast	E16.5-group	0.78	1.49	0.52	1	0.12	0.75	0.71	1.27	1.49	0.18	0.74	0.76	0.47	0.28	0.45	0.1	1.45	0.62	0.71	0.63	2.16	0.1	1.47	1.66	1.81	1.22	0.4	0.2	0.76	0.15	0.39	1.62	3.07	3.62	3.56	0.84	1.77	2.14	1.81	2.18	2.28	0.56	1.4	1.25
Acat2	Fibroblast_Subtype_Intermediate Fibroblast_E16.5_Top_500_Genes	Intermediate Fibroblast_E16.5	Fibroblast	Intermediate Fibroblast	E16.5-group	1.16	1.56	4.18	0.31	0.55	0.96	0.09	0.02	0.81	0.36	0	2.58	1.64	0	2.73	0.44	2.02	3.62	1.72	1.86	2.49	0	2.98	3.17	5.96	4.75	5.11	2.58	4.05	0.32	1.81	1.86	4.77	4.5	3.53	3.95	1.24	0.75	1.61	2.75	1.72	3.71	2.33	0.79
Epha7	Fibroblast_Subtype_Intermediate Fibroblast_E16.5_Top_500_Genes	Intermediate Fibroblast_E16.5	Fibroblast	Intermediate Fibroblast	E16.5-group	1.39	1.18	1.64	2.03	1.12	1	1.3	1.49	1.72	0.74	0.78	2.97	1.16	1.18	1.4	0.78	4.58	3.28	2.26	1.99	2.18	0	2.63	5.69	3.83	6.32	4.44	4.53	0	1.3	2.38	2.28	3.43	3.05	3.45	2.63	2.63	2.04	2.46	2.76	0.76	1.81	2.74	2.03
Myc	Fibroblast_Subtype_Intermediate Fibroblast_E16.5_Top_500_Genes	Intermediate Fibroblast_E16.5	Fibroblast	Intermediate Fibroblast	E16.5-group	0.94	1.65	3.26	0.81	0.06	0	0.13	0.91	1.05	0.17	0	0.45	0	0	0	0	0.23	0.14	0.29	0.42	2.11	0	0.57	1.63	1.09	1.48	0.85	0	0	0	0.08	1.15	2.84	1.64	3.39	2.46	0.54	0.05	0.13	1.24	4.25	2.43	0.46	0.54
Cpxm1	Fibroblast_Subtype_Intermediate Fibroblast_E16.5_Top_500_Genes	Intermediate Fibroblast_E16.5	Fibroblast	Intermediate Fibroblast	E16.5-group	0.48	1.16	1.59	0.4	0	0.07	0.04	0.48	0.54	0	0.09	0.48	0	0.07	0.5	0	1.4	0.34	0.23	0.72	0	0	0.48	0.95	4.68	0.55	0.81	0	0	0	0	1.76	2.05	0.42	2.91	1.23	1.03	0.59	0.94	6.09	0.64	2.03	2.27	0.97
Tshz3	Fibroblast_Subtype_Intermediate Fibroblast_E16.5_Top_500_Genes	Intermediate Fibroblast_E16.5	Fibroblast	Intermediate Fibroblast	E16.5-group	0.79	1.26	0.66	0.87	0.61	0.95	0.09	0.95	1.74	0.33	0.9	0.59	0.47	0.77	1.32	0.07	1.59	0.22	0.47	0.25	0.1	0	1.38	0.82	1.75	0.87	0.66	0.54	0	0	0.28	1.68	2.12	3.05	2.8	0.8	1.13	1.03	1.81	2.98	1.12	2.47	2.06	1.55
Fah	Fibroblast_Subtype_Intermediate Fibroblast_E16.5_Top_500_Genes	Intermediate Fibroblast_E16.5	Fibroblast	Intermediate Fibroblast	E16.5-group	0.71	1.65	1.69	0.81	0.57	0.8	0.36	0	0.05	0.15	0	0.88	0.64	0.9	0	0	1.53	1.32	0.7	0.51	2.26	0	1.41	0.86	1.48	0.55	0.5	1.45	9.11	0	0	1.17	1.75	1.13	2.49	2.02	0.6	0.28	3.46	1.84	0.28	1.53	1.64	0
Mat2a	Fibroblast_Subtype_MatrixFB-A_E18.5_Top_500_Genes	MatrixFB-A_E18.5	Fibroblast	MatrixFB-A	E18.5-group	4.47	4.49	6.68	4.36	2.67	4.09	5.19	5.25	5.9	2.04	3.16	5.04	5.7	2.64	4.62	3.85	4.83	4.68	4.93	5.09	3.77	3.22	4.97	6.05	7.37	6.82	6.8	5.49	1.3	2.25	4.78	5.15	7.5	5.02	6.14	6.23	6.44	4.77	5.43	6.1	6.36	4.08	5.9	3.21
Sms	Fibroblast_Subtype_MatrixFB-A_E18.5_Top_500_Genes	MatrixFB-A_E18.5	Fibroblast	MatrixFB-A	E18.5-group	2.45	2.92	4.21	3.05	1.16	1.34	0.8	2.91	3.94	1.15	2.96	2.86	1.62	1.26	3.35	0.68	5.11	3.41	1.77	2.54	1.71	0.79	4.27	3.86	6.24	4.18	3.43	3.71	0	1.35	2.35	3.67	4.54	4.36	3.96	3.58	5.56	3.26	4.08	3.01	2.38	6.5	4.01	2.39
Mettl21e	Fibroblast_Subtype_MatrixFB-A_E18.5_Top_500_Genes	MatrixFB-A_E18.5	Fibroblast	MatrixFB-A	E18.5-group	1.13	1	0.84	1.51	0	1.06	1.3	2.1	1.07	1.19	1.33	1.04	2.21	0.89	1.81	1.41	1.03	1.01	0.8	0.84	0.83	0.35	2.15	0.71	0.17	0.48	0.73	1.2	2.4	2.02	0.87	2.45	2.09	2.99	2.08	0.67	4.99	3.17	5.86	2.83	1.56	0.95	2.86	1.98
Ces1d	Fibroblast_Subtype_MatrixFB-A_E18.5_Top_500_Genes	MatrixFB-A_E18.5	Fibroblast	MatrixFB-A	E18.5-group	1.22	1.3	0.89	3.18	0.47	1.23	0.99	2.37	0.44	0.45	0.56	5.55	4.31	1.6	5.68	1.11	7.54	8	6.25	6.44	9.72	6.18	5.65	7.94	1.37	1.01	4.09	5.43	5.47	7.61	8.24	2.83	2.03	0.35	3.48	1.47	4.71	1.67	5.63	4.99	0.76	1.27	4.25	3.33
Fbln5	Fibroblast_Subtype_MatrixFB-A_E18.5_Top_500_Genes	MatrixFB-A_E18.5	Fibroblast	MatrixFB-A	E18.5-group	2.26	3.23	1.35	1.01	1.26	3.48	1.66	2.78	4.23	2.14	1.5	2.6	5.9	6.35	7.66	6.01	2.04	1.21	1.07	2.22	1.55	0	5.09	1.06	2.31	1.37	1.64	3.66	3.7	1.14	0	3.08	1.53	0.26	0.55	1.95	4.51	2.53	5.16	1.59	0.19	1.42	3.25	3.08
Usp40	Fibroblast_Subtype_MatrixFB-A_E18.5_Top_500_Genes	MatrixFB-A_E18.5	Fibroblast	MatrixFB-A	E18.5-group	1.74	2.7	2.25	2.27	1.24	0.57	1.65	1.94	1.26	0.99	4.43	2.62	1.54	2.34	2.39	0.53	3.75	4.38	1.1	1.2	2.9	0.62	3.23	3.44	3.98	2.77	4.37	3.77	0	1.69	3.84	2.7	3.05	1.48	3.55	1.79	4.51	1.73	2.56	2.2	3.31	3.85	3.42	1.44
Rasgrp2	Fibroblast_Subtype_MatrixFB-A_E18.5_Top_500_Genes	MatrixFB-A_E18.5	Fibroblast	MatrixFB-A	E18.5-group	2.16	2.22	2.19	2.24	2.48	1.73	2.77	2.69	3.24	1.07	2.5	1.04	1.48	0.37	1.64	0	3.42	1.2	0.44	0.54	1.33	0	2.6	1.07	0	1.07	1.7	1.37	0	0	0	2.47	3.13	3.78	2.99	1.84	4.45	2.1	4.76	5.38	4.16	0.92	3.61	2.16
B4galt3	Fibroblast_Subtype_MatrixFB-A_E18.5_Top_500_Genes	MatrixFB-A_E18.5	Fibroblast	MatrixFB-A	E18.5-group	2.06	2.12	3.61	1.67	2.7	2.32	0.91	2.41	3.19	1.37	0.32	3.61	3.16	4.01	5.55	0.87	3.9	4.88	2.36	2.64	2.51	0	4.67	6.17	6.45	4.32	3.46	4.16	2.51	2.58	1.11	2.38	2.77	3.51	2.31	1.58	4.21	1.92	0.16	2	1.62	2.83	3.28	1.38
Ivd	Fibroblast_Subtype_MatrixFB-A_E18.5_Top_500_Genes	MatrixFB-A_E18.5	Fibroblast	MatrixFB-A	E18.5-group	1.76	3.59	2.53	1.63	1.52	2.1	1.62	1.41	1.94	0.49	0.45	2.61	1.72	1.44	4.09	0.68	2.36	4.36	1.39	1.71	3.35	0.89	3.41	3.7	3.54	2.75	2.93	4.37	0	0	1.54	2.67	3.6	2.65	4.31	2.85	4.05	2.87	5.94	3.44	0.47	2.11	3.49	0.65
Tmem38b	Fibroblast_Subtype_MatrixFB-A_E18.5_Top_500_Genes	MatrixFB-A_E18.5	Fibroblast	MatrixFB-A	E18.5-group	1.01	0.68	0.87	2.02	0.95	0.87	0.58	2.63	0.6	0.52	0.96	1.83	3.28	1.01	3.75	0.45	1.29	2.35	1.24	1.44	3.54	1.62	2.38	1.89	2.27	1.68	2.24	1.54	0.55	0	1.9	2.34	2.94	0.24	1.68	0.43	3.99	3	4.58	4.2	2.62	0.94	3.12	2.46
Aldh2	Fibroblast_Subtype_MatrixFB-A_E18.5_Top_500_Genes	MatrixFB-A_E18.5	Fibroblast	MatrixFB-A	E18.5-group	1.4	1.02	1.35	1.32	1.22	2.38	0.91	0.71	2.43	1.33	1.31	1.76	1.56	0.58	2.33	1.39	3.21	1.97	1.71	1.36	3.85	0.1	1.71	2.13	3.23	1.67	1.56	1.04	3.97	0	1.84	2.42	2.86	1.14	2.32	1.04	3.97	1.93	4.66	3.72	4.71	2.6	2.91	1.95
Tgm2	Fibroblast_Subtype_MatrixFB-A_E18.5_Top_500_Genes	MatrixFB-A_E18.5	Fibroblast	MatrixFB-A	E18.5-group	1.59	2.58	0.88	1.34	1.04	1.88	1.2	2.95	1.39	1.45	0.71	1.01	3.56	1.68	2.48	0.79	1.13	0.58	0.28	0.97	1.24	0	0.58	0.22	1.82	2.12	0.91	0.39	6.96	0.16	0.25	1.78	1.52	0.12	1.31	1.93	3.16	2.71	4.02	2.54	0	1.61	1.88	1.05
Mccc1	Fibroblast_Subtype_MatrixFB-A_E18.5_Top_500_Genes	MatrixFB-A_E18.5	Fibroblast	MatrixFB-A	E18.5-group	1.03	1.99	2.04	0.74	1.34	0.26	0.48	1.81	1.97	0.16	0	1.65	1.41	0.64	1.33	1.15	3.82	2.35	1.28	0.66	4.9	0	1.52	2.3	2.18	1.62	1.59	1.74	0	0	1.48	1.59	2.1	6.32	1.4	1.06	3.14	0.85	2.41	2.53	2.14	0.93	1.41	1.64
Chst15	Fibroblast_Subtype_MatrixFB-A_E18.5_Top_500_Genes	MatrixFB-A_E18.5	Fibroblast	MatrixFB-A	E18.5-group	1.71	2.76	2.01	1.37	2.41	2.71	0.48	1.86	0.95	1.39	0.44	0.78	0.75	0.51	1.34	0.3	1.96	1.02	0.41	0.11	1.83	0	1.39	0.83	0.14	0.84	1.29	0.86	1.05	0.42	0.25	1.85	3.76	3.2	1.84	2.26	2.96	2.19	3.88	2.64	0.05	1.23	2.55	1.57
C7	Fibroblast_Subtype_MatrixFB-A_E18.5_Top_500_Genes	MatrixFB-A_E18.5	Fibroblast	MatrixFB-A	E18.5-group	0.34	0.05	0.06	0.92	0.04	0.17	0.08	1.2	0.99	0.08	0	0.42	0.32	0	2.32	0.19	0.41	0.53	0.57	0.46	1.42	0	0.61	0	0	0	0	0.04	0	0.37	0	1.28	0.06	0.27	0.36	0.05	2.89	1.2	3.96	0.48	0	0.15	0.31	1.15
Ppp4r4	Fibroblast_Subtype_MatrixFB-A_E18.5_Top_500_Genes	MatrixFB-A_E18.5	Fibroblast	MatrixFB-A	E18.5-group	0.37	0.44	0.14	0.59	0.07	0.02	0.44	0.36	0.3	0.45	0.97	0.56	0.03	0.05	2.88	0.6	0.44	1.21	0.33	0.56	0.36	0	0.39	0	0	0.49	0.38	0	0	0	0.98	1.34	0.65	0.31	0.21	0.63	2.85	2.77	3.53	2.13	0.25	0.32	1.79	1.85
Gja5	Fibroblast_Subtype_MatrixFB-A_E18.5_Top_500_Genes	MatrixFB-A_E18.5	Fibroblast	MatrixFB-A	E18.5-group	0.98	1.88	0.53	0.57	0.7	1.22	0.94	0.96	0.76	1.26	1.55	0.6	0.51	0.66	0.62	0.58	0.32	0.78	0.46	0.83	0.61	0.66	1.48	0.43	0.15	0.29	0.44	0.39	1.59	0.18	0.57	1.7	2.53	0.55	1.39	0.49	2.83	2.97	3.03	3.67	0.34	0.54	1.53	2.69
Fat4	Fibroblast_Subtype_MatrixFB-A_E18.5_Top_500_Genes	MatrixFB-A_E18.5	Fibroblast	MatrixFB-A	E18.5-group	1.55	3.64	1.8	0.89	2.02	1.39	0.66	1.61	1.56	1.71	0.12	0.48	0.19	0.07	1.16	0.25	1.68	0.58	0.53	0.08	0.35	0	0.32	0.14	3.04	0.32	0.37	0.41	0	0.2	0.01	1.8	1.79	2.78	2.13	1.5	2.79	1.95	2.29	4.03	1.21	1.39	2.46	1.45
Adam12	Fibroblast_Subtype_MatrixFB-A_E18.5_Top_500_Genes	MatrixFB-A_E18.5	Fibroblast	MatrixFB-A	E18.5-group	1.02	2.67	1.16	0.92	1.81	0.1	1.22	0.98	0.89	0.5	0.99	0.64	0.07	0.02	0.46	0.67	1.13	0.76	0.33	0.17	1.52	0	1.73	0.32	3.34	1.18	0.22	0.93	0	0	0.03	1.53	3.52	4.1	4.36	1.16	2.62	0.22	0.71	3.5	1.91	1.43	2.57	0.17
Cox6a1	Fibroblast_Subtype_MatrixFB-A_PND01-03_Top_500_Genes	MatrixFB-A_PND01-03	Fibroblast	MatrixFB-A	PND01-03-group	10.34	10.87	11.47	11.42	10.68	9.79	10.59	10.99	11.54	8.51	7.2	10.5	11.22	10.86	11.17	9.58	10.44	10.66	9.74	10.15	10.85	9.16	11.08	11.12	11.4	11.12	10.71	10.37	10	10.51	10.45	10.35	10.9	9.42	10.66	10.89	10.3	11.38	9.86	10.39	10.63	10.26	10.47	9.94
Cav1	Fibroblast_Subtype_MatrixFB-A_PND01-03_Top_500_Genes	MatrixFB-A_PND01-03	Fibroblast	MatrixFB-A	PND01-03-group	9.67	11.11	9.71	10.14	11.22	10.71	9.87	8.93	9.07	8.75	8.05	4.62	11.11	8.26	10.37	10.28	4.33	2.77	3.12	2.25	3.57	0.23	4.56	4.6	3.81	2.95	3.04	7.81	11.31	4.06	0.58	4.35	2.12	2.11	1.93	9.23	2.26	5.66	5.16	3.07	4.8	3.94	4.98	4.5
Pck2	Fibroblast_Subtype_MatrixFB-A_PND01-03_Top_500_Genes	MatrixFB-A_PND01-03	Fibroblast	MatrixFB-A	PND01-03-group	3.75	3.83	4.36	3.16	2.66	3.72	4.56	4.46	2.66	4.36	3.04	3.82	3.82	3.89	3.92	3.3	4.06	4.17	4	3.15	2.61	3.36	3.9	3.45	5.72	4.27	2.61	3.84	6.45	1.91	5.39	4.35	3.98	3.31	3.97	3.18	5.21	5.28	2.85	3.56	4.39	3.61	4.37	5.99
Mettl6	Fibroblast_Subtype_MatrixFB-A_PND01-03_Top_500_Genes	MatrixFB-A_PND01-03	Fibroblast	MatrixFB-A	PND01-03-group	1.82	2.77	2.83	1.55	0.82	0.86	2.47	2.76	2.83	0.94	1.1	2.1	1.81	1.07	2.81	0.21	3.89	2.26	1.03	1.18	1.34	0.16	3.02	3.52	4.33	3.14	4.31	1.91	0	0.64	3.28	2.79	2.66	2.99	2.54	1.53	3.16	4.96	3.19	3.62	3.41	2.78	3.09	2.15
Sgms1	Fibroblast_Subtype_MatrixFB-A_PND01-03_Top_500_Genes	MatrixFB-A_PND01-03	Fibroblast	MatrixFB-A	PND01-03-group	2.69	2.72	1.98	2.6	3.5	4.55	1	3.35	1.52	2.34	2.87	4	3.21	2.39	2.25	2.67	4.29	5.18	4.01	3.73	3.57	0.06	2.7	4.77	2.49	5.67	5.64	4.61	6.88	4.54	0.8	3.25	4.25	3.02	4.09	3.27	3.36	4.33	4.48	3.96	2.34	2.36	4.34	2.15
Matn2	Fibroblast_Subtype_MatrixFB-A_PND01-03_Top_500_Genes	MatrixFB-A_PND01-03	Fibroblast	MatrixFB-A	PND01-03-group	3.16	3.54	3.38	3.32	3.46	3.92	3.15	3.18	2.91	2.52	2.54	2.2	2.57	2.86	2.89	0.99	2.6	2.17	1.99	1.37	2.34	0.67	2.74	2.95	1.66	2.75	2.29	1.6	2.39	4.27	2.73	3.48	3.9	2.29	3.26	2.84	4.37	4.22	4.59	5.02	1.05	3.37	3.51	3.77
Gja5	Fibroblast_Subtype_MatrixFB-A_PND01-03_Top_500_Genes	MatrixFB-A_PND01-03	Fibroblast	MatrixFB-A	PND01-03-group	0.98	1.88	0.53	0.57	0.7	1.22	0.94	0.96	0.76	1.26	1.55	0.6	0.51	0.66	0.62	0.58	0.32	0.78	0.46	0.83	0.61	0.66	1.48	0.43	0.15	0.29	0.44	0.39	1.59	0.18	0.57	1.7	2.53	0.55	1.39	0.49	2.83	2.97	3.03	3.67	0.34	0.54	1.53	2.69
Smoc2	Fibroblast_Subtype_MatrixFB-A_PND01-03_Top_500_Genes	MatrixFB-A_PND01-03	Fibroblast	MatrixFB-A	PND01-03-group	0.83	0.39	1.43	1.93	0.94	0.39	0.72	1.62	0.39	0.55	0.09	1.1	0.92	0.18	1.75	0.12	2.11	0.85	0.86	0.55	1.09	0.07	4.68	0.77	1.68	0.21	2.13	1.43	7.83	0.24	0.17	1.27	0.94	0.07	0.59	0.25	1.55	2.92	2.02	0.51	0.19	0.44	1.31	0.54
Ppp4r4	Fibroblast_Subtype_MatrixFB-A_PND01-03_Top_500_Genes	MatrixFB-A_PND01-03	Fibroblast	MatrixFB-A	PND01-03-group	0.37	0.44	0.14	0.59	0.07	0.02	0.44	0.36	0.3	0.45	0.97	0.56	0.03	0.05	2.88	0.6	0.44	1.21	0.33	0.56	0.36	0	0.39	0	0	0.49	0.38	0	0	0	0.98	1.34	0.65	0.31	0.21	0.63	2.85	2.77	3.53	2.13	0.25	0.32	1.79	1.85
Tgm2	Fibroblast_Subtype_MatrixFB-A_PND01-03_Top_500_Genes	MatrixFB-A_PND01-03	Fibroblast	MatrixFB-A	PND01-03-group	1.59	2.58	0.88	1.34	1.04	1.88	1.2	2.95	1.39	1.45	0.71	1.01	3.56	1.68	2.48	0.79	1.13	0.58	0.28	0.97	1.24	0	0.58	0.22	1.82	2.12	0.91	0.39	6.96	0.16	0.25	1.78	1.52	0.12	1.31	1.93	3.16	2.71	4.02	2.54	0	1.61	1.88	1.05
Clec3b	Fibroblast_Subtype_MatrixFB-A_PND01-03_Top_500_Genes	MatrixFB-A_PND01-03	Fibroblast	MatrixFB-A	PND01-03-group	0.23	0	0	0.39	0	0.06	0	1.11	0.93	0	0	0.25	0	0	0.2	0	0	0.17	0.41	0.35	1.32	0	0.58	0	0	0	0	0.54	5.63	0	0	1.16	0.07	0.67	0.55	0	1.21	2.71	3.17	0.05	0	0.23	0.61	0.98
Ahcy	Fibroblast_Subtype_MatrixFB-A_PND01-03_Top_500_Genes	MatrixFB-A_PND01-03	Fibroblast	MatrixFB-A	PND01-03-group	0.99	1.26	2.14	0.97	0.03	0.56	0.17	1.97	1.03	0.39	0.08	1.64	0.81	0	1.57	0.12	0.83	1.39	0.52	0.77	0.1	0	2.46	2.35	3.76	5.27	5.28	2.12	4.93	0	1.25	1.37	2.92	1.27	1.2	2.2	1.33	2.25	0.79	1.67	2.43	1.67	1.66	0.78
Afmid	Fibroblast_Subtype_MatrixFB-A_PND01-03_Top_500_Genes	MatrixFB-A_PND01-03	Fibroblast	MatrixFB-A	PND01-03-group	0.87	0.46	0.95	1.04	0.59	0.98	1.69	1.34	0.81	0.46	1.16	0.79	0.73	0.45	0.85	0.86	0.81	0.9	0.59	0.74	1.95	0.37	0.16	2.15	0.98	1.05	0.38	0.79	0	0.75	0	1.16	1.23	0.93	0.87	0.23	1.23	1.89	1.09	1.08	0.35	0.69	1.1	1.3
Abcc5	Fibroblast_Subtype_Mature Fibroblast 1_E16.5_Top_500_Genes	Mature Fibroblast 1_E16.5	Fibroblast	Mature Fibroblast 1	E16.5-group	4.91	5.32	3.6	4.13	3.72	4.29	5.49	5.1	6.2	5.51	5.31	3.94	4.21	5.96	4.26	5.8	5.87	3.26	3.3	2.79	2.91	3.26	4.27	4.2	3.56	2.78	4.68	4.29	8.85	5.43	5.1	5.11	3.91	3.45	4.49	5.54	5.76	4.93	6.46	5.02	3.58	4.72	4.88	5.02
Ivd	Fibroblast_Subtype_Mature Fibroblast 1_E16.5_Top_500_Genes	Mature Fibroblast 1_E16.5	Fibroblast	Mature Fibroblast 1	E16.5-group	1.76	3.59	2.53	1.63	1.52	2.1	1.62	1.41	1.94	0.49	0.45	2.61	1.72	1.44	4.09	0.68	2.36	4.36	1.39	1.71	3.35	0.89	3.41	3.7	3.54	2.75	2.93	4.37	0	0	1.54	2.67	3.6	2.65	4.31	2.85	4.05	2.87	5.94	3.44	0.47	2.11	3.49	0.65
Mettl21e	Fibroblast_Subtype_Mature Fibroblast 1_E16.5_Top_500_Genes	Mature Fibroblast 1_E16.5	Fibroblast	Mature Fibroblast 1	E16.5-group	1.13	1	0.84	1.51	0	1.06	1.3	2.1	1.07	1.19	1.33	1.04	2.21	0.89	1.81	1.41	1.03	1.01	0.8	0.84	0.83	0.35	2.15	0.71	0.17	0.48	0.73	1.2	2.4	2.02	0.87	2.45	2.09	2.99	2.08	0.67	4.99	3.17	5.86	2.83	1.56	0.95	2.86	1.98
Ces1d	Fibroblast_Subtype_Mature Fibroblast 1_E16.5_Top_500_Genes	Mature Fibroblast 1_E16.5	Fibroblast	Mature Fibroblast 1	E16.5-group	1.22	1.3	0.89	3.18	0.47	1.23	0.99	2.37	0.44	0.45	0.56	5.55	4.31	1.6	5.68	1.11	7.54	8	6.25	6.44	9.72	6.18	5.65	7.94	1.37	1.01	4.09	5.43	5.47	7.61	8.24	2.83	2.03	0.35	3.48	1.47	4.71	1.67	5.63	4.99	0.76	1.27	4.25	3.33
Emilin1	Fibroblast_Subtype_Mature Fibroblast 1_E16.5_Top_500_Genes	Mature Fibroblast 1_E16.5	Fibroblast	Mature Fibroblast 1	E16.5-group	2.87	3.17	2.45	3.19	3.3	2.94	2.35	4.32	2.55	2.21	2.36	1.75	2.61	0.86	2.49	2.65	2.55	1.38	1.38	1.22	0.82	0.35	2.7	2.51	5.6	2.14	0.68	1.69	1.42	2.85	0.84	3.54	4.22	4.76	3.59	3.09	4.43	2.9	5.24	4.38	2.43	2.9	3.31	1.55
Fbln5	Fibroblast_Subtype_Mature Fibroblast 1_E16.5_Top_500_Genes	Mature Fibroblast 1_E16.5	Fibroblast	Mature Fibroblast 1	E16.5-group	2.26	3.23	1.35	1.01	1.26	3.48	1.66	2.78	4.23	2.14	1.5	2.6	5.9	6.35	7.66	6.01	2.04	1.21	1.07	2.22	1.55	0	5.09	1.06	2.31	1.37	1.64	3.66	3.7	1.14	0	3.08	1.53	0.26	0.55	1.95	4.51	2.53	5.16	1.59	0.19	1.42	3.25	3.08
Rasgrp2	Fibroblast_Subtype_Mature Fibroblast 1_E16.5_Top_500_Genes	Mature Fibroblast 1_E16.5	Fibroblast	Mature Fibroblast 1	E16.5-group	2.16	2.22	2.19	2.24	2.48	1.73	2.77	2.69	3.24	1.07	2.5	1.04	1.48	0.37	1.64	0	3.42	1.2	0.44	0.54	1.33	0	2.6	1.07	0	1.07	1.7	1.37	0	0	0	2.47	3.13	3.78	2.99	1.84	4.45	2.1	4.76	5.38	4.16	0.92	3.61	2.16
Aldh2	Fibroblast_Subtype_Mature Fibroblast 1_E16.5_Top_500_Genes	Mature Fibroblast 1_E16.5	Fibroblast	Mature Fibroblast 1	E16.5-group	1.4	1.02	1.35	1.32	1.22	2.38	0.91	0.71	2.43	1.33	1.31	1.76	1.56	0.58	2.33	1.39	3.21	1.97	1.71	1.36	3.85	0.1	1.71	2.13	3.23	1.67	1.56	1.04	3.97	0	1.84	2.42	2.86	1.14	2.32	1.04	3.97	1.93	4.66	3.72	4.71	2.6	2.91	1.95
Tmem38b	Fibroblast_Subtype_Mature Fibroblast 1_E16.5_Top_500_Genes	Mature Fibroblast 1_E16.5	Fibroblast	Mature Fibroblast 1	E16.5-group	1.01	0.68	0.87	2.02	0.95	0.87	0.58	2.63	0.6	0.52	0.96	1.83	3.28	1.01	3.75	0.45	1.29	2.35	1.24	1.44	3.54	1.62	2.38	1.89	2.27	1.68	2.24	1.54	0.55	0	1.9	2.34	2.94	0.24	1.68	0.43	3.99	3	4.58	4.2	2.62	0.94	3.12	2.46
Hopx	Fibroblast_Subtype_Mature Fibroblast 1_E16.5_Top_500_Genes	Mature Fibroblast 1_E16.5	Fibroblast	Mature Fibroblast 1	E16.5-group	1.79	1.09	0.66	1.81	2.18	3.46	1.08	2.31	1.91	1.54	2.09	4.28	7.3	8.21	8.58	8.18	4.84	2.78	2.18	0.62	3.51	4.77	7.12	4.17	4.16	1.77	6.52	7.24	0	3.41	5.83	1.4	0.88	1.72	0.87	1.47	1.17	1.06	4.25	2.18	0.29	0.28	3.68	0.75
Tgm2	Fibroblast_Subtype_Mature Fibroblast 1_E16.5_Top_500_Genes	Mature Fibroblast 1_E16.5	Fibroblast	Mature Fibroblast 1	E16.5-group	1.59	2.58	0.88	1.34	1.04	1.88	1.2	2.95	1.39	1.45	0.71	1.01	3.56	1.68	2.48	0.79	1.13	0.58	0.28	0.97	1.24	0	0.58	0.22	1.82	2.12	0.91	0.39	6.96	0.16	0.25	1.78	1.52	0.12	1.31	1.93	3.16	2.71	4.02	2.54	0	1.61	1.88	1.05
C7	Fibroblast_Subtype_Mature Fibroblast 1_E16.5_Top_500_Genes	Mature Fibroblast 1_E16.5	Fibroblast	Mature Fibroblast 1	E16.5-group	0.34	0.05	0.06	0.92	0.04	0.17	0.08	1.2	0.99	0.08	0	0.42	0.32	0	2.32	0.19	0.41	0.53	0.57	0.46	1.42	0	0.61	0	0	0	0	0.04	0	0.37	0	1.28	0.06	0.27	0.36	0.05	2.89	1.2	3.96	0.48	0	0.15	0.31	1.15
Chst15	Fibroblast_Subtype_Mature Fibroblast 1_E16.5_Top_500_Genes	Mature Fibroblast 1_E16.5	Fibroblast	Mature Fibroblast 1	E16.5-group	1.71	2.76	2.01	1.37	2.41	2.71	0.48	1.86	0.95	1.39	0.44	0.78	0.75	0.51	1.34	0.3	1.96	1.02	0.41	0.11	1.83	0	1.39	0.83	0.14	0.84	1.29	0.86	1.05	0.42	0.25	1.85	3.76	3.2	1.84	2.26	2.96	2.19	3.88	2.64	0.05	1.23	2.55	1.57
Plod2	Fibroblast_Subtype_Mature Fibroblast 1_E16.5_Top_500_Genes	Mature Fibroblast 1_E16.5	Fibroblast	Mature Fibroblast 1	E16.5-group	1.02	0.78	0.89	0.47	1.48	1.1	1.04	1.9	1.33	0.49	0.45	1.42	1.72	0.09	1.22	0.91	3.04	1.48	0.66	0.37	0.55	0	1.66	2.87	4.49	3.27	3.17	0.73	0	0	0	1.78	2.62	0.63	1.87	1.56	2.36	1.18	3.8	2.08	0.1	1.49	2.08	0.14
Ppp4r4	Fibroblast_Subtype_Mature Fibroblast 1_E16.5_Top_500_Genes	Mature Fibroblast 1_E16.5	Fibroblast	Mature Fibroblast 1	E16.5-group	0.37	0.44	0.14	0.59	0.07	0.02	0.44	0.36	0.3	0.45	0.97	0.56	0.03	0.05	2.88	0.6	0.44	1.21	0.33	0.56	0.36	0	0.39	0	0	0.49	0.38	0	0	0	0.98	1.34	0.65	0.31	0.21	0.63	2.85	2.77	3.53	2.13	0.25	0.32	1.79	1.85
Fah	Fibroblast_Subtype_Mature Fibroblast 1_E16.5_Top_500_Genes	Mature Fibroblast 1_E16.5	Fibroblast	Mature Fibroblast 1	E16.5-group	0.71	1.65	1.69	0.81	0.57	0.8	0.36	0	0.05	0.15	0	0.88	0.64	0.9	0	0	1.53	1.32	0.7	0.51	2.26	0	1.41	0.86	1.48	0.55	0.5	1.45	9.11	0	0	1.17	1.75	1.13	2.49	2.02	0.6	0.28	3.46	1.84	0.28	1.53	1.64	0
Clec3b	Fibroblast_Subtype_Mature Fibroblast 1_E16.5_Top_500_Genes	Mature Fibroblast 1_E16.5	Fibroblast	Mature Fibroblast 1	E16.5-group	0.23	0	0	0.39	0	0.06	0	1.11	0.93	0	0	0.25	0	0	0.2	0	0	0.17	0.41	0.35	1.32	0	0.58	0	0	0	0	0.54	5.63	0	0	1.16	0.07	0.67	0.55	0	1.21	2.71	3.17	0.05	0	0.23	0.61	0.98
Gja5	Fibroblast_Subtype_Mature Fibroblast 1_E16.5_Top_500_Genes	Mature Fibroblast 1_E16.5	Fibroblast	Mature Fibroblast 1	E16.5-group	0.98	1.88	0.53	0.57	0.7	1.22	0.94	0.96	0.76	1.26	1.55	0.6	0.51	0.66	0.62	0.58	0.32	0.78	0.46	0.83	0.61	0.66	1.48	0.43	0.15	0.29	0.44	0.39	1.59	0.18	0.57	1.7	2.53	0.55	1.39	0.49	2.83	2.97	3.03	3.67	0.34	0.54	1.53	2.69
Fras1	Fibroblast_Subtype_Mature Fibroblast 1_E16.5_Top_500_Genes	Mature Fibroblast 1_E16.5	Fibroblast	Mature Fibroblast 1	E16.5-group	0.39	0.67	0.3	0.35	0.09	0.25	0.45	0.35	0.5	0.27	0.15	1.37	2.87	0.91	3.11	1.99	1.13	0.55	0.13	0.09	1.4	0	3.05	1.74	1.1	2.62	3.78	2.08	6.21	0.57	0.1	1.04	2.29	2.16	1.88	1.12	1.28	0.76	2.24	3.12	0.08	0.51	1.48	0.1
Supt16	Fibroblast_Subtype_Mature Fibroblast 2_E16.5_Top_500_Genes	Mature Fibroblast 2_E16.5	Fibroblast	Mature Fibroblast 2	E16.5-group	3.25	3.59	5.04	4.86	1.91	2.25	2.52	3.06	3.33	1.85	3.86	3.33	3.72	2.44	1.82	1.9	4.88	2.5	1.83	2.28	3.96	0.06	4.97	2.95	6.58	6.33	6.64	4.87	0	2.03	4.02	3.28	6.23	4.2	4.1	4.56	2.17	1.75	2.45	6.28	6.35	3.87	3.83	2.11
Blvrb	Fibroblast_Subtype_Mature Fibroblast 2_E16.5_Top_500_Genes	Mature Fibroblast 2_E16.5	Fibroblast	Mature Fibroblast 2	E16.5-group	2.25	4.33	3.63	2.66	1.38	1.49	1.23	2.62	2.7	1.42	1.57	2.64	0.72	0.31	6.36	1.85	2.88	3.54	1.74	2.9	2.43	0	2.58	4.19	5.44	2.38	3.03	4.25	0	0	0	3.75	5.1	4.53	4.35	2.16	4.91	3.53	4.82	6.17	8.71	3.38	5.53	2.91
Cpxm1	Fibroblast_Subtype_Mature Fibroblast 2_E16.5_Top_500_Genes	Mature Fibroblast 2_E16.5	Fibroblast	Mature Fibroblast 2	E16.5-group	0.48	1.16	1.59	0.4	0	0.07	0.04	0.48	0.54	0	0.09	0.48	0	0.07	0.5	0	1.4	0.34	0.23	0.72	0	0	0.48	0.95	4.68	0.55	0.81	0	0	0	0	1.76	2.05	0.42	2.91	1.23	1.03	0.59	0.94	6.09	0.64	2.03	2.27	0.97
Dpf2	Fibroblast_Subtype_Mature Fibroblast 2_E16.5_Top_500_Genes	Mature Fibroblast 2_E16.5	Fibroblast	Mature Fibroblast 2	E16.5-group	3.77	5.04	5.06	4.35	4.83	4.72	2.27	3.64	3.14	2.13	1.65	3.39	4.13	1.83	4.67	3.03	4.94	2.83	2.38	2.15	2.46	2.26	5.37	4.57	6.26	4.43	5.72	3.27	2.95	2.66	2.09	3.62	4.44	2.93	3.77	5.13	3.94	3.38	2.92	5.8	4.26	3.83	3.54	2.3
Rasgrp2	Fibroblast_Subtype_Mature Fibroblast 2_E16.5_Top_500_Genes	Mature Fibroblast 2_E16.5	Fibroblast	Mature Fibroblast 2	E16.5-group	2.16	2.22	2.19	2.24	2.48	1.73	2.77	2.69	3.24	1.07	2.5	1.04	1.48	0.37	1.64	0	3.42	1.2	0.44	0.54	1.33	0	2.6	1.07	0	1.07	1.7	1.37	0	0	0	2.47	3.13	3.78	2.99	1.84	4.45	2.1	4.76	5.38	4.16	0.92	3.61	2.16
Pole4	Fibroblast_Subtype_Mature Fibroblast 2_E16.5_Top_500_Genes	Mature Fibroblast 2_E16.5	Fibroblast	Mature Fibroblast 2	E16.5-group	1.55	2.8	3.65	2.36	0.34	0.81	0.27	1.7	2.28	0.17	1.01	1.8	2.12	0.1	1.51	0	2.22	1.19	0.97	2.65	0.7	2.89	2.87	3.68	3.19	3.32	3.23	2.37	0	0	0.54	2.27	3.42	4.57	1.72	2.34	1.85	1.84	2.76	5.02	2.46	2	3.01	0.97
Matn2	Fibroblast_Subtype_Mature Fibroblast 2_E16.5_Top_500_Genes	Mature Fibroblast 2_E16.5	Fibroblast	Mature Fibroblast 2	E16.5-group	3.16	3.54	3.38	3.32	3.46	3.92	3.15	3.18	2.91	2.52	2.54	2.2	2.57	2.86	2.89	0.99	2.6	2.17	1.99	1.37	2.34	0.67	2.74	2.95	1.66	2.75	2.29	1.6	2.39	4.27	2.73	3.48	3.9	2.29	3.26	2.84	4.37	4.22	4.59	5.02	1.05	3.37	3.51	3.77
Ces1d	Fibroblast_Subtype_Mature Fibroblast 2_E16.5_Top_500_Genes	Mature Fibroblast 2_E16.5	Fibroblast	Mature Fibroblast 2	E16.5-group	1.22	1.3	0.89	3.18	0.47	1.23	0.99	2.37	0.44	0.45	0.56	5.55	4.31	1.6	5.68	1.11	7.54	8	6.25	6.44	9.72	6.18	5.65	7.94	1.37	1.01	4.09	5.43	5.47	7.61	8.24	2.83	2.03	0.35	3.48	1.47	4.71	1.67	5.63	4.99	0.76	1.27	4.25	3.33
Ndn	Fibroblast_Subtype_Mature Fibroblast 2_E16.5_Top_500_Genes	Mature Fibroblast 2_E16.5	Fibroblast	Mature Fibroblast 2	E16.5-group	1.64	3.12	2.55	2.33	1.96	0.42	0.65	0.42	1.91	1.04	1.79	1.26	1.55	0	2.28	0.28	3.2	0.42	0.36	1.23	0.21	0	0.13	2.27	5.52	3.54	2.2	1.18	8.83	2.39	0	2.14	2.65	0.8	2.11	3.2	1.35	0.91	0.93	4.65	1.81	5.03	2.69	0.07
Lztr1	Fibroblast_Subtype_Mature Fibroblast 2_E16.5_Top_500_Genes	Mature Fibroblast 2_E16.5	Fibroblast	Mature Fibroblast 2	E16.5-group	1.59	4.43	2.56	1.04	2.06	0.67	2.65	1.89	1.44	0.35	1.23	2.24	1.75	0.43	4	1.52	3.24	2.24	1.97	1.45	0.44	0	4.79	2.78	1.39	2.95	2.56	3.62	0	0	1.52	1.8	1.85	2.1	2.6	0.75	2.14	1.37	1.27	4.24	0.83	2.08	1.68	0.84
Tmem38b	Fibroblast_Subtype_Mature Fibroblast 2_E16.5_Top_500_Genes	Mature Fibroblast 2_E16.5	Fibroblast	Mature Fibroblast 2	E16.5-group	1.01	0.68	0.87	2.02	0.95	0.87	0.58	2.63	0.6	0.52	0.96	1.83	3.28	1.01	3.75	0.45	1.29	2.35	1.24	1.44	3.54	1.62	2.38	1.89	2.27	1.68	2.24	1.54	0.55	0	1.9	2.34	2.94	0.24	1.68	0.43	3.99	3	4.58	4.2	2.62	0.94	3.12	2.46
Fat4	Fibroblast_Subtype_Mature Fibroblast 2_E16.5_Top_500_Genes	Mature Fibroblast 2_E16.5	Fibroblast	Mature Fibroblast 2	E16.5-group	1.55	3.64	1.8	0.89	2.02	1.39	0.66	1.61	1.56	1.71	0.12	0.48	0.19	0.07	1.16	0.25	1.68	0.58	0.53	0.08	0.35	0	0.32	0.14	3.04	0.32	0.37	0.41	0	0.2	0.01	1.8	1.79	2.78	2.13	1.5	2.79	1.95	2.29	4.03	1.21	1.39	2.46	1.45
Atic	Fibroblast_Subtype_Mature Fibroblast 2_E16.5_Top_500_Genes	Mature Fibroblast 2_E16.5	Fibroblast	Mature Fibroblast 2	E16.5-group	1.13	1.92	3.01	1.31	0.37	0.3	0.57	1.16	1.73	0.35	0.09	1.98	0.41	1.47	4.97	0.64	2.31	0.78	0.52	1.92	2.99	3.07	2.93	0.15	6.39	5.47	4.15	2.68	0.6	0	1.93	1.93	3.27	0.86	4.04	1.72	2.02	0.58	0.64	3.96	1.01	1.37	3.03	0.81
Gja5	Fibroblast_Subtype_Mature Fibroblast 2_E16.5_Top_500_Genes	Mature Fibroblast 2_E16.5	Fibroblast	Mature Fibroblast 2	E16.5-group	0.98	1.88	0.53	0.57	0.7	1.22	0.94	0.96	0.76	1.26	1.55	0.6	0.51	0.66	0.62	0.58	0.32	0.78	0.46	0.83	0.61	0.66	1.48	0.43	0.15	0.29	0.44	0.39	1.59	0.18	0.57	1.7	2.53	0.55	1.39	0.49	2.83	2.97	3.03	3.67	0.34	0.54	1.53	2.69
B9d1	Fibroblast_Subtype_Mature Fibroblast 2_E16.5_Top_500_Genes	Mature Fibroblast 2_E16.5	Fibroblast	Mature Fibroblast 2	E16.5-group	0.57	0.84	0.7	0.08	0	0.47	0	0.76	1.32	0.28	0	1.95	1.47	0	1.63	0.8	4.63	1.82	0.4	0.47	2.95	3.9	2.58	1.76	7.66	3.3	3.68	1.13	8.48	4.64	6.7	1.75	3.62	1.82	1.38	2.07	1.07	0.73	1.45	3.58	0.25	2.91	3.12	0.23
Adam12	Fibroblast_Subtype_Mature Fibroblast 2_E16.5_Top_500_Genes	Mature Fibroblast 2_E16.5	Fibroblast	Mature Fibroblast 2	E16.5-group	1.02	2.67	1.16	0.92	1.81	0.1	1.22	0.98	0.89	0.5	0.99	0.64	0.07	0.02	0.46	0.67	1.13	0.76	0.33	0.17	1.52	0	1.73	0.32	3.34	1.18	0.22	0.93	0	0	0.03	1.53	3.52	4.1	4.36	1.16	2.62	0.22	0.71	3.5	1.91	1.43	2.57	0.17
Gys1	Fibroblast_Subtype_Mature Fibroblast 2_E16.5_Top_500_Genes	Mature Fibroblast 2_E16.5	Fibroblast	Mature Fibroblast 2	E16.5-group	1.19	1.64	1.86	2.23	2.01	0.48	0.28	0.9	0.89	0.42	0.26	2.01	1.88	1.11	2.08	1.34	3.44	2.18	1.01	0.67	4.12	0.1	2.21	4.83	4.03	2.54	2.71	3.68	0.24	0.28	0	1.35	2.73	1.31	1.28	2.88	2.22	0.71	1.77	3.3	2.99	0.81	1.53	1.13
Fras1	Fibroblast_Subtype_Mature Fibroblast 2_E16.5_Top_500_Genes	Mature Fibroblast 2_E16.5	Fibroblast	Mature Fibroblast 2	E16.5-group	0.39	0.67	0.3	0.35	0.09	0.25	0.45	0.35	0.5	0.27	0.15	1.37	2.87	0.91	3.11	1.99	1.13	0.55	0.13	0.09	1.4	0	3.05	1.74	1.1	2.62	3.78	2.08	6.21	0.57	0.1	1.04	2.29	2.16	1.88	1.12	1.28	0.76	2.24	3.12	0.08	0.51	1.48	0.1
Cyp7b1	Fibroblast_Subtype_Mature Fibroblast 2_E16.5_Top_500_Genes	Mature Fibroblast 2_E16.5	Fibroblast	Mature Fibroblast 2	E16.5-group	0.19	0.46	0.51	0.03	0	0	0	0.98	0	0	0	0.14	0	0	0.1	0	0.31	0.14	0.06	0	0	0	0.06	0.85	0	0.33	0.42	0.04	0	0	0	0.54	0.48	0.25	0.09	0.11	0.38	0.25	0.48	2.87	0.08	1.28	0.19	0.17
Cth	Fibroblast_Subtype_Mature Fibroblast 2_E16.5_Top_500_Genes	Mature Fibroblast 2_E16.5	Fibroblast	Mature Fibroblast 2	E16.5-group	0.28	0.19	1	0.39	0	0.1	0	0.41	0	0.06	0	0.82	0.15	0	1.46	0.42	1.73	1.65	0.75	0.58	2.51	0	0.36	0.97	1.54	0.52	0.15	0.8	0	0	0	0.95	1.17	3.39	0.89	0.8	1.85	1.25	1.37	2.4	0	0.36	1.7	0.46
Tecr	Fibroblast_Subtype_Migrating MyoFibroblast_E16.5_Top_500_Genes	Migrating MyoFibroblast_E16.5	Fibroblast	Migrating MyoFibroblast	E16.5-group	5.91	7	7.67	6.77	6.52	4.81	7.64	5.54	6.58	2.66	4.13	7.05	7.33	4.66	7.69	3.67	8.45	7.57	6.17	6.74	6.91	2.27	8.79	7.24	8.71	8.79	8.55	8.85	8.87	2.18	5.04	6.03	7.84	6.25	6.46	8.25	5.86	3.7	6.71	6.77	7.49	8.81	8.13	2.42
Tgfbi	Fibroblast_Subtype_Migrating MyoFibroblast_E16.5_Top_500_Genes	Migrating MyoFibroblast_E16.5	Fibroblast	Migrating MyoFibroblast	E16.5-group	2.53	0.99	1.55	2.4	2.77	1.22	2.12	2.25	5.17	2.98	3.55	1.31	0.86	0.44	1.52	1.09	2.09	0.57	1.33	1.1	0.24	0	0.25	1.78	6.96	3.5	1.22	1.45	0	0.58	0.18	3.33	1.32	1.16	0.73	3.45	0.18	0.74	0.38	0.89	0.47	8.44	3.21	1.23
Foxf1	Fibroblast_Subtype_Migrating MyoFibroblast_E16.5_Top_500_Genes	Migrating MyoFibroblast_E16.5	Fibroblast	Migrating MyoFibroblast	E16.5-group	6.92	6.36	5.98	6.83	5.79	8.45	7.69	7.45	7.06	7.04	6.28	1.8	2.03	1.88	3.15	1.76	3.58	1.27	1.8	1.38	1.48	0.09	0.99	1.4	5.07	2.45	1.2	1.81	1.13	4.58	0.34	3.87	4.96	3.47	3.22	6.05	1.35	2.65	2.07	1.2	0.42	7.06	3.7	2.45
Sms	Fibroblast_Subtype_Migrating MyoFibroblast_E16.5_Top_500_Genes	Migrating MyoFibroblast_E16.5	Fibroblast	Migrating MyoFibroblast	E16.5-group	2.45	2.92	4.21	3.05	1.16	1.34	0.8	2.91	3.94	1.15	2.96	2.86	1.62	1.26	3.35	0.68	5.11	3.41	1.77	2.54	1.71	0.79	4.27	3.86	6.24	4.18	3.43	3.71	0	1.35	2.35	3.67	4.54	4.36	3.96	3.58	5.56	3.26	4.08	3.01	2.38	6.5	4.01	2.39
Enpp2	Fibroblast_Subtype_Migrating MyoFibroblast_E16.5_Top_500_Genes	Migrating MyoFibroblast_E16.5	Fibroblast	Migrating MyoFibroblast	E16.5-group	2.3	1.97	1.83	1.71	1.12	2.85	3.74	2.86	3.23	1.98	0.32	1.01	0.49	0.79	2.29	1.39	0.41	0.51	1.03	0.67	0.16	0	1.35	1.22	4.32	1.33	0.32	0.42	0	6.7	2.2	2.41	2.87	2.87	2.98	2.88	0.83	1.12	1.55	0.89	1.79	6.18	2.23	0.87
Cd248	Fibroblast_Subtype_Migrating MyoFibroblast_E16.5_Top_500_Genes	Migrating MyoFibroblast_E16.5	Fibroblast	Migrating MyoFibroblast	E16.5-group	0.59	0.08	1.15	0.58	0.23	0	0.46	0.4	1.81	0.06	0.79	0.51	0.49	0.18	0.86	0	1.62	0.33	0.11	0.56	0	0	0.08	1.19	4.64	0.63	0.12	0.45	7.49	0	0	1.92	1.5	0	1.62	1.46	0.49	0.28	0.53	0.6	1.24	6.09	2.56	0
Ganab	Fibroblast_Subtype_Migrating MyoFibroblast_E16.5_Top_500_Genes	Migrating MyoFibroblast_E16.5	Fibroblast	Migrating MyoFibroblast	E16.5-group	2.93	4.45	4.44	4.58	0.92	2.79	1.78	2.85	1.9	2.34	1.96	3.1	3.21	2.43	3.19	2.54	3.76	3.48	1.68	1.59	4.6	0	3.98	3.53	5.47	5.47	4.62	2.47	0	5.84	3.38	3.04	3.61	7.18	2.96	3.74	2.55	1.4	3.71	4.39	2.02	5.65	3.79	2.23
Itga9	Fibroblast_Subtype_Migrating MyoFibroblast_E16.5_Top_500_Genes	Migrating MyoFibroblast_E16.5	Fibroblast	Migrating MyoFibroblast	E16.5-group	1.11	0.32	1.91	0.48	1.14	1.14	0.73	1.35	1.99	0.82	0.76	1.96	1.41	1.15	0.72	1.26	0.64	3.76	2.75	2.75	0.31	1.37	0.76	2.4	1.75	0.74	0.3	2.86	0	0.35	0.23	1.84	1.71	1.11	0.48	1.34	0.18	0.46	0.73	0.87	1.87	5.29	2.34	0.4
Myh11	Fibroblast_Subtype_Migrating MyoFibroblast_E16.5_Top_500_Genes	Migrating MyoFibroblast_E16.5	Fibroblast	Migrating MyoFibroblast	E16.5-group	0.96	0.73	1.41	0.37	0.63	0.23	0.55	1.06	3.62	0.36	0.7	0.64	0.16	0.64	0.87	1	0.59	0.37	0.46	0.69	0.36	0	0.31	1.37	1.67	1.25	0.27	1.23	0	0.3	0.08	2.17	1.32	0.76	0.58	1.49	0.4	0.36	0.77	0.88	0.41	5.12	2.64	0.1
Dld	Fibroblast_Subtype_Migrating MyoFibroblast_E16.5_Top_500_Genes	Migrating MyoFibroblast_E16.5	Fibroblast	Migrating MyoFibroblast	E16.5-group	2.69	4.95	4.03	4	2.64	1.37	1.69	3.8	4.21	0.27	0.71	3.21	4.04	0.9	4.38	0.64	3.27	3.77	2.2	1.81	2.84	0.61	4.32	5.03	3.75	4.79	4.56	5.18	8.84	0.25	1.75	3.29	4.17	0.63	4.11	3.54	4.13	2.6	2.53	4.98	1.55	5.08	4.31	0.98
Ndn	Fibroblast_Subtype_Migrating MyoFibroblast_E16.5_Top_500_Genes	Migrating MyoFibroblast_E16.5	Fibroblast	Migrating MyoFibroblast	E16.5-group	1.64	3.12	2.55	2.33	1.96	0.42	0.65	0.42	1.91	1.04	1.79	1.26	1.55	0	2.28	0.28	3.2	0.42	0.36	1.23	0.21	0	0.13	2.27	5.52	3.54	2.2	1.18	8.83	2.39	0	2.14	2.65	0.8	2.11	3.2	1.35	0.91	0.93	4.65	1.81	5.03	2.69	0.07
Ramp2	Fibroblast_Subtype_Migrating MyoFibroblast_E16.5_Top_500_Genes	Migrating MyoFibroblast_E16.5	Fibroblast	Migrating MyoFibroblast	E16.5-group	8.72	8.95	8.67	9.27	8.61	9.51	9.18	7.97	8.11	8.87	7.62	1.4	2.4	1.85	3.45	1.56	1.91	0.87	1.06	1.46	0	0	1.49	0.84	4.35	1.56	0.48	1.91	1	2.79	0	2.19	1.89	2.58	1.74	8.4	1.28	1.28	1.85	2.6	0.78	4.78	2.96	0.94
Smad5	Fibroblast_Subtype_Migrating MyoFibroblast_E16.5_Top_500_Genes	Migrating MyoFibroblast_E16.5	Fibroblast	Migrating MyoFibroblast	E16.5-group	3.19	4.29	2.96	3.79	2.96	3.62	3.01	2.68	2.39	2.58	2.34	2.18	3.15	2	2.07	0.8	2.95	1.82	1.36	1.75	2.05	0.03	1.77	2.7	4.39	2.44	3.9	3.59	0	4.26	3.34	2.6	3.23	1.71	3.2	4.94	2.08	2.4	2.04	2.58	2.58	4.71	2.6	2.46
Fndc1	Fibroblast_Subtype_Migrating MyoFibroblast_E16.5_Top_500_Genes	Migrating MyoFibroblast_E16.5	Fibroblast	Migrating MyoFibroblast	E16.5-group	1.18	0.77	1.75	0.28	0.77	0.73	1.45	1.74	3.07	0.58	1.08	0.54	0.02	0.08	1.13	0.79	0.22	0	0.53	0.83	0.18	0	1.46	0.7	4.03	0.62	0.29	0.02	5.41	0	0.08	1.97	1.8	1.23	0.66	1.09	0	0.78	0.19	1.2	0.07	4.67	1.41	0.6
Spry1	Fibroblast_Subtype_Migrating MyoFibroblast_E16.5_Top_500_Genes	Migrating MyoFibroblast_E16.5	Fibroblast	Migrating MyoFibroblast	E16.5-group	0.95	1.2	1.42	0.93	0.91	0.69	0.61	0.53	1.17	0.71	1.43	2.06	0.56	3.33	0.35	4.35	1.38	2.2	2.44	2.63	1.03	0.23	0.69	1.67	3.38	2.29	3.28	1.14	0	0	0	1.49	0.87	0.15	0.23	1.34	0.15	1.02	1.2	0.19	0.22	4.56	1.22	0.76
Tgds	Fibroblast_Subtype_Migrating MyoFibroblast_E16.5_Top_500_Genes	Migrating MyoFibroblast_E16.5	Fibroblast	Migrating MyoFibroblast	E16.5-group	1.85	2.77	1.69	2.69	2.15	1.11	1.24	3.65	2.41	0.58	1.72	1.6	1.38	0.65	3.66	1.15	1.48	1	1.42	0.54	0.83	0	2.68	2.15	3.45	3.02	2.27	1.35	0	5.57	1.07	1.65	2.35	0.46	1.39	1.46	1.25	0.92	1.41	2.69	2.48	4.34	1.88	0.6
Fads1	Fibroblast_Subtype_Migrating MyoFibroblast_E16.5_Top_500_Genes	Migrating MyoFibroblast_E16.5	Fibroblast	Migrating MyoFibroblast	E16.5-group	1.78	1.45	2.96	1.3	1.46	1.01	1.31	1.47	2.02	1.33	2.08	1.92	0.66	0.1	0.06	0.15	2.1	4.19	0.89	1.42	0	0.2	0.87	3.63	4.57	3.66	3.45	1.81	7.36	0	0	2.11	2.4	3.07	3.73	3.91	1.53	2.7	1.37	1.81	0.27	4.17	2.32	0.7
Pfkl	Fibroblast_Subtype_Migrating MyoFibroblast_E16.5_Top_500_Genes	Migrating MyoFibroblast_E16.5	Fibroblast	Migrating MyoFibroblast	E16.5-group	1.69	2.34	3.03	3.31	2.55	0.46	1.92	1.36	0.45	0.49	0.91	1.94	1.38	0.44	1.11	0.08	2.47	1.85	0.32	1.71	4.34	0.68	4.29	3.69	4.67	3.58	4.38	2.25	1.27	0.16	1.05	1.4	1.72	3.01	1.72	2.9	0.79	0.73	1.7	2.83	5.03	4	2.79	0.65
Acat2	Fibroblast_Subtype_Migrating MyoFibroblast_E16.5_Top_500_Genes	Migrating MyoFibroblast_E16.5	Fibroblast	Migrating MyoFibroblast	E16.5-group	1.16	1.56	4.18	0.31	0.55	0.96	0.09	0.02	0.81	0.36	0	2.58	1.64	0	2.73	0.44	2.02	3.62	1.72	1.86	2.49	0	2.98	3.17	5.96	4.75	5.11	2.58	4.05	0.32	1.81	1.86	4.77	4.5	3.53	3.95	1.24	0.75	1.61	2.75	1.72	3.71	2.33	0.79
Gucy1b3	Fibroblast_Subtype_Migrating MyoFibroblast_E16.5_Top_500_Genes	Migrating MyoFibroblast_E16.5	Fibroblast	Migrating MyoFibroblast	E16.5-group	1	0.94	2.18	1.11	0.53	1.29	0.28	0.91	1.24	0.67	0.53	0.77	0	0.76	0.31	0.47	0.48	1.15	0.46	0.6	0.46	0	1.35	1.26	2.55	1.16	0.64	1.06	1.66	0.17	0	1.86	2.84	0.95	1.72	0.88	0.98	0.77	1.08	2.36	0.17	3.64	2.25	0.94
Foxp2	Fibroblast_Subtype_Migrating MyoFibroblast_E16.5_Top_500_Genes	Migrating MyoFibroblast_E16.5	Fibroblast	Migrating MyoFibroblast	E16.5-group	1.19	1.07	1.04	0.99	1.32	1.15	0.73	1.56	1.24	1.49	0.7	3.33	3.5	1.8	2.13	1.52	6.42	3.31	1.72	1.22	3.18	0.22	4.71	6.3	6.04	5.12	7.04	4.66	0.14	5.33	0.58	1.99	2.11	1.06	1.11	1.47	2.2	1.25	1.56	1.04	2.84	3.61	3.77	1.71
Galk1	Fibroblast_Subtype_Migrating MyoFibroblast_E16.5_Top_500_Genes	Migrating MyoFibroblast_E16.5	Fibroblast	Migrating MyoFibroblast	E16.5-group	1.07	1.58	2.85	1.3	0.61	0.43	1.22	1.26	1.34	0.14	0	2.33	2.59	0	0.97	0	3.61	1.93	1.82	1.75	0.93	0	2.75	3.44	5.33	5.93	4.02	1.67	0	0	4.77	1.69	3.11	0.96	3.79	1.12	0.77	1.17	0.78	2.37	2.38	3.56	2.88	0.68
P4ha3	Fibroblast_Subtype_Migrating MyoFibroblast_E16.5_Top_500_Genes	Migrating MyoFibroblast_E16.5	Fibroblast	Migrating MyoFibroblast	E16.5-group	1.02	0.63	1.35	0.53	1.06	0.32	0.78	2.19	2.63	0.47	0.9	1.16	1.04	1.37	0.91	1.84	1.62	0.77	0.61	0.54	3.1	0.46	1.52	1.88	3.91	2.21	0.74	0.44	0.43	1.18	1.26	1.88	0.65	0.43	0.76	0.68	0.68	1.18	0.53	1.22	0	3.39	2.26	0.71
Tgfb3	Fibroblast_Subtype_Migrating MyoFibroblast_E16.5_Top_500_Genes	Migrating MyoFibroblast_E16.5	Fibroblast	Migrating MyoFibroblast	E16.5-group	0.61	0.44	1.44	0.89	0.02	0.06	0.05	1	1.56	0.28	0.81	0.9	0	0.17	1.78	1	1.25	0.4	0.86	0.9	0.19	0	0.9	1.51	2.85	1.97	1.22	1.07	0	0	0	1.4	0.44	3.03	0.9	0.17	0.11	1.1	0	2.1	0.1	3.36	1.02	0.13
Bhlhb9	Fibroblast_Subtype_Migrating MyoFibroblast_E16.5_Top_500_Genes	Migrating MyoFibroblast_E16.5	Fibroblast	Migrating MyoFibroblast	E16.5-group	0.74	1.39	1.23	1.42	0.5	0.14	0.34	0.56	0.76	0.23	0.15	1.21	0.75	1.05	0.19	0.26	2.88	0.31	0.68	0.72	0	1.95	1.81	0.13	2.32	3.41	4.94	1.48	1.94	0	0	0.81	0.68	1.63	1.57	1.83	0.62	0.49	1.37	1.48	0.3	3.14	1.27	0
Fgf18	Fibroblast_Subtype_Migrating MyoFibroblast_E16.5_Top_500_Genes	Migrating MyoFibroblast_E16.5	Fibroblast	Migrating MyoFibroblast	E16.5-group	0.49	0.07	0.56	1.24	0	0.19	0.52	0.93	0.96	0.11	0	0.81	2.67	0.89	0.32	1.98	0.21	0.27	0.17	0.39	0	0	1.05	2.45	0.52	0.23	1.37	2.08	6.89	0	0.88	1	0	0	0.25	0.67	0.1	0.19	0.23	0.38	0.11	2.9	0.65	0.23
Aldh18a1	Fibroblast_Subtype_Migrating MyoFibroblast_E16.5_Top_500_Genes	Migrating MyoFibroblast_E16.5	Fibroblast	Migrating MyoFibroblast	E16.5-group	0.98	1.76	2.17	0.14	0.68	0.6	0.77	0.56	0.78	0.6	0.57	0.63	0.12	0.04	0.19	0.59	1.95	0.19	0.28	0.28	0.33	0	0.47	1.47	0.33	2.41	1.67	0.34	0	2.41	0	1.35	1.56	0.1	1.92	2.63	0.3	0.23	0.77	1.39	0	2.71	1.15	0.45
Sfrp2	Fibroblast_Subtype_Migrating MyoFibroblast_E16.5_Top_500_Genes	Migrating MyoFibroblast_E16.5	Fibroblast	Migrating MyoFibroblast	E16.5-group	0.35	0.72	0.69	0.63	0.78	0.43	0.06	0.26	0.03	0	0	0.57	0.71	0	0.06	0.07	0.77	0.21	0.23	0.32	2.56	0	0.13	1.23	5.34	1.84	0.22	0.41	0	0	0.09	1.15	1.68	4.31	0.79	0.44	0.06	0.03	0.52	0.28	0	2.57	1.65	0.22
Tecr	Fibroblast_Subtype_MyoFB-1_E18.5_Top_500_Genes	MyoFB-1_E18.5	Fibroblast	MyoFB-1	E18.5-group	5.91	7	7.67	6.77	6.52	4.81	7.64	5.54	6.58	2.66	4.13	7.05	7.33	4.66	7.69	3.67	8.45	7.57	6.17	6.74	6.91	2.27	8.79	7.24	8.71	8.79	8.55	8.85	8.87	2.18	5.04	6.03	7.84	6.25	6.46	8.25	5.86	3.7	6.71	6.77	7.49	8.81	8.13	2.42
Cd9	Fibroblast_Subtype_MyoFB-1_E18.5_Top_500_Genes	MyoFB-1_E18.5	Fibroblast	MyoFB-1	E18.5-group	7.18	5.24	4.24	6.02	6.75	9.38	9.16	6.7	7.98	8.5	7.84	8.96	11.78	10.3	11.16	9.37	9.24	9.13	7.25	7.49	9.48	9.35	10.34	10.05	8.57	8.28	8.58	10.16	11.18	10.02	6.96	2.97	1.08	1.72	0.98	5.87	2.19	2	2.27	0.69	3.57	1.98	6.55	2.77
Asah1	Fibroblast_Subtype_MyoFB-1_E18.5_Top_500_Genes	MyoFB-1_E18.5	Fibroblast	MyoFB-1	E18.5-group	3.39	4.28	3.02	3.75	5.49	3.07	3.97	4.08	4.89	1.53	2.16	6.14	9.32	6.24	8.84	7.53	6.54	7.14	5.19	4.56	5.16	7.3	3.52	7.25	8.05	5.54	4.77	8.75	3.98	4.72	1.39	3.3	3.1	0.33	2.9	2.7	2.69	2.15	2.93	0.92	7.84	3.51	5.93	1.96
Ddah2	Fibroblast_Subtype_MyoFB-1_E18.5_Top_500_Genes	MyoFB-1_E18.5	Fibroblast	MyoFB-1	E18.5-group	5.52	5.77	5.71	7.42	6.55	6.36	7.03	3.55	6.55	3.14	5.69	3.48	2.54	3.82	4.09	1.04	6.38	2.87	2.13	1.83	1.86	0	5.2	5.27	7.85	6.94	6.93	3.6	0	0	0.11	3.76	5.26	1.98	3.59	4.91	2.63	1.23	1.94	4.24	4.67	5.43	5.74	0.94
Cldn18	Fibroblast_Subtype_MyoFB-1_E18.5_Top_500_Genes	MyoFB-1_E18.5	Fibroblast	MyoFB-1	E18.5-group	1.89	1.05	0.96	1.48	2.64	2.86	1.35	2.19	1.81	2.55	1.53	9.38	11.09	11.92	10.81	12.12	9.69	9.45	9.59	8.44	4.57	0.22	8.72	10.6	9.86	9.16	9.42	10.95	6.01	8.3	0.25	2.01	1.04	0.48	1.31	1.47	1.6	1.54	1.2	1.6	0.72	1.49	5.7	2.08
Blvrb	Fibroblast_Subtype_MyoFB-1_E18.5_Top_500_Genes	MyoFB-1_E18.5	Fibroblast	MyoFB-1	E18.5-group	2.25	4.33	3.63	2.66	1.38	1.49	1.23	2.62	2.7	1.42	1.57	2.64	0.72	0.31	6.36	1.85	2.88	3.54	1.74	2.9	2.43	0	2.58	4.19	5.44	2.38	3.03	4.25	0	0	0	3.75	5.1	4.53	4.35	2.16	4.91	3.53	4.82	6.17	8.71	3.38	5.53	2.91
Ctsh	Fibroblast_Subtype_MyoFB-1_E18.5_Top_500_Genes	MyoFB-1_E18.5	Fibroblast	MyoFB-1	E18.5-group	1.92	1.24	1.41	1.71	2.29	3.14	1.23	1.79	2.72	1.65	1.14	9.72	11.16	9.13	11.27	6.72	10.34	11.13	10.61	8.79	9.08	5.24	6.88	10.26	8.7	9.86	9	10.61	1.3	7.82	8.9	2.04	0.71	0.2	0.99	2.53	2.47	1.88	1.22	0.94	6.02	0.62	5.33	1.23
Smc3	Fibroblast_Subtype_MyoFB-1_E18.5_Top_500_Genes	MyoFB-1_E18.5	Fibroblast	MyoFB-1	E18.5-group	3.77	3.82	5.9	5.15	3.02	2.09	2.17	4.14	3.64	2.7	4.76	3.68	3.21	2.66	4.87	3.71	4.25	3.13	3	1.41	3.22	0.66	6	4.42	5.18	5.76	6.39	3.4	0	3.89	4.03	4.26	6.02	5.43	5.02	5.18	4.17	4.89	3.65	4.94	3.81	4.13	5.23	1.91
Ager	Fibroblast_Subtype_MyoFB-1_E18.5_Top_500_Genes	MyoFB-1_E18.5	Fibroblast	MyoFB-1	E18.5-group	2.58	1.36	1.07	3.24	3.34	4.32	2	3.34	2.41	2.73	2.99	9.59	13.96	13.94	13.29	14.03	9.73	8.18	10.04	9.12	8.74	3.35	9.14	8.61	9.18	7.6	8.63	11.35	0	2.29	0.63	2.19	1.09	0	1.26	0.9	2.83	2.34	0.64	1.19	0.6	1.07	5.11	3.07
Itga6	Fibroblast_Subtype_MyoFB-1_E18.5_Top_500_Genes	MyoFB-1_E18.5	Fibroblast	MyoFB-1	E18.5-group	5	5.95	4.67	5.74	5.98	4.55	5.43	5.19	4.02	5.03	3.73	3.14	3.67	1.35	4.11	2.52	5.14	3.55	2.37	1.74	3.03	0	2.82	4.52	3.81	4.28	4.88	3.91	4.69	2.73	0.54	3.25	3.39	2.12	3.56	4.66	3.95	2.97	1.41	2.33	4.53	2.44	5.06	2.88
Fgfr2	Fibroblast_Subtype_MyoFB-1_E18.5_Top_500_Genes	MyoFB-1_E18.5	Fibroblast	MyoFB-1	E18.5-group	1.78	2.27	1.83	3.36	3.56	1.76	1.07	1.41	2.55	0.69	1.27	5.61	6.03	2.68	3.83	2.47	7.76	7.53	5.53	4.55	4.27	5.12	3.97	8.93	7.18	6.62	6.89	6.73	0	0.27	1.62	1.85	2.38	4.01	2.1	0.67	1.28	0.97	0.9	1.14	2.44	3.18	4.72	0
Rrm1	Fibroblast_Subtype_MyoFB-1_E18.5_Top_500_Genes	MyoFB-1_E18.5	Fibroblast	MyoFB-1	E18.5-group	2.28	2.53	6.11	3.41	2.06	1.56	0.52	0.89	2.6	0.89	0.73	1.96	2.26	0.64	1.92	1.49	2.3	0.49	0.88	0.78	1.54	0	3.07	1.42	5.87	6.29	6.51	1.55	0	0	1.64	1.95	6.44	3.15	1.58	3.87	0.23	0.67	1.38	3.2	4.66	3.67	4.47	0.06
Spry4	Fibroblast_Subtype_MyoFB-1_E18.5_Top_500_Genes	MyoFB-1_E18.5	Fibroblast	MyoFB-1	E18.5-group	3.51	5.21	5.35	4.89	2.9	4.18	2.83	3.49	5.38	1.01	2.62	1.11	1.66	0.84	1.8	0.57	1.35	2.07	0.98	1.18	0.21	0	1.5	0.56	1.42	0.69	0.74	0.2	3.12	0.62	0.06	3.03	3.62	6.99	3.22	1.67	2.77	3.44	3.99	3.26	0.23	1.54	4.38	2.24
Ces1d	Fibroblast_Subtype_MyoFB-1_E18.5_Top_500_Genes	MyoFB-1_E18.5	Fibroblast	MyoFB-1	E18.5-group	1.22	1.3	0.89	3.18	0.47	1.23	0.99	2.37	0.44	0.45	0.56	5.55	4.31	1.6	5.68	1.11	7.54	8	6.25	6.44	9.72	6.18	5.65	7.94	1.37	1.01	4.09	5.43	5.47	7.61	8.24	2.83	2.03	0.35	3.48	1.47	4.71	1.67	5.63	4.99	0.76	1.27	4.25	3.33
Tst	Fibroblast_Subtype_MyoFB-1_E18.5_Top_500_Genes	MyoFB-1_E18.5	Fibroblast	MyoFB-1	E18.5-group	1.02	3.02	1.62	1.15	0.26	0.88	0.27	0.48	0.91	0.52	0.65	5.63	6.5	0.54	7.33	0.6	5.61	7.46	4.95	4.55	8.03	4.57	6.48	7.86	7.94	4.5	7.27	7.86	0	6.69	5.26	2	1	0.82	2.32	2.15	2.21	2.17	3.12	1.09	0.97	3.23	4.22	2.28
Etv5	Fibroblast_Subtype_MyoFB-1_E18.5_Top_500_Genes	MyoFB-1_E18.5	Fibroblast	MyoFB-1	E18.5-group	1.04	0.78	1.82	1.58	0.42	0.72	0.68	0.8	2.18	0.67	0	5.14	0.09	1.08	1.27	1.09	8.15	7.37	6.27	5.53	1.9	0	2.34	8.45	4.75	8.26	8.07	5.09	0	2.58	0.07	1.73	3.68	4.24	2.28	1.42	0.67	0.97	0.83	2.15	2.14	2.16	3.99	1.04
Slc34a2	Fibroblast_Subtype_MyoFB-1_E18.5_Top_500_Genes	MyoFB-1_E18.5	Fibroblast	MyoFB-1	E18.5-group	1.44	0.91	0.26	1.78	0.91	2.5	1.51	1.4	2.14	1.94	0.78	6.12	1.9	2.13	1.49	2.41	8.39	10.55	10.31	8.93	3.12	3.12	0.24	8.88	0.28	4.49	0.3	6.78	0	2.19	0.12	1.57	0.24	0.31	0.15	0.64	1.99	1.67	1	0.89	0.09	0.7	3.82	1.38
Foxp2	Fibroblast_Subtype_MyoFB-1_E18.5_Top_500_Genes	MyoFB-1_E18.5	Fibroblast	MyoFB-1	E18.5-group	1.19	1.07	1.04	0.99	1.32	1.15	0.73	1.56	1.24	1.49	0.7	3.33	3.5	1.8	2.13	1.52	6.42	3.31	1.72	1.22	3.18	0.22	4.71	6.3	6.04	5.12	7.04	4.66	0.14	5.33	0.58	1.99	2.11	1.06	1.11	1.47	2.2	1.25	1.56	1.04	2.84	3.61	3.77	1.71
Nkx2-1	Fibroblast_Subtype_MyoFB-1_E18.5_Top_500_Genes	MyoFB-1_E18.5	Fibroblast	MyoFB-1	E18.5-group	0.96	0.7	0.26	0.98	1.2	1.57	0.4	0.97	1.22	1.48	0.8	4.7	4.88	5.46	4.71	5.92	4.86	4.55	4.89	4.83	5.17	3.85	2.99	5.91	5.32	3.77	4.3	5.93	0.86	0.93	2.97	1.26	0.43	0.31	0.24	0.41	1.13	1.06	0.19	1.14	0.17	0.91	3.69	1.11
Pds5b	Fibroblast_Subtype_MyoFB-1_E18.5_Top_500_Genes	MyoFB-1_E18.5	Fibroblast	MyoFB-1	E18.5-group	2.35	3.93	3.99	3.65	2.07	1.68	2.36	2.25	2.04	0.8	0.72	1.7	1.01	1.59	1.61	0.08	4.2	1.12	0.56	1.85	1.54	1.82	1.78	1.75	4.15	4.05	3.64	1.69	0	1.44	0.75	2.4	3.92	5.08	3.4	3.08	1.28	1.02	2.11	1.61	3.89	3.65	3.69	1.54
Hopx	Fibroblast_Subtype_MyoFB-1_E18.5_Top_500_Genes	MyoFB-1_E18.5	Fibroblast	MyoFB-1	E18.5-group	1.79	1.09	0.66	1.81	2.18	3.46	1.08	2.31	1.91	1.54	2.09	4.28	7.3	8.21	8.58	8.18	4.84	2.78	2.18	0.62	3.51	4.77	7.12	4.17	4.16	1.77	6.52	7.24	0	3.41	5.83	1.4	0.88	1.72	0.87	1.47	1.17	1.06	4.25	2.18	0.29	0.28	3.68	0.75
Wfdc2	Fibroblast_Subtype_MyoFB-1_E18.5_Top_500_Genes	MyoFB-1_E18.5	Fibroblast	MyoFB-1	E18.5-group	1.08	1.11	0.52	1.07	1.36	1.3	0.79	1.01	1.32	0.9	1.38	8.52	6.66	3.41	4.22	2.67	7.47	9.01	10.07	11.21	12.37	11.82	9.94	7.55	6.7	8.85	9.83	8.16	3.2	11.17	10.25	1.08	1.01	0.36	0.75	1.56	0.85	0.27	0.36	0.98	1.49	0.3	3.32	0
B9d1	Fibroblast_Subtype_MyoFB-1_E18.5_Top_500_Genes	MyoFB-1_E18.5	Fibroblast	MyoFB-1	E18.5-group	0.57	0.84	0.7	0.08	0	0.47	0	0.76	1.32	0.28	0	1.95	1.47	0	1.63	0.8	4.63	1.82	0.4	0.47	2.95	3.9	2.58	1.76	7.66	3.3	3.68	1.13	8.48	4.64	6.7	1.75	3.62	1.82	1.38	2.07	1.07	0.73	1.45	3.58	0.25	2.91	3.12	0.23
Adam12	Fibroblast_Subtype_MyoFB-1_E18.5_Top_500_Genes	MyoFB-1_E18.5	Fibroblast	MyoFB-1	E18.5-group	1.02	2.67	1.16	0.92	1.81	0.1	1.22	0.98	0.89	0.5	0.99	0.64	0.07	0.02	0.46	0.67	1.13	0.76	0.33	0.17	1.52	0	1.73	0.32	3.34	1.18	0.22	0.93	0	0	0.03	1.53	3.52	4.1	4.36	1.16	2.62	0.22	0.71	3.5	1.91	1.43	2.57	0.17
Pck2	Fibroblast_Subtype_MyoFB-2_PND01-03_Top_500_Genes	MyoFB-2_PND01-03	Fibroblast	MyoFB-2	PND01-03-group	3.75	3.83	4.36	3.16	2.66	3.72	4.56	4.46	2.66	4.36	3.04	3.82	3.82	3.89	3.92	3.3	4.06	4.17	4	3.15	2.61	3.36	3.9	3.45	5.72	4.27	2.61	3.84	6.45	1.91	5.39	4.35	3.98	3.31	3.97	3.18	5.21	5.28	2.85	3.56	4.39	3.61	4.37	5.99
Txndc12	Fibroblast_Subtype_MyoFB-2_PND01-03_Top_500_Genes	MyoFB-2_PND01-03	Fibroblast	MyoFB-2	PND01-03-group	3.45	4.74	5.86	4.33	3.95	3.46	1.61	3.52	3.75	1.35	1.49	3.28	2.35	2.82	3.09	2.92	5.13	3.7	2.01	1.93	4.7	1.99	3.49	3.6	6.77	4.9	4.72	2.95	0	0.9	5.04	4.24	6.7	5.51	4.88	4.67	3.7	2.92	5.71	5.9	5.58	5.38	5.18	2.29
Cldn5	Fibroblast_Subtype_MyoFB-2_PND01-03_Top_500_Genes	MyoFB-2_PND01-03	Fibroblast	MyoFB-2	PND01-03-group	5.14	4.69	4.31	6.26	5.41	6.27	7.02	5.19	4.21	4.42	4.89	0.73	1.53	2.11	0.21	1.36	0.58	0.24	1.01	1.03	0.28	0	0.23	0.04	0	0.03	0.06	1.74	0	0	1.54	0.56	0.06	0	0.08	3.79	0.19	0.38	0.29	0.04	0.11	0.07	0.78	1.94
Emilin1	Fibroblast_Subtype_MyoFB-2_PND01-03_Top_500_Genes	MyoFB-2_PND01-03	Fibroblast	MyoFB-2	PND01-03-group	2.87	3.17	2.45	3.19	3.3	2.94	2.35	4.32	2.55	2.21	2.36	1.75	2.61	0.86	2.49	2.65	2.55	1.38	1.38	1.22	0.82	0.35	2.7	2.51	5.6	2.14	0.68	1.69	1.42	2.85	0.84	3.54	4.22	4.76	3.59	3.09	4.43	2.9	5.24	4.38	2.43	2.9	3.31	1.55
Uck2	Fibroblast_Subtype_MyoFB-2_PND01-03_Top_500_Genes	MyoFB-2_PND01-03	Fibroblast	MyoFB-2	PND01-03-group	0.41	1.05	1.13	0.17	0	0.24	0.6	0.14	0.14	0.1	0.93	0.51	0.26	0	0.76	0	0	0.71	0.11	0.59	1.05	0	0.6	0.59	0.7	2.05	0.83	0	0	0	0	0.37	0.67	0	0.39	0.52	0	0	0.7	0.58	0	0.11	0.56	1.08
Slc15a2	Fibroblast_Subtype_MyoFB-2_PND01-03_Top_500_Genes	MyoFB-2_PND01-03	Fibroblast	MyoFB-2	PND01-03-group	0.23	0.27	0.28	0.04	0	0.36	0.51	0.15	0.16	0.26	0.47	3.26	1.41	1.91	0.95	1.84	4.71	3.55	4.07	1.82	4.72	0	3	4.52	2.5	4.42	4.5	5.27	0	0.26	1.32	0.33	0.05	0	0.04	0	0.18	0.31	0	0.1	0	0.05	1.19	1.05
Ivd	Fibroblast_Subtype_MyoFB-2_PND01-03_Top_500_Genes	MyoFB-2_PND01-03	Fibroblast	MyoFB-2	PND01-03-group	1.76	3.59	2.53	1.63	1.52	2.1	1.62	1.41	1.94	0.49	0.45	2.61	1.72	1.44	4.09	0.68	2.36	4.36	1.39	1.71	3.35	0.89	3.41	3.7	3.54	2.75	2.93	4.37	0	0	1.54	2.67	3.6	2.65	4.31	2.85	4.05	2.87	5.94	3.44	0.47	2.11	3.49	0.65
Fndc1	Fibroblast_Subtype_MyoFB-2_PND01-03_Top_500_Genes	MyoFB-2_PND01-03	Fibroblast	MyoFB-2	PND01-03-group	1.18	0.77	1.75	0.28	0.77	0.73	1.45	1.74	3.07	0.58	1.08	0.54	0.02	0.08	1.13	0.79	0.22	0	0.53	0.83	0.18	0	1.46	0.7	4.03	0.62	0.29	0.02	5.41	0	0.08	1.97	1.8	1.23	0.66	1.09	0	0.78	0.19	1.2	0.07	4.67	1.41	0.6
Myh11	Fibroblast_Subtype_MyoFB-2_PND01-03_Top_500_Genes	MyoFB-2_PND01-03	Fibroblast	MyoFB-2	PND01-03-group	0.96	0.73	1.41	0.37	0.63	0.23	0.55	1.06	3.62	0.36	0.7	0.64	0.16	0.64	0.87	1	0.59	0.37	0.46	0.69	0.36	0	0.31	1.37	1.67	1.25	0.27	1.23	0	0.3	0.08	2.17	1.32	0.76	0.58	1.49	0.4	0.36	0.77	0.88	0.41	5.12	2.64	0.1
Cd248	Fibroblast_Subtype_MyoFB-2_PND01-03_Top_500_Genes	MyoFB-2_PND01-03	Fibroblast	MyoFB-2	PND01-03-group	0.59	0.08	1.15	0.58	0.23	0	0.46	0.4	1.81	0.06	0.79	0.51	0.49	0.18	0.86	0	1.62	0.33	0.11	0.56	0	0	0.08	1.19	4.64	0.63	0.12	0.45	7.49	0	0	1.92	1.5	0	1.62	1.46	0.49	0.28	0.53	0.6	1.24	6.09	2.56	0
Gpx1	Fibroblast_Subtype_MyoFB-3_PND01-03_Top_500_Genes	MyoFB-3_PND01-03	Fibroblast	MyoFB-3	PND01-03-group	6.65	6.75	8.07	5.7	7.12	4.99	6.32	7.75	8.75	5.52	4.89	8.79	9.7	7.35	10.74	8.26	8.77	8.97	9.41	8.52	8.59	5.14	8.8	8.77	8.85	8	7.57	9.6	7.94	8.15	8.93	7.59	6.65	6.53	7.23	8.05	7.01	8.52	4.48	5.64	9.68	8.74	7.46	6.74
Cav1	Fibroblast_Subtype_MyoFB-3_PND01-03_Top_500_Genes	MyoFB-3_PND01-03	Fibroblast	MyoFB-3	PND01-03-group	9.67	11.11	9.71	10.14	11.22	10.71	9.87	8.93	9.07	8.75	8.05	4.62	11.11	8.26	10.37	10.28	4.33	2.77	3.12	2.25	3.57	0.23	4.56	4.6	3.81	2.95	3.04	7.81	11.31	4.06	0.58	4.35	2.12	2.11	1.93	9.23	2.26	5.66	5.16	3.07	4.8	3.94	4.98	4.5
Pck2	Fibroblast_Subtype_MyoFB-3_PND01-03_Top_500_Genes	MyoFB-3_PND01-03	Fibroblast	MyoFB-3	PND01-03-group	3.75	3.83	4.36	3.16	2.66	3.72	4.56	4.46	2.66	4.36	3.04	3.82	3.82	3.89	3.92	3.3	4.06	4.17	4	3.15	2.61	3.36	3.9	3.45	5.72	4.27	2.61	3.84	6.45	1.91	5.39	4.35	3.98	3.31	3.97	3.18	5.21	5.28	2.85	3.56	4.39	3.61	4.37	5.99
Pdpn	Fibroblast_Subtype_MyoFB-3_PND01-03_Top_500_Genes	MyoFB-3_PND01-03	Fibroblast	MyoFB-3	PND01-03-group	1.83	0.21	0.39	1.11	1.79	2.12	2	3.79	1.36	3.35	1.32	5.45	10.75	10.7	9.91	11.26	6.07	2.44	3.09	2.16	5.48	0.12	5.65	4.99	6.43	6.87	7.26	8.32	11.13	2.76	0.34	2.08	0.5	0	0.35	0.85	1.22	2.08	0.08	0.06	0.17	1.45	4.12	1.86
Fbln5	Fibroblast_Subtype_MyoFB-3_PND01-03_Top_500_Genes	MyoFB-3_PND01-03	Fibroblast	MyoFB-3	PND01-03-group	2.26	3.23	1.35	1.01	1.26	3.48	1.66	2.78	4.23	2.14	1.5	2.6	5.9	6.35	7.66	6.01	2.04	1.21	1.07	2.22	1.55	0	5.09	1.06	2.31	1.37	1.64	3.66	3.7	1.14	0	3.08	1.53	0.26	0.55	1.95	4.51	2.53	5.16	1.59	0.19	1.42	3.25	3.08
Cd9	Fibroblast_Subtype_MyoFB-3_PND01-03_Top_500_Genes	MyoFB-3_PND01-03	Fibroblast	MyoFB-3	PND01-03-group	7.18	5.24	4.24	6.02	6.75	9.38	9.16	6.7	7.98	8.5	7.84	8.96	11.78	10.3	11.16	9.37	9.24	9.13	7.25	7.49	9.48	9.35	10.34	10.05	8.57	8.28	8.58	10.16	11.18	10.02	6.96	2.97	1.08	1.72	0.98	5.87	2.19	2	2.27	0.69	3.57	1.98	6.55	2.77
St3gal4	Fibroblast_Subtype_MyoFB-3_PND01-03_Top_500_Genes	MyoFB-3_PND01-03	Fibroblast	MyoFB-3	PND01-03-group	1.56	1.81	0.4	2.9	2.74	1.63	1.32	2.91	1.67	0.81	0	0.98	1.3	0.27	1.36	0.37	2.32	0.39	1.29	1.45	0.2	0	0.77	0.39	2.31	1.23	0.83	0.86	0	2.45	0.84	2.55	1.22	0.2	1.34	1.13	3.17	3.37	1.84	3.54	0.19	2.56	3.02	3.53
Cd93	Fibroblast_Subtype_MyoFB-3_PND01-03_Top_500_Genes	MyoFB-3_PND01-03	Fibroblast	MyoFB-3	PND01-03-group	9.22	9.89	8.48	9.18	9.89	10.28	10.15	8.83	9.05	9.2	7.16	2.22	3.8	2.92	2.99	2.58	3.75	1.76	2.26	2.36	3.05	0.12	1.41	1.83	1.33	1.58	0.87	2.95	0.43	3.07	2.14	2.8	1.93	2.82	1.63	8.62	2.24	3	3.72	1.54	3.89	2.19	3.17	2.39
Anxa1	Fibroblast_Subtype_MyoFB-3_PND01-03_Top_500_Genes	MyoFB-3_PND01-03	Fibroblast	MyoFB-3	PND01-03-group	2	1.09	0.55	1.44	1.06	2.34	1.82	4.25	2.78	2.04	3.26	7.29	9.22	9.55	9.28	9.39	7.54	4.97	5.6	5.17	8.68	6.71	9.61	7.16	7.15	7.71	8.83	8.42	9.98	12.8	10.54	2.76	1.35	1.01	1.33	1.41	1.52	2.13	1.86	1.54	2.59	1.49	4.39	2.8
Ppa1	Fibroblast_Subtype_MyoFB-3_PND01-03_Top_500_Genes	MyoFB-3_PND01-03	Fibroblast	MyoFB-3	PND01-03-group	1.85	2.2	4.3	0.78	1.94	0.78	1.48	3.39	1.95	0.09	0.82	2.38	3.05	0	2.52	0.68	4.22	2	1.28	1.27	1.03	0.16	3.34	0.22	7.14	6.9	6.01	2.3	0	0	1.06	2.33	5.16	2.49	3.52	3.75	1.14	0.91	2.28	2.93	2.29	2.08	3.2	0.35
Dmd	Fibroblast_Subtype_MyoFB-3_PND01-03_Top_500_Genes	MyoFB-3_PND01-03	Fibroblast	MyoFB-3	PND01-03-group	1.8	2.33	2.15	1.36	1.43	1.57	1.02	3.75	1.34	1.66	1.69	2.23	3.15	2.54	3.46	1.75	2.7	1.72	1.32	1.89	5.18	0.12	3.44	1.92	2.39	2.77	4.2	1.38	0.35	1.77	1.32	2.59	1.42	0.7	1.54	1.28	2.6	3.13	2.45	1.24	1.13	1.87	2.09	2.29
Ramp2	Fibroblast_Subtype_MyoFB-3_PND01-03_Top_500_Genes	MyoFB-3_PND01-03	Fibroblast	MyoFB-3	PND01-03-group	8.72	8.95	8.67	9.27	8.61	9.51	9.18	7.97	8.11	8.87	7.62	1.4	2.4	1.85	3.45	1.56	1.91	0.87	1.06	1.46	0	0	1.49	0.84	4.35	1.56	0.48	1.91	1	2.79	0	2.19	1.89	2.58	1.74	8.4	1.28	1.28	1.85	2.6	0.78	4.78	2.96	0.94
Jam2	Fibroblast_Subtype_MyoFB-3_PND01-03_Top_500_Genes	MyoFB-3_PND01-03	Fibroblast	MyoFB-3	PND01-03-group	3.61	5.06	3.09	4.21	5.36	5.45	2.47	3.41	3.66	2.76	1.83	2.05	3.42	4.06	4.05	0.68	1.74	1.9	1.43	1.3	2.01	1.16	2.44	2.75	1.91	1.71	1.75	3.03	1.11	0.44	2.54	2.31	2.09	1.53	1.81	2.42	2.18	2.7	2.83	2.1	1.17	2.58	2.21	1.65
Icam2	Fibroblast_Subtype_MyoFB-3_PND01-03_Top_500_Genes	MyoFB-3_PND01-03	Fibroblast	MyoFB-3	PND01-03-group	7.7	8.23	7.73	9.3	8.25	9.72	8.2	6.13	8.55	5.96	5.99	1.42	3.12	3.21	2.12	0.81	1.8	0.75	1.44	2.23	0.87	0	1.04	0.42	0.31	0.84	1.09	2.67	1.26	0	0.28	1.44	0.87	1.51	0.6	6.83	1.22	1.23	1.95	1.32	1.44	1.29	1.57	0.97
Epas1	Fibroblast_Subtype_MyoFB-3_PND01-03_Top_500_Genes	MyoFB-3_PND01-03	Fibroblast	MyoFB-3	PND01-03-group	6.45	6.14	2.89	5	5.38	8.79	8.45	7.46	6.85	7.6	7.6	2.26	1.51	3.02	1.86	3.15	1.98	2.39	2.78	4.09	3.57	3.73	1.25	1.43	0.32	1.12	0.57	1.88	1.16	2.48	1.28	1.79	1.17	0.8	0.46	3.8	1.25	2.15	1.36	0.95	0.71	1.14	1.65	1.76
Tjp1	Fibroblast_Subtype_MyoFB-3_PND01-03_Top_500_Genes	MyoFB-3_PND01-03	Fibroblast	MyoFB-3	PND01-03-group	5.29	6.53	5.09	6.25	4.98	5.67	6.13	4.93	4.71	4.25	5.7	2.92	6.01	5.1	5.53	2.96	2.16	2.45	2.17	1.64	1.83	0.95	3.52	3.39	2.88	1.93	3.89	3.51	3.52	1.91	2.86	2.06	1.82	1.21	2.14	4.96	1.42	1.72	2.55	1.29	0.09	2.28	2.88	2.5
Emcn	Fibroblast_Subtype_MyoFB-3_PND01-03_Top_500_Genes	MyoFB-3_PND01-03	Fibroblast	MyoFB-3	PND01-03-group	7.72	9.89	8.73	9.89	9.46	8.85	6.57	6.66	5.58	6.34	4.41	1.19	4.73	1.54	2.22	0.87	1.68	0.63	1.1	1.18	1.27	0.14	0.55	0.88	0.3	0.99	0.43	1.96	0	1.25	0.13	1.42	0.77	1.14	0.47	8.54	1.27	1.07	2.92	0.57	0.13	1.23	2.61	0.73
Pycr2	Fibroblast_Subtype_MyoFB-3_PND01-03_Top_500_Genes	MyoFB-3_PND01-03	Fibroblast	MyoFB-3	PND01-03-group	1.48	0.3	2.3	1.15	1.2	2.09	0.64	2.81	2.41	0.42	0.96	1.35	1.02	0.19	1.68	0.39	1.31	0.72	0.66	0.97	3.26	0	2.73	1.8	2.04	3.61	0.91	2.05	5.98	0	2.55	1.22	0.9	0	1.09	1.85	0.97	1.31	0.47	0.5	0.83	0.83	1.52	0.97
Lyve1	Fibroblast_Subtype_MyoFB-3_PND01-03_Top_500_Genes	MyoFB-3_PND01-03	Fibroblast	MyoFB-3	PND01-03-group	7.01	5.84	7.04	7.71	6.71	10.02	5.81	7.75	5.39	7.54	4.06	1.16	1.53	3.54	1.29	1.4	2.03	0.53	1.82	1.22	0.92	0	0.22	0.21	0	0.6	0.46	1.22	0	1.63	0.95	1.26	0.33	1.33	0.19	5.97	0.71	1.53	1.12	0.94	4.6	0.44	1.95	2.07
Jag1	Fibroblast_Subtype_MyoFB-3_PND01-03_Top_500_Genes	MyoFB-3_PND01-03	Fibroblast	MyoFB-3	PND01-03-group	3.61	3.11	2.09	2.06	3.43	5.79	4.76	3.8	4.78	4.36	1.69	2.84	0.37	0.93	2.05	2.93	3.83	2.79	3.29	2.92	5.64	3.04	2.84	2.72	3.52	2.05	1.77	2.07	0	7.91	9	1.54	0.73	0.11	0.29	1.92	0.5	1.1	0.94	0.33	0.14	2.5	2.78	0.75
Esam	Fibroblast_Subtype_MyoFB-3_PND01-03_Top_500_Genes	MyoFB-3_PND01-03	Fibroblast	MyoFB-3	PND01-03-group	7.12	7.96	7.5	8.13	8.79	8.15	7.44	6.72	5.64	5.8	4.9	2.05	5.26	3.98	4.45	1.96	2.32	0.94	1.93	2.65	0.45	0	0.95	1.23	0	1.35	1.76	3.26	6.11	0.79	1.2	0.96	0.71	0.18	0.45	7.63	0.21	1.08	1.36	0.52	0.44	0.7	2	0.77
Bpgm	Fibroblast_Subtype_MyoFB-3_PND01-03_Top_500_Genes	MyoFB-3_PND01-03	Fibroblast	MyoFB-3	PND01-03-group	1.06	0.42	1.38	1.29	0.04	0.81	0.74	1.12	2.41	0.98	1.45	1.81	0.95	0.87	0.06	1.13	4.24	1.83	1.02	1.65	2.57	0	2.32	2.06	3.95	1.95	3.49	2.35	0	1.28	3.62	1.21	0.65	0.18	0.98	0.82	0.99	1.02	0.73	0.02	0.27	0.87	1.09	0.19
Pura	Fibroblast_Subtype_MyoFB-3_PND01-03_Top_500_Genes	MyoFB-3_PND01-03	Fibroblast	MyoFB-3	PND01-03-group	1.28	0.9	1.63	1.05	1.53	0.91	1.82	2.39	1.87	1.02	0.25	1.45	0.95	2.18	2.08	1.44	2.3	1.38	1.28	0.83	0.14	0.16	1.13	1.45	1.35	1.84	1.45	1.3	5.1	1.63	3.43	1.44	0.97	0.61	2.04	0.3	1.51	0.84	1.67	0.53	0.31	1.11	1.54	1.27
Pecam1	Fibroblast_Subtype_MyoFB-3_PND01-03_Top_500_Genes	MyoFB-3_PND01-03	Fibroblast	MyoFB-3	PND01-03-group	7.34	8.28	7.9	8.14	7.39	8.75	8.11	6.74	5.8	6.46	6.78	0.96	2.53	1.15	1.01	0.98	1.27	0.66	0.87	1.15	0.36	0	0.56	0.35	0	0.92	0.39	2.55	0	2.31	0.16	1.23	0.36	1.23	0.44	6.38	1.06	0.66	1.88	1.03	0.35	0.87	2.1	1.91
Clec3b	Fibroblast_Subtype_MyoFB-3_PND01-03_Top_500_Genes	MyoFB-3_PND01-03	Fibroblast	MyoFB-3	PND01-03-group	0.23	0	0	0.39	0	0.06	0	1.11	0.93	0	0	0.25	0	0	0.2	0	0	0.17	0.41	0.35	1.32	0	0.58	0	0	0	0	0.54	5.63	0	0	1.16	0.07	0.67	0.55	0	1.21	2.71	3.17	0.05	0	0.23	0.61	0.98
Ptprb	Fibroblast_Subtype_MyoFB-3_PND01-03_Top_500_Genes	MyoFB-3_PND01-03	Fibroblast	MyoFB-3	PND01-03-group	5.45	6.32	4.01	4.1	5.73	6.64	6.69	3.73	6.07	6.59	4.82	0.77	2.44	1.43	1.25	1.1	1.15	0.47	0.95	0.88	0.41	0.1	0.19	0.1	0.04	0.45	0.18	0.56	0.56	2.17	0.25	1.14	0.33	0.54	0.63	4.52	0.84	1.27	1.26	0.32	0.06	0.38	1.96	0.71
Tek	Fibroblast_Subtype_MyoFB-3_PND01-03_Top_500_Genes	MyoFB-3_PND01-03	Fibroblast	MyoFB-3	PND01-03-group	4.86	4.34	4.25	4.18	3.68	6.2	6.18	4.38	4.05	5.46	4.4	0.64	1.14	1.37	0.16	0.77	0.78	0.37	0.93	0.74	0.2	0	0.14	0.05	0.1	0.87	0.48	0.9	0.35	1.13	0.03	0.92	1.01	0.26	0.62	5.21	0.26	0.87	0.96	0.21	0.3	0.26	1.37	0.75
Ace	Fibroblast_Subtype_MyoFB-3_PND01-03_Top_500_Genes	MyoFB-3_PND01-03	Fibroblast	MyoFB-3	PND01-03-group	5.25	5.05	2.1	6.75	7.21	6.89	7.1	4.3	6.07	5.27	6.12	0.92	2.34	1.55	1.36	0.76	0.91	0.43	1.31	1.77	0.06	0.12	0.52	0.02	0	0.04	0.39	1.22	0	1.36	1.1	0.77	0.04	0	0	1.24	0.3	0.71	0.65	0.14	0.04	0.23	0.67	0.27
Alg8	Fibroblast_Subtype_MyoFB-3_PND01-03_Top_500_Genes	MyoFB-3_PND01-03	Fibroblast	MyoFB-3	PND01-03-group	0.61	0.91	1.75	0.33	0.95	0.08	0	0.45	0.62	0.03	0.25	0.75	0.18	0	0	1.04	0.15	0.96	0.14	0.5	0	0	0	1.4	3.71	2.26	1.63	0.86	0	0.28	1.49	0.53	0.88	0.21	0.7	1.95	1.02	0.08	0.51	0.07	1.07	0.61	1.02	0.13
Cthrc1	Fibroblast_Subtype_MyoFB-3_PND01-03_Top_500_Genes	MyoFB-3_PND01-03	Fibroblast	MyoFB-3	PND01-03-group	1.29	3.06	0.98	0.48	0.75	1.09	0.73	0.17	2.58	1.42	1	1.92	0	0	0.1	0	3.73	3.62	1.35	0.77	0.74	0	0	3.76	0	5.83	2.74	3.01	0	0	0	0.56	0.74	1.53	0.23	2.45	0.08	0	0.11	0.43	0.39	0.46	0.67	0.18
Cldn5	Fibroblast_Subtype_MyoFB-3_PND01-03_Top_500_Genes	MyoFB-3_PND01-03	Fibroblast	MyoFB-3	PND01-03-group	5.14	4.69	4.31	6.26	5.41	6.27	7.02	5.19	4.21	4.42	4.89	0.73	1.53	2.11	0.21	1.36	0.58	0.24	1.01	1.03	0.28	0	0.23	0.04	0	0.03	0.06	1.74	0	0	1.54	0.56	0.06	0	0.08	3.79	0.19	0.38	0.29	0.04	0.11	0.07	0.78	1.94
Cox6a1	Fibroblast_Subtype_MyoFB-3_PND07-28_Top_500_Genes	MyoFB-3_PND07-28	Fibroblast	MyoFB-3	PND07-28-group	10.34	10.87	11.47	11.42	10.68	9.79	10.59	10.99	11.54	8.51	7.2	10.5	11.22	10.86	11.17	9.58	10.44	10.66	9.74	10.15	10.85	9.16	11.08	11.12	11.4	11.12	10.71	10.37	10	10.51	10.45	10.35	10.9	9.42	10.66	10.89	10.3	11.38	9.86	10.39	10.63	10.26	10.47	9.94
Atp5f1	Fibroblast_Subtype_MyoFB-3_PND07-28_Top_500_Genes	MyoFB-3_PND07-28	Fibroblast	MyoFB-3	PND07-28-group	6.95	7.54	9.07	8.8	7.54	6.33	8.13	6.74	7.73	3.11	5.58	7.67	8.21	6.98	7.86	4.55	8.08	7.93	7.17	7.61	7.33	3.49	9.01	8.7	8.94	8.69	8.94	7.62	8.76	9.08	5.26	7.21	8.46	5.36	8.66	8.55	5.88	6.32	6.52	6.14	9.81	8.87	8.02	5.37
Cox5b	Fibroblast_Subtype_MyoFB-3_PND07-28_Top_500_Genes	MyoFB-3_PND07-28	Fibroblast	MyoFB-3	PND07-28-group	6.3	8.29	8.21	8.34	8.16	4.82	3.68	7.89	7.37	3.27	3.55	6.91	7.89	4.64	6.76	5.25	8.68	7.77	6.15	6.2	7.11	7.69	7.57	6.02	8.22	7.84	7.9	7.57	6.95	6.82	5.65	6.82	7.95	5.85	5.86	7.73	6.56	6.64	6.81	6.54	7.35	7.8	7.85	5.78
Fbln5	Fibroblast_Subtype_MyoFB-3_PND07-28_Top_500_Genes	MyoFB-3_PND07-28	Fibroblast	MyoFB-3	PND07-28-group	2.26	3.23	1.35	1.01	1.26	3.48	1.66	2.78	4.23	2.14	1.5	2.6	5.9	6.35	7.66	6.01	2.04	1.21	1.07	2.22	1.55	0	5.09	1.06	2.31	1.37	1.64	3.66	3.7	1.14	0	3.08	1.53	0.26	0.55	1.95	4.51	2.53	5.16	1.59	0.19	1.42	3.25	3.08
Anxa1	Fibroblast_Subtype_MyoFB-3_PND07-28_Top_500_Genes	MyoFB-3_PND07-28	Fibroblast	MyoFB-3	PND07-28-group	2	1.09	0.55	1.44	1.06	2.34	1.82	4.25	2.78	2.04	3.26	7.29	9.22	9.55	9.28	9.39	7.54	4.97	5.6	5.17	8.68	6.71	9.61	7.16	7.15	7.71	8.83	8.42	9.98	12.8	10.54	2.76	1.35	1.01	1.33	1.41	1.52	2.13	1.86	1.54	2.59	1.49	4.39	2.8
Ces1d	Fibroblast_Subtype_MyoFB-3_PND07-28_Top_500_Genes	MyoFB-3_PND07-28	Fibroblast	MyoFB-3	PND07-28-group	1.22	1.3	0.89	3.18	0.47	1.23	0.99	2.37	0.44	0.45	0.56	5.55	4.31	1.6	5.68	1.11	7.54	8	6.25	6.44	9.72	6.18	5.65	7.94	1.37	1.01	4.09	5.43	5.47	7.61	8.24	2.83	2.03	0.35	3.48	1.47	4.71	1.67	5.63	4.99	0.76	1.27	4.25	3.33
Itga6	Fibroblast_Subtype_MyoFB-3_PND07-28_Top_500_Genes	MyoFB-3_PND07-28	Fibroblast	MyoFB-3	PND07-28-group	5	5.95	4.67	5.74	5.98	4.55	5.43	5.19	4.02	5.03	3.73	3.14	3.67	1.35	4.11	2.52	5.14	3.55	2.37	1.74	3.03	0	2.82	4.52	3.81	4.28	4.88	3.91	4.69	2.73	0.54	3.25	3.39	2.12	3.56	4.66	3.95	2.97	1.41	2.33	4.53	2.44	5.06	2.88
Emilin1	Fibroblast_Subtype_MyoFB-3_PND07-28_Top_500_Genes	MyoFB-3_PND07-28	Fibroblast	MyoFB-3	PND07-28-group	2.87	3.17	2.45	3.19	3.3	2.94	2.35	4.32	2.55	2.21	2.36	1.75	2.61	0.86	2.49	2.65	2.55	1.38	1.38	1.22	0.82	0.35	2.7	2.51	5.6	2.14	0.68	1.69	1.42	2.85	0.84	3.54	4.22	4.76	3.59	3.09	4.43	2.9	5.24	4.38	2.43	2.9	3.31	1.55
Efna5	Fibroblast_Subtype_MyoFB-3_PND07-28_Top_500_Genes	MyoFB-3_PND07-28	Fibroblast	MyoFB-3	PND07-28-group	1.33	0.62	2.58	1.93	0.41	0.86	1.36	2.01	1.19	1.09	0.38	2.03	3.12	1.11	1.77	1.44	3.01	1.8	0.59	1.49	0.65	1.85	4.24	2.6	6.34	3.04	4.38	1.23	8.53	0.11	1.15	2.59	2.61	2.91	2.47	1.37	1.75	2.89	1.92	2.27	0.42	2.45	2.13	2.4
C7	Fibroblast_Subtype_MyoFB-3_PND07-28_Top_500_Genes	MyoFB-3_PND07-28	Fibroblast	MyoFB-3	PND07-28-group	0.34	0.05	0.06	0.92	0.04	0.17	0.08	1.2	0.99	0.08	0	0.42	0.32	0	2.32	0.19	0.41	0.53	0.57	0.46	1.42	0	0.61	0	0	0	0	0.04	0	0.37	0	1.28	0.06	0.27	0.36	0.05	2.89	1.2	3.96	0.48	0	0.15	0.31	1.15
Impa1	Fibroblast_Subtype_MyoFB-3_PND07-28_Top_500_Genes	MyoFB-3_PND07-28	Fibroblast	MyoFB-3	PND07-28-group	1.97	2.76	2.2	2.51	1.72	1.66	2.21	2.21	2.45	0.57	1.9	2.28	1.2	0.58	1.64	1.48	3.24	2.45	1.83	1.47	2.49	1.65	4.02	2.56	4.25	3.41	4.48	1.52	0	2.23	2.14	2.49	2.59	0.35	2.35	2.78	2.39	1.39	1.55	4.04	3.01	3.59	2.61	1.62
Pnp	Fibroblast_Subtype_MyoFB-3_PND07-28_Top_500_Genes	MyoFB-3_PND07-28	Fibroblast	MyoFB-3	PND07-28-group	2.79	4.07	3.91	5.33	2.78	2.59	2.56	2.97	1.64	1.86	1.2	2.01	1.33	1.14	3.25	0.83	3.54	2.41	1.15	2.67	0.49	0.13	1.16	3.43	1.96	2.02	3	2.61	0	7.48	0.07	1.89	2.35	1.24	0.61	1.51	1.34	1.36	1.97	0.4	3.32	2.26	2.68	0.61
Sftpa1	Fibroblast_Subtype_MyoFB-3_PND07-28_Top_500_Genes	MyoFB-3_PND07-28	Fibroblast	MyoFB-3	PND07-28-group	2.27	0.53	0.62	2.1	2.23	3.98	2.72	2.69	4.5	1.66	3.07	7.14	1.8	2.89	1.82	2.54	8.74	11.21	11.77	11.05	2.66	7.61	0.26	6.83	1.23	7.49	2.49	7.98	1.63	4.34	0.75	2.01	0.39	0	0.33	0.97	2.43	1.92	0.83	0.47	0.05	0.49	3.53	2.22
Sema6a	Fibroblast_Subtype_MyoFB-3_PND07-28_Top_500_Genes	MyoFB-3_PND07-28	Fibroblast	MyoFB-3	PND07-28-group	4.96	5.31	4.15	4.73	5.19	6.78	5.58	4.73	5.16	4.44	5.3	1.19	1.55	1.45	2.01	1.28	1.37	0.83	0.59	0.68	1.6	0.68	1.91	2.13	1.75	0.89	1.67	1.62	0.49	0.71	2.2	1.67	1.31	0.14	1.17	3.36	1.59	1.18	1.55	1.48	1.48	1.77	2.25	0.73
Nostrin	Fibroblast_Subtype_MyoFB-3_PND07-28_Top_500_Genes	MyoFB-3_PND07-28	Fibroblast	MyoFB-3	PND07-28-group	5.71	4.89	4.12	6.02	6.24	7.2	7.33	5.78	6.18	5.74	6.68	1	2.34	1.57	1.7	0.94	0.47	0.71	1.32	1.55	0.38	0	0.21	0	0.73	0.72	0.11	1.49	0	3.07	0.45	1.36	2.11	0	0.39	2.42	0.74	1.34	0.69	1.04	0.8	0.27	1.42	1.24
Fcer1g	Fibroblast_Subtype_MyoFB-3_PND07-28_Top_500_Genes	MyoFB-3_PND07-28	Fibroblast	MyoFB-3	PND07-28-group	2.25	0.96	1.43	0.69	1.19	1.48	3.38	1.68	5.33	3.21	4.54	1.27	1.53	2.78	0.78	0.89	0.69	0.54	1.99	3.01	0.35	0.35	0.5	0.65	0.54	0.47	1.13	0.58	1.98	1.49	1.55	1.69	0.69	0	0.95	1.08	1	0.78	2.36	0.67	11.23	1.38	1.44	1.58
Postn	Fibroblast_Subtype_MyoFB-3_PND07-28_Top_500_Genes	MyoFB-3_PND07-28	Fibroblast	MyoFB-3	PND07-28-group	0.92	0.24	0.82	0.45	0.09	0.81	1.02	2.27	2.89	0.4	0.66	0.7	0.05	0.63	0.1	0.64	1.32	1.06	1.39	0.49	0	0.06	0.09	0.02	0.87	1.14	0.24	0.09	0	0.33	0.57	1.65	1.92	1.3	0.66	0.44	0.22	0.36	0.38	1.19	0.29	2.05	1.62	0.14
Cpxm1	Fibroblast_Subtype_MyoFB-3_PND07-28_Top_500_Genes	MyoFB-3_PND07-28	Fibroblast	MyoFB-3	PND07-28-group	0.48	1.16	1.59	0.4	0	0.07	0.04	0.48	0.54	0	0.09	0.48	0	0.07	0.5	0	1.4	0.34	0.23	0.72	0	0	0.48	0.95	4.68	0.55	0.81	0	0	0	0	1.76	2.05	0.42	2.91	1.23	1.03	0.59	0.94	6.09	0.64	2.03	2.27	0.97
Dtd1	Fibroblast_Subtype_MyoFB-3_PND07-28_Top_500_Genes	MyoFB-3_PND07-28	Fibroblast	MyoFB-3	PND07-28-group	0.89	0.83	1.85	1.4	0.58	0	0.63	1.5	0.59	0.96	0.23	1.94	0	0	2.1	0.77	3.72	2.5	1.16	1.42	1.8	1.86	1.49	3	3.35	3.61	4.33	2.67	0	0	0	1.44	0.64	0.61	0.78	0.69	1.19	1.8	0.68	2.22	0.42	1.89	1.53	1.1
Inpp4b	Fibroblast_Subtype_MyoFB-3_PND07-28_Top_500_Genes	MyoFB-3_PND07-28	Fibroblast	MyoFB-3	PND07-28-group	0.51	0.72	0.5	1.14	0.98	0.34	0.42	0	1.06	0.09	0.18	1.54	0.73	0.2	1.19	0	3.38	3.35	1.2	1.48	0.19	0	0	2.96	0	2.51	1.06	1.69	0	0.19	0	0.55	0.11	0	0.45	0.57	0.18	0.2	1.29	0.91	2.04	0	0.56	0
Tyms	Fibroblast_Subtype_Proliferative Immature MyoFibroblast_E16.5_Top_500_Genes	Proliferative Immature MyoFibroblast_E16.5	Fibroblast	Proliferative Immature MyoFibroblast	E16.5-group	4.08	4.66	7.4	4.71	2.15	3.2	4.02	3.69	4.37	2.67	2.6	3.9	3.32	4.12	2.81	2.19	4	3.39	2.46	3.18	2.42	0.56	5.38	4.43	6.75	7.28	8.55	4.14	2.71	2.16	2.32	3.97	7.33	5.21	4.15	5.29	3.68	2.84	3.58	4.55	6.23	4.31	4.65	2.38
Ddah2	Fibroblast_Subtype_Proliferative Immature MyoFibroblast_E16.5_Top_500_Genes	Proliferative Immature MyoFibroblast_E16.5	Fibroblast	Proliferative Immature MyoFibroblast	E16.5-group	5.52	5.77	5.71	7.42	6.55	6.36	7.03	3.55	6.55	3.14	5.69	3.48	2.54	3.82	4.09	1.04	6.38	2.87	2.13	1.83	1.86	0	5.2	5.27	7.85	6.94	6.93	3.6	0	0	0.11	3.76	5.26	1.98	3.59	4.91	2.63	1.23	1.94	4.24	4.67	5.43	5.74	0.94
Smc4	Fibroblast_Subtype_Proliferative Immature MyoFibroblast_E16.5_Top_500_Genes	Proliferative Immature MyoFibroblast_E16.5	Fibroblast	Proliferative Immature MyoFibroblast	E16.5-group	4.57	4.41	6.42	5.42	3.64	3.57	4.44	4.2	5.1	3.29	5.5	4.08	4.87	5.41	5.66	3.48	3.57	3.28	2.92	2.55	5.04	4.73	3.47	2.7	5.55	7.01	7.52	4.54	0	2.49	3.6	4.28	7.69	5.52	3.71	5.46	2.68	3.65	3.45	3.98	6.54	5.01	5.88	4.28
Tgfbi	Fibroblast_Subtype_Proliferative Immature MyoFibroblast_E16.5_Top_500_Genes	Proliferative Immature MyoFibroblast_E16.5	Fibroblast	Proliferative Immature MyoFibroblast	E16.5-group	2.53	0.99	1.55	2.4	2.77	1.22	2.12	2.25	5.17	2.98	3.55	1.31	0.86	0.44	1.52	1.09	2.09	0.57	1.33	1.1	0.24	0	0.25	1.78	6.96	3.5	1.22	1.45	0	0.58	0.18	3.33	1.32	1.16	0.73	3.45	0.18	0.74	0.38	0.89	0.47	8.44	3.21	1.23
Rrm2	Fibroblast_Subtype_Proliferative Immature MyoFibroblast_E16.5_Top_500_Genes	Proliferative Immature MyoFibroblast_E16.5	Fibroblast	Proliferative Immature MyoFibroblast	E16.5-group	2.32	1.61	8.06	4.36	1.85	0.1	0.3	0.42	3.42	0.85	1.03	1.62	0.41	0.24	1.81	0.14	2.39	0.13	0.32	1.87	1.56	0	1.83	0.93	7.63	4.75	7.79	1.41	0	0	0.52	1.62	6.56	2.55	1.8	3.38	0.2	0.43	0.74	1.66	3.86	0.86	2.2	0
Mad2l1	Fibroblast_Subtype_Proliferative Immature MyoFibroblast_E16.5_Top_500_Genes	Proliferative Immature MyoFibroblast_E16.5	Fibroblast	Proliferative Immature MyoFibroblast	E16.5-group	1.88	1.36	6.87	3.79	1.82	0.74	0.07	1.02	2.06	0.29	1.6	1.89	0.14	0.9	0	0.29	3.28	0.89	0.25	1.71	0	0.15	2.52	0.62	4.3	8.45	6.03	1.96	0	0	3.16	1.7	6.39	5.43	0.76	1.02	0.98	1.34	1.44	0.71	3.76	0.8	2.54	0.96
Supt16	Fibroblast_Subtype_Proliferative Immature MyoFibroblast_E16.5_Top_500_Genes	Proliferative Immature MyoFibroblast_E16.5	Fibroblast	Proliferative Immature MyoFibroblast	E16.5-group	3.25	3.59	5.04	4.86	1.91	2.25	2.52	3.06	3.33	1.85	3.86	3.33	3.72	2.44	1.82	1.9	4.88	2.5	1.83	2.28	3.96	0.06	4.97	2.95	6.58	6.33	6.64	4.87	0	2.03	4.02	3.28	6.23	4.2	4.1	4.56	2.17	1.75	2.45	6.28	6.35	3.87	3.83	2.11
Smc2	Fibroblast_Subtype_Proliferative Immature MyoFibroblast_E16.5_Top_500_Genes	Proliferative Immature MyoFibroblast_E16.5	Fibroblast	Proliferative Immature MyoFibroblast	E16.5-group	3.01	3.72	5.79	4.9	1.21	1.47	2.71	1.97	3.96	1.67	2.07	2.41	2.65	1.9	2.15	1.22	2.73	1.44	1.09	1.42	1.44	0.9	3.88	0.92	4.49	6.36	6.27	2.99	3.87	1.76	2.2	2.77	7.33	5.3	2.68	4.04	2.04	1.91	2.77	3.35	5.64	3.28	3.72	1.23
Spc25	Fibroblast_Subtype_Proliferative Immature MyoFibroblast_E16.5_Top_500_Genes	Proliferative Immature MyoFibroblast_E16.5	Fibroblast	Proliferative Immature MyoFibroblast	E16.5-group	1.57	1.12	6.12	3.61	0.33	0.69	0.54	0.45	1.57	0.32	0.21	1.02	0	0	0.29	0	0.91	0	0.13	0.86	0	1.49	1.35	1.59	3.51	4.04	5.27	1.05	1.05	1.69	0	1.41	6.3	3.92	0.61	1.41	0.47	0.28	0.65	1.32	4.03	0.86	2.03	0.19
Foxf1	Fibroblast_Subtype_Proliferative Immature MyoFibroblast_E16.5_Top_500_Genes	Proliferative Immature MyoFibroblast_E16.5	Fibroblast	Proliferative Immature MyoFibroblast	E16.5-group	6.92	6.36	5.98	6.83	5.79	8.45	7.69	7.45	7.06	7.04	6.28	1.8	2.03	1.88	3.15	1.76	3.58	1.27	1.8	1.38	1.48	0.09	0.99	1.4	5.07	2.45	1.2	1.81	1.13	4.58	0.34	3.87	4.96	3.47	3.22	6.05	1.35	2.65	2.07	1.2	0.42	7.06	3.7	2.45
Rrm1	Fibroblast_Subtype_Proliferative Immature MyoFibroblast_E16.5_Top_500_Genes	Proliferative Immature MyoFibroblast_E16.5	Fibroblast	Proliferative Immature MyoFibroblast	E16.5-group	2.28	2.53	6.11	3.41	2.06	1.56	0.52	0.89	2.6	0.89	0.73	1.96	2.26	0.64	1.92	1.49	2.3	0.49	0.88	0.78	1.54	0	3.07	1.42	5.87	6.29	6.51	1.55	0	0	1.64	1.95	6.44	3.15	1.58	3.87	0.23	0.67	1.38	3.2	4.66	3.67	4.47	0.06
Smc3	Fibroblast_Subtype_Proliferative Immature MyoFibroblast_E16.5_Top_500_Genes	Proliferative Immature MyoFibroblast_E16.5	Fibroblast	Proliferative Immature MyoFibroblast	E16.5-group	3.77	3.82	5.9	5.15	3.02	2.09	2.17	4.14	3.64	2.7	4.76	3.68	3.21	2.66	4.87	3.71	4.25	3.13	3	1.41	3.22	0.66	6	4.42	5.18	5.76	6.39	3.4	0	3.89	4.03	4.26	6.02	5.43	5.02	5.18	4.17	4.89	3.65	4.94	3.81	4.13	5.23	1.91
Sms	Fibroblast_Subtype_Proliferative Immature MyoFibroblast_E16.5_Top_500_Genes	Proliferative Immature MyoFibroblast_E16.5	Fibroblast	Proliferative Immature MyoFibroblast	E16.5-group	2.45	2.92	4.21	3.05	1.16	1.34	0.8	2.91	3.94	1.15	2.96	2.86	1.62	1.26	3.35	0.68	5.11	3.41	1.77	2.54	1.71	0.79	4.27	3.86	6.24	4.18	3.43	3.71	0	1.35	2.35	3.67	4.54	4.36	3.96	3.58	5.56	3.26	4.08	3.01	2.38	6.5	4.01	2.39
Sgol1	Fibroblast_Subtype_Proliferative Immature MyoFibroblast_E16.5_Top_500_Genes	Proliferative Immature MyoFibroblast_E16.5	Fibroblast	Proliferative Immature MyoFibroblast	E16.5-group	1.19	0.53	5.26	3.05	0.31	0.26	0.02	0.04	1.15	0.07	0	0.83	0.06	0.2	0.08	0.08	0.93	0.04	0.05	0.82	0.54	0.07	0.78	0	2.9	4.49	3.96	0.35	0	0.16	0.54	1.01	5.59	4.81	0.23	1.78	0.04	0.34	0.85	0.35	4.86	0.11	1.57	0.22
Mki67	Fibroblast_Subtype_Proliferative Immature MyoFibroblast_E16.5_Top_500_Genes	Proliferative Immature MyoFibroblast_E16.5	Fibroblast	Proliferative Immature MyoFibroblast	E16.5-group	1.42	0.91	4.55	4.09	0.2	0.21	0.17	0.3	1.76	0.23	0.75	1.24	0.07	0.16	0.08	0.37	2.85	0.44	0.28	0.95	0.24	0	1.62	1.68	3.69	5.32	3.63	1.14	0.09	0.48	0.7	1.38	5.93	4.43	1.42	2.3	0.04	0.21	0.56	0.41	4.51	0.41	2.57	0.06
Coq7	Fibroblast_Subtype_Proliferative Immature MyoFibroblast_E16.5_Top_500_Genes	Proliferative Immature MyoFibroblast_E16.5	Fibroblast	Proliferative Immature MyoFibroblast	E16.5-group	2.35	3.59	4.64	2.35	1.77	1.7	1.64	0.85	4.11	1	1.99	3.57	2.59	2.98	4.39	1.48	4.89	4.07	2.06	2.24	4.47	2.58	5.57	3.41	5.97	5.86	6.51	2.82	1.57	5.86	1.43	2.52	4.48	4.66	2.53	3.38	2.46	1.86	1.58	2.18	2.99	3.33	4.22	1.77
Dld	Fibroblast_Subtype_Proliferative Immature MyoFibroblast_E16.5_Top_500_Genes	Proliferative Immature MyoFibroblast_E16.5	Fibroblast	Proliferative Immature MyoFibroblast	E16.5-group	2.69	4.95	4.03	4	2.64	1.37	1.69	3.8	4.21	0.27	0.71	3.21	4.04	0.9	4.38	0.64	3.27	3.77	2.2	1.81	2.84	0.61	4.32	5.03	3.75	4.79	4.56	5.18	8.84	0.25	1.75	3.29	4.17	0.63	4.11	3.54	4.13	2.6	2.53	4.98	1.55	5.08	4.31	0.98
Adprh	Fibroblast_Subtype_Proliferative Immature MyoFibroblast_E16.5_Top_500_Genes	Proliferative Immature MyoFibroblast_E16.5	Fibroblast	Proliferative Immature MyoFibroblast	E16.5-group	2.87	2.83	4.13	3.56	3.58	1.98	1.24	3.77	3.84	1.92	2.29	1.86	1.94	0.71	2.9	0.43	2.31	1.17	1.22	2.01	2	0	2.22	2.48	7.31	2.34	1.6	2.96	0	4.23	3.17	2.7	4.16	0.19	1.41	2.91	3.79	1.82	3.87	3.65	2.72	2.78	3.91	1.49
Tk1	Fibroblast_Subtype_Proliferative Immature MyoFibroblast_E16.5_Top_500_Genes	Proliferative Immature MyoFibroblast_E16.5	Fibroblast	Proliferative Immature MyoFibroblast	E16.5-group	1.44	1.65	4.93	3.69	0.06	0	0.62	0	1.96	0.45	1.52	1.04	0.91	0	0	0.25	1.47	0.35	0.3	1.56	1.01	0	0.94	0.54	3.56	3.78	4.42	0	0	0	0	1.11	5.9	0.74	0.47	1.02	0.08	0.23	1.33	0.92	3.6	0.69	1.88	0.31
Itga9	Fibroblast_Subtype_Proliferative Immature MyoFibroblast_E16.5_Top_500_Genes	Proliferative Immature MyoFibroblast_E16.5	Fibroblast	Proliferative Immature MyoFibroblast	E16.5-group	1.11	0.32	1.91	0.48	1.14	1.14	0.73	1.35	1.99	0.82	0.76	1.96	1.41	1.15	0.72	1.26	0.64	3.76	2.75	2.75	0.31	1.37	0.76	2.4	1.75	0.74	0.3	2.86	0	0.35	0.23	1.84	1.71	1.11	0.48	1.34	0.18	0.46	0.73	0.87	1.87	5.29	2.34	0.4
Bub1	Fibroblast_Subtype_Proliferative Immature MyoFibroblast_E16.5_Top_500_Genes	Proliferative Immature MyoFibroblast_E16.5	Fibroblast	Proliferative Immature MyoFibroblast	E16.5-group	1.08	1.02	4.36	2.63	0.43	0.02	0.17	0.17	1.34	0.04	0.21	0.72	0.03	0	0.02	0.24	0.56	0.16	0.13	0.44	0	0	0.54	0.04	3	4.6	2.85	0.14	0	0	0.32	1.02	6.42	4.3	0.3	1.35	0.15	0.13	0.42	0.45	4.19	0.62	1.44	0.2
Cnot6	Fibroblast_Subtype_Proliferative Immature MyoFibroblast_E16.5_Top_500_Genes	Proliferative Immature MyoFibroblast_E16.5	Fibroblast	Proliferative Immature MyoFibroblast	E16.5-group	2.54	1.2	2.26	2.96	3.85	2.17	2.67	2.88	3.39	1.9	0.35	2.28	4.09	1.59	1.81	0.72	3.35	2.37	1.21	1.68	3.36	2.21	2.32	3.41	1.77	3.63	3.89	2.36	2.85	0.22	1.9	2.2	2.65	2.51	2.02	4.24	1.58	1.57	3.4	3.65	1.43	1.77	2.14	1.47
Kif20b	Fibroblast_Subtype_Proliferative Immature MyoFibroblast_E16.5_Top_500_Genes	Proliferative Immature MyoFibroblast_E16.5	Fibroblast	Proliferative Immature MyoFibroblast	E16.5-group	1.68	2.39	5.7	3.62	1.51	0.57	0.07	0.31	1.69	0	0.51	1.28	0.03	0.05	0.69	0.7	2.58	0.63	0.23	0.78	1.07	0	4.48	0.39	4.18	4.47	3.71	0.19	0	0.86	0.83	1.34	6.42	2.78	1.4	2.56	0.1	0.39	1.05	0.98	5.92	1.19	2.22	0.1
Gnpat	Fibroblast_Subtype_Proliferative Immature MyoFibroblast_E16.5_Top_500_Genes	Proliferative Immature MyoFibroblast_E16.5	Fibroblast	Proliferative Immature MyoFibroblast	E16.5-group	1.45	1.75	1.29	1.55	1.71	2	0.73	2.44	1.57	0.48	0.87	2.3	2.64	1.51	1.05	0.84	4.19	2.99	2.14	1.51	0.25	0	1.51	1.26	5.49	3.58	3.47	2.36	0	1.9	3.01	1.82	2.8	4.05	1.89	2.13	1.3	1.12	1.34	1.81	3.26	2.88	2.61	0.23
Mis18bp1	Fibroblast_Subtype_Proliferative Immature MyoFibroblast_E16.5_Top_500_Genes	Proliferative Immature MyoFibroblast_E16.5	Fibroblast	Proliferative Immature MyoFibroblast	E16.5-group	1.25	0.67	5.18	2.94	0.22	0	0.07	0.02	1.17	0.07	1.1	1.05	0.96	0	2.09	0.68	1.05	0.48	0.13	0.36	1.17	0	0.85	0.23	3.22	4.15	4.58	0.19	0	0	0.81	1.16	6.08	4.35	1.24	2.38	0.5	0.04	0.16	0.5	5.4	0.74	1.34	0.22
Impa1	Fibroblast_Subtype_Proliferative Immature MyoFibroblast_E16.5_Top_500_Genes	Proliferative Immature MyoFibroblast_E16.5	Fibroblast	Proliferative Immature MyoFibroblast	E16.5-group	1.97	2.76	2.2	2.51	1.72	1.66	2.21	2.21	2.45	0.57	1.9	2.28	1.2	0.58	1.64	1.48	3.24	2.45	1.83	1.47	2.49	1.65	4.02	2.56	4.25	3.41	4.48	1.52	0	2.23	2.14	2.49	2.59	0.35	2.35	2.78	2.39	1.39	1.55	4.04	3.01	3.59	2.61	1.62
Gucy1b3	Fibroblast_Subtype_Proliferative Immature MyoFibroblast_E16.5_Top_500_Genes	Proliferative Immature MyoFibroblast_E16.5	Fibroblast	Proliferative Immature MyoFibroblast	E16.5-group	1	0.94	2.18	1.11	0.53	1.29	0.28	0.91	1.24	0.67	0.53	0.77	0	0.76	0.31	0.47	0.48	1.15	0.46	0.6	0.46	0	1.35	1.26	2.55	1.16	0.64	1.06	1.66	0.17	0	1.86	2.84	0.95	1.72	0.88	0.98	0.77	1.08	2.36	0.17	3.64	2.25	0.94
Acat2	Fibroblast_Subtype_Proliferative Immature MyoFibroblast_E16.5_Top_500_Genes	Proliferative Immature MyoFibroblast_E16.5	Fibroblast	Proliferative Immature MyoFibroblast	E16.5-group	1.16	1.56	4.18	0.31	0.55	0.96	0.09	0.02	0.81	0.36	0	2.58	1.64	0	2.73	0.44	2.02	3.62	1.72	1.86	2.49	0	2.98	3.17	5.96	4.75	5.11	2.58	4.05	0.32	1.81	1.86	4.77	4.5	3.53	3.95	1.24	0.75	1.61	2.75	1.72	3.71	2.33	0.79
Ivd	Fibroblast_Subtype_Proliferative Immature MyoFibroblast_E16.5_Top_500_Genes	Proliferative Immature MyoFibroblast_E16.5	Fibroblast	Proliferative Immature MyoFibroblast	E16.5-group	1.76	3.59	2.53	1.63	1.52	2.1	1.62	1.41	1.94	0.49	0.45	2.61	1.72	1.44	4.09	0.68	2.36	4.36	1.39	1.71	3.35	0.89	3.41	3.7	3.54	2.75	2.93	4.37	0	0	1.54	2.67	3.6	2.65	4.31	2.85	4.05	2.87	5.94	3.44	0.47	2.11	3.49	0.65
Rgs5	Fibroblast_Subtype_Proliferative Immature MyoFibroblast_E16.5_Top_500_Genes	Proliferative Immature MyoFibroblast_E16.5	Fibroblast	Proliferative Immature MyoFibroblast	E16.5-group	1.35	1.58	1.87	0.85	1.34	2.03	0.4	0.81	2.21	0.93	0.08	0.78	0.12	1	0.66	0.26	0.78	0.48	0.6	0.57	0.12	0	0.8	0.21	2.05	2.08	1	2.04	0.48	1.4	0.08	1.78	1.01	2.71	1.83	2.54	0.4	1.05	0.75	0.99	0.63	2.26	2.56	0.65
Nusap1	Fibroblast_Subtype_Proliferative Immature MyoFibroblast_E16.5_Top_500_Genes	Proliferative Immature MyoFibroblast_E16.5	Fibroblast	Proliferative Immature MyoFibroblast	E16.5-group	1.33	1.47	4.87	3.58	0.04	0.28	0.08	0.4	1.8	0.04	0.47	0.72	0	0	0	0.3	0.17	0.26	0.12	0.64	0	0	0.94	0.1	1.29	4.07	3.67	0.07	0.31	0.91	0	1.1	6.05	4.9	0.85	1.45	0.56	0	0.72	0.38	5.58	0.77	1.76	0.35
Cd248	Fibroblast_Subtype_Proliferative Immature MyoFibroblast_E16.5_Top_500_Genes	Proliferative Immature MyoFibroblast_E16.5	Fibroblast	Proliferative Immature MyoFibroblast	E16.5-group	0.59	0.08	1.15	0.58	0.23	0	0.46	0.4	1.81	0.06	0.79	0.51	0.49	0.18	0.86	0	1.62	0.33	0.11	0.56	0	0	0.08	1.19	4.64	0.63	0.12	0.45	7.49	0	0	1.92	1.5	0	1.62	1.46	0.49	0.28	0.53	0.6	1.24	6.09	2.56	0
Sfrp2	Fibroblast_Subtype_Proliferative Immature MyoFibroblast_E16.5_Top_500_Genes	Proliferative Immature MyoFibroblast_E16.5	Fibroblast	Proliferative Immature MyoFibroblast	E16.5-group	0.35	0.72	0.69	0.63	0.78	0.43	0.06	0.26	0.03	0	0	0.57	0.71	0	0.06	0.07	0.77	0.21	0.23	0.32	2.56	0	0.13	1.23	5.34	1.84	0.22	0.41	0	0	0.09	1.15	1.68	4.31	0.79	0.44	0.06	0.03	0.52	0.28	0	2.57	1.65	0.22
Pds5b	Fibroblast_Subtype_Proliferative Immature MyoFibroblast_E16.5_Top_500_Genes	Proliferative Immature MyoFibroblast_E16.5	Fibroblast	Proliferative Immature MyoFibroblast	E16.5-group	2.35	3.93	3.99	3.65	2.07	1.68	2.36	2.25	2.04	0.8	0.72	1.7	1.01	1.59	1.61	0.08	4.2	1.12	0.56	1.85	1.54	1.82	1.78	1.75	4.15	4.05	3.64	1.69	0	1.44	0.75	2.4	3.92	5.08	3.4	3.08	1.28	1.02	2.11	1.61	3.89	3.65	3.69	1.54
Ndn	Fibroblast_Subtype_Proliferative Immature MyoFibroblast_E16.5_Top_500_Genes	Proliferative Immature MyoFibroblast_E16.5	Fibroblast	Proliferative Immature MyoFibroblast	E16.5-group	1.64	3.12	2.55	2.33	1.96	0.42	0.65	0.42	1.91	1.04	1.79	1.26	1.55	0	2.28	0.28	3.2	0.42	0.36	1.23	0.21	0	0.13	2.27	5.52	3.54	2.2	1.18	8.83	2.39	0	2.14	2.65	0.8	2.11	3.2	1.35	0.91	0.93	4.65	1.81	5.03	2.69	0.07
Myh11	Fibroblast_Subtype_Proliferative Immature MyoFibroblast_E16.5_Top_500_Genes	Proliferative Immature MyoFibroblast_E16.5	Fibroblast	Proliferative Immature MyoFibroblast	E16.5-group	0.96	0.73	1.41	0.37	0.63	0.23	0.55	1.06	3.62	0.36	0.7	0.64	0.16	0.64	0.87	1	0.59	0.37	0.46	0.69	0.36	0	0.31	1.37	1.67	1.25	0.27	1.23	0	0.3	0.08	2.17	1.32	0.76	0.58	1.49	0.4	0.36	0.77	0.88	0.41	5.12	2.64	0.1
Fxyd6	Fibroblast_Subtype_Proliferative Immature MyoFibroblast_E16.5_Top_500_Genes	Proliferative Immature MyoFibroblast_E16.5	Fibroblast	Proliferative Immature MyoFibroblast	E16.5-group	0.37	0.34	1.11	0.04	0	0.16	0	0.61	0	0.63	0	0.25	0	0.1	0	0	0.09	0.2	0.2	0	0	0	1.34	0	0.44	0.38	0.93	0	5.64	0.31	0	0.76	1.37	1.05	0.73	0.71	0	0.04	0.58	0.17	0.2	0.59	1.04	0
Fndc1	Fibroblast_Subtype_Proliferative Immature MyoFibroblast_E16.5_Top_500_Genes	Proliferative Immature MyoFibroblast_E16.5	Fibroblast	Proliferative Immature MyoFibroblast	E16.5-group	1.18	0.77	1.75	0.28	0.77	0.73	1.45	1.74	3.07	0.58	1.08	0.54	0.02	0.08	1.13	0.79	0.22	0	0.53	0.83	0.18	0	1.46	0.7	4.03	0.62	0.29	0.02	5.41	0	0.08	1.97	1.8	1.23	0.66	1.09	0	0.78	0.19	1.2	0.07	4.67	1.41	0.6
Pdgfrb	Fibroblast_Subtype_Proliferative Immature MyoFibroblast_E16.5_Top_500_Genes	Proliferative Immature MyoFibroblast_E16.5	Fibroblast	Proliferative Immature MyoFibroblast	E16.5-group	0.88	0.44	1.51	1.09	0.16	0.64	0.64	0.85	2.02	0.5	0.48	0.57	0.07	0.47	0.72	0.3	1.63	0.48	0.39	0.31	0.48	0	0.9	0.55	2.65	1.21	0.74	0.13	0	0.45	0	1.61	2.32	0.09	1.77	1.24	0.11	0.25	0.81	1.11	1.81	2.72	2.52	0.66
Tube1	Fibroblast_Subtype_Proliferative Immature MyoFibroblast_E16.5_Top_500_Genes	Proliferative Immature MyoFibroblast_E16.5	Fibroblast	Proliferative Immature MyoFibroblast	E16.5-group	0.75	0.48	3.05	0.97	0.04	0.93	0.1	0.52	0.16	0.54	0.13	0.44	0.41	0.58	0.51	0.19	0.26	0.22	0.05	0.06	0.75	0	0.94	0.35	1.41	1.86	0.76	0.13	0	0.2	0.64	0.81	1.55	0	0.46	0.37	0.6	0.64	0.64	0.55	2.78	0.49	1.42	0.49
Tshz3	Fibroblast_Subtype_Proliferative Immature MyoFibroblast_E16.5_Top_500_Genes	Proliferative Immature MyoFibroblast_E16.5	Fibroblast	Proliferative Immature MyoFibroblast	E16.5-group	0.79	1.26	0.66	0.87	0.61	0.95	0.09	0.95	1.74	0.33	0.9	0.59	0.47	0.77	1.32	0.07	1.59	0.22	0.47	0.25	0.1	0	1.38	0.82	1.75	0.87	0.66	0.54	0	0	0.28	1.68	2.12	3.05	2.8	0.8	1.13	1.03	1.81	2.98	1.12	2.47	2.06	1.55
Tgfb3	Fibroblast_Subtype_Proliferative Immature MyoFibroblast_E16.5_Top_500_Genes	Proliferative Immature MyoFibroblast_E16.5	Fibroblast	Proliferative Immature MyoFibroblast	E16.5-group	0.61	0.44	1.44	0.89	0.02	0.06	0.05	1	1.56	0.28	0.81	0.9	0	0.17	1.78	1	1.25	0.4	0.86	0.9	0.19	0	0.9	1.51	2.85	1.97	1.22	1.07	0	0	0	1.4	0.44	3.03	0.9	0.17	0.11	1.1	0	2.1	0.1	3.36	1.02	0.13
Cpxm1	Fibroblast_Subtype_Proliferative Immature MyoFibroblast_E16.5_Top_500_Genes	Proliferative Immature MyoFibroblast_E16.5	Fibroblast	Proliferative Immature MyoFibroblast	E16.5-group	0.48	1.16	1.59	0.4	0	0.07	0.04	0.48	0.54	0	0.09	0.48	0	0.07	0.5	0	1.4	0.34	0.23	0.72	0	0	0.48	0.95	4.68	0.55	0.81	0	0	0	0	1.76	2.05	0.42	2.91	1.23	1.03	0.59	0.94	6.09	0.64	2.03	2.27	0.97
Actg2	Fibroblast_Subtype_Smooth Muscle-like MyoFibroblast_E16.5_Top_500_Genes	Smooth Muscle-like MyoFibroblast_E16.5	Fibroblast	Smooth Muscle-like MyoFibroblast	E16.5-group	1.45	0.38	1.35	0.45	1.08	1.07	1.79	2.38	4	1.22	0.83	0.79	1	0.56	1.47	1.5	0.61	0.64	1.02	1.02	0.64	0	0.29	1.06	0.86	0.42	0.55	0.81	0	0	0.22	2.44	0.77	0.37	1.53	1.21	1.14	1.16	1.09	0.38	1.43	3.94	1.34	1.22
Rgs5	Fibroblast_Subtype_Smooth Muscle-like MyoFibroblast_E16.5_Top_500_Genes	Smooth Muscle-like MyoFibroblast_E16.5	Fibroblast	Smooth Muscle-like MyoFibroblast	E16.5-group	1.35	1.58	1.87	0.85	1.34	2.03	0.4	0.81	2.21	0.93	0.08	0.78	0.12	1	0.66	0.26	0.78	0.48	0.6	0.57	0.12	0	0.8	0.21	2.05	2.08	1	2.04	0.48	1.4	0.08	1.78	1.01	2.71	1.83	2.54	0.4	1.05	0.75	0.99	0.63	2.26	2.56	0.65
Polr2h	Fibroblast_Subtype_Smooth Muscle-like MyoFibroblast_E16.5_Top_500_Genes	Smooth Muscle-like MyoFibroblast_E16.5	Fibroblast	Smooth Muscle-like MyoFibroblast	E16.5-group	1.64	2.14	3.57	1.94	2.18	1.46	0.8	2.77	1.35	0	0.34	2.39	1.39	1.37	2.55	2.73	3.83	1.9	1.13	0.97	0.85	0	5.75	1.03	5.7	4.77	4.86	3.31	0	4.59	0.64	2.56	3.33	4.97	3.76	2.08	2.5	2.28	1.91	3.23	5.73	2.46	3.54	1.08
Foxf1	Fibroblast_Subtype_Smooth Muscle-like MyoFibroblast_E16.5_Top_500_Genes	Smooth Muscle-like MyoFibroblast_E16.5	Fibroblast	Smooth Muscle-like MyoFibroblast	E16.5-group	6.92	6.36	5.98	6.83	5.79	8.45	7.69	7.45	7.06	7.04	6.28	1.8	2.03	1.88	3.15	1.76	3.58	1.27	1.8	1.38	1.48	0.09	0.99	1.4	5.07	2.45	1.2	1.81	1.13	4.58	0.34	3.87	4.96	3.47	3.22	6.05	1.35	2.65	2.07	1.2	0.42	7.06	3.7	2.45
Tgfbi	Fibroblast_Subtype_Smooth Muscle-like MyoFibroblast_E16.5_Top_500_Genes	Smooth Muscle-like MyoFibroblast_E16.5	Fibroblast	Smooth Muscle-like MyoFibroblast	E16.5-group	2.53	0.99	1.55	2.4	2.77	1.22	2.12	2.25	5.17	2.98	3.55	1.31	0.86	0.44	1.52	1.09	2.09	0.57	1.33	1.1	0.24	0	0.25	1.78	6.96	3.5	1.22	1.45	0	0.58	0.18	3.33	1.32	1.16	0.73	3.45	0.18	0.74	0.38	0.89	0.47	8.44	3.21	1.23
Myh11	Fibroblast_Subtype_Smooth Muscle-like MyoFibroblast_E16.5_Top_500_Genes	Smooth Muscle-like MyoFibroblast_E16.5	Fibroblast	Smooth Muscle-like MyoFibroblast	E16.5-group	0.96	0.73	1.41	0.37	0.63	0.23	0.55	1.06	3.62	0.36	0.7	0.64	0.16	0.64	0.87	1	0.59	0.37	0.46	0.69	0.36	0	0.31	1.37	1.67	1.25	0.27	1.23	0	0.3	0.08	2.17	1.32	0.76	0.58	1.49	0.4	0.36	0.77	0.88	0.41	5.12	2.64	0.1
Itga9	Fibroblast_Subtype_Smooth Muscle-like MyoFibroblast_E16.5_Top_500_Genes	Smooth Muscle-like MyoFibroblast_E16.5	Fibroblast	Smooth Muscle-like MyoFibroblast	E16.5-group	1.11	0.32	1.91	0.48	1.14	1.14	0.73	1.35	1.99	0.82	0.76	1.96	1.41	1.15	0.72	1.26	0.64	3.76	2.75	2.75	0.31	1.37	0.76	2.4	1.75	0.74	0.3	2.86	0	0.35	0.23	1.84	1.71	1.11	0.48	1.34	0.18	0.46	0.73	0.87	1.87	5.29	2.34	0.4
Sms	Fibroblast_Subtype_Smooth Muscle-like MyoFibroblast_E16.5_Top_500_Genes	Smooth Muscle-like MyoFibroblast_E16.5	Fibroblast	Smooth Muscle-like MyoFibroblast	E16.5-group	2.45	2.92	4.21	3.05	1.16	1.34	0.8	2.91	3.94	1.15	2.96	2.86	1.62	1.26	3.35	0.68	5.11	3.41	1.77	2.54	1.71	0.79	4.27	3.86	6.24	4.18	3.43	3.71	0	1.35	2.35	3.67	4.54	4.36	3.96	3.58	5.56	3.26	4.08	3.01	2.38	6.5	4.01	2.39
P4ha3	Fibroblast_Subtype_Smooth Muscle-like MyoFibroblast_E16.5_Top_500_Genes	Smooth Muscle-like MyoFibroblast_E16.5	Fibroblast	Smooth Muscle-like MyoFibroblast	E16.5-group	1.02	0.63	1.35	0.53	1.06	0.32	0.78	2.19	2.63	0.47	0.9	1.16	1.04	1.37	0.91	1.84	1.62	0.77	0.61	0.54	3.1	0.46	1.52	1.88	3.91	2.21	0.74	0.44	0.43	1.18	1.26	1.88	0.65	0.43	0.76	0.68	0.68	1.18	0.53	1.22	0	3.39	2.26	0.71
Tshz3	Fibroblast_Subtype_Smooth Muscle-like MyoFibroblast_E16.5_Top_500_Genes	Smooth Muscle-like MyoFibroblast_E16.5	Fibroblast	Smooth Muscle-like MyoFibroblast	E16.5-group	0.79	1.26	0.66	0.87	0.61	0.95	0.09	0.95	1.74	0.33	0.9	0.59	0.47	0.77	1.32	0.07	1.59	0.22	0.47	0.25	0.1	0	1.38	0.82	1.75	0.87	0.66	0.54	0	0	0.28	1.68	2.12	3.05	2.8	0.8	1.13	1.03	1.81	2.98	1.12	2.47	2.06	1.55
Acat2	Fibroblast_Subtype_Smooth Muscle-like MyoFibroblast_E16.5_Top_500_Genes	Smooth Muscle-like MyoFibroblast_E16.5	Fibroblast	Smooth Muscle-like MyoFibroblast	E16.5-group	1.16	1.56	4.18	0.31	0.55	0.96	0.09	0.02	0.81	0.36	0	2.58	1.64	0	2.73	0.44	2.02	3.62	1.72	1.86	2.49	0	2.98	3.17	5.96	4.75	5.11	2.58	4.05	0.32	1.81	1.86	4.77	4.5	3.53	3.95	1.24	0.75	1.61	2.75	1.72	3.71	2.33	0.79
Nfrkb	Fibroblast_Subtype_Smooth Muscle-like MyoFibroblast_E16.5_Top_500_Genes	Smooth Muscle-like MyoFibroblast_E16.5	Fibroblast	Smooth Muscle-like MyoFibroblast	E16.5-group	1.19	0.62	0.29	1.1	0.12	1.52	1.36	1.66	2.42	0.94	2.55	1.27	0	0.31	1.34	1.19	0.27	2.02	0.45	0.39	2.58	0	3.81	1.81	4.08	0.94	1.61	1.67	0	3.86	1.11	1.14	1.45	0	2.19	1.05	1.18	1.04	0.06	0.99	2.68	1.78	1.19	1.23
Tmeff1	Fibroblast_Subtype_Smooth Muscle-like MyoFibroblast_E16.5_Top_500_Genes	Smooth Muscle-like MyoFibroblast_E16.5	Fibroblast	Smooth Muscle-like MyoFibroblast	E16.5-group	1.77	3.05	1.2	1.92	2.27	1.74	1.67	1.6	2.19	1.52	0.68	0.92	0.53	0.97	1.11	0.53	2.62	0.69	0.36	0.06	2.33	0	1.69	0.45	3.1	1.42	2.33	0.87	0	1.14	0	1.1	1.37	0	1.69	2	0.31	0.14	0.46	2.31	2.48	1.9	0.26	0.2
Dmd	Fibroblast_Subtype_Smooth Muscle-like MyoFibroblast_E16.5_Top_500_Genes	Smooth Muscle-like MyoFibroblast_E16.5	Fibroblast	Smooth Muscle-like MyoFibroblast	E16.5-group	1.8	2.33	2.15	1.36	1.43	1.57	1.02	3.75	1.34	1.66	1.69	2.23	3.15	2.54	3.46	1.75	2.7	1.72	1.32	1.89	5.18	0.12	3.44	1.92	2.39	2.77	4.2	1.38	0.35	1.77	1.32	2.59	1.42	0.7	1.54	1.28	2.6	3.13	2.45	1.24	1.13	1.87	2.09	2.29
Cd248	Fibroblast_Subtype_Smooth Muscle-like MyoFibroblast_E16.5_Top_500_Genes	Smooth Muscle-like MyoFibroblast_E16.5	Fibroblast	Smooth Muscle-like MyoFibroblast	E16.5-group	0.59	0.08	1.15	0.58	0.23	0	0.46	0.4	1.81	0.06	0.79	0.51	0.49	0.18	0.86	0	1.62	0.33	0.11	0.56	0	0	0.08	1.19	4.64	0.63	0.12	0.45	7.49	0	0	1.92	1.5	0	1.62	1.46	0.49	0.28	0.53	0.6	1.24	6.09	2.56	0
Taz	Fibroblast_Subtype_Smooth Muscle-like MyoFibroblast_E16.5_Top_500_Genes	Smooth Muscle-like MyoFibroblast_E16.5	Fibroblast	Smooth Muscle-like MyoFibroblast	E16.5-group	1.17	2.12	0.92	0.75	0.72	1.34	1.17	1.92	1.81	0.47	1.48	1.39	2.04	0.41	0.77	1	2.52	2.3	0.65	0.75	3.54	0	0.27	2.57	2.87	1.54	1.17	1.5	0	2.68	1.22	1.47	1.47	4.49	1.89	0.97	2.01	1.38	1.88	1.75	1.13	2.02	2.31	0.59
Sfrp2	Fibroblast_Subtype_Smooth Muscle-like MyoFibroblast_E16.5_Top_500_Genes	Smooth Muscle-like MyoFibroblast_E16.5	Fibroblast	Smooth Muscle-like MyoFibroblast	E16.5-group	0.35	0.72	0.69	0.63	0.78	0.43	0.06	0.26	0.03	0	0	0.57	0.71	0	0.06	0.07	0.77	0.21	0.23	0.32	2.56	0	0.13	1.23	5.34	1.84	0.22	0.41	0	0	0.09	1.15	1.68	4.31	0.79	0.44	0.06	0.03	0.52	0.28	0	2.57	1.65	0.22
Mrgprf	Fibroblast_Subtype_Smooth Muscle-like MyoFibroblast_E16.5_Top_500_Genes	Smooth Muscle-like MyoFibroblast_E16.5	Fibroblast	Smooth Muscle-like MyoFibroblast	E16.5-group	0.03	0.12	0.24	0	0	0	0	0	0	0	0	0.04	0	0	0	0.35	0.45	0	0	0	0	0	0	0	0	0	0.02	0	0.42	0	0	0.33	0	0	0.04	0	0	0	0	0	0	0	0.13	0
Dhodh	Fibroblast_Subtype_Smooth Muscle-like MyoFibroblast_E16.5_Top_500_Genes	Smooth Muscle-like MyoFibroblast_E16.5	Fibroblast	Smooth Muscle-like MyoFibroblast	E16.5-group	1.37	3.39	2.03	0.55	0.68	0.83	0.8	1.79	1.04	1.38	0.46	0.87	0.74	1.36	1.23	0.6	1.71	0.48	0.49	0.64	1.05	0	2.02	0.49	1.08	1.25	1.82	0.81	0	0	0.65	1.04	1.41	4.87	1.46	2.22	1.79	1.06	0.38	1.25	0.45	1.4	1.42	0.48
Mccc1	Fibroblast_Subtype_Smooth Muscle-like MyoFibroblast_E16.5_Top_500_Genes	Smooth Muscle-like MyoFibroblast_E16.5	Fibroblast	Smooth Muscle-like MyoFibroblast	E16.5-group	1.03	1.99	2.04	0.74	1.34	0.26	0.48	1.81	1.97	0.16	0	1.65	1.41	0.64	1.33	1.15	3.82	2.35	1.28	0.66	4.9	0	1.52	2.3	2.18	1.62	1.59	1.74	0	0	1.48	1.59	2.1	6.32	1.4	1.06	3.14	0.85	2.41	2.53	2.14	0.93	1.41	1.64
Gucy1b3	Fibroblast_Subtype_Smooth Muscle-like MyoFibroblast_E16.5_Top_500_Genes	Smooth Muscle-like MyoFibroblast_E16.5	Fibroblast	Smooth Muscle-like MyoFibroblast	E16.5-group	1	0.94	2.18	1.11	0.53	1.29	0.28	0.91	1.24	0.67	0.53	0.77	0	0.76	0.31	0.47	0.48	1.15	0.46	0.6	0.46	0	1.35	1.26	2.55	1.16	0.64	1.06	1.66	0.17	0	1.86	2.84	0.95	1.72	0.88	0.98	0.77	1.08	2.36	0.17	3.64	2.25	0.94
Patz1	Fibroblast_Subtype_Smooth Muscle-like MyoFibroblast_E16.5_Top_500_Genes	Smooth Muscle-like MyoFibroblast_E16.5	Fibroblast	Smooth Muscle-like MyoFibroblast	E16.5-group	1.11	1.02	1.73	1.06	0.71	0.67	1.79	1.45	1.99	0.53	0.1	1.32	0.12	0.16	2.24	0.56	1.05	1.55	1.67	1.68	2.41	0.11	1.81	0.52	2.35	1.03	2.21	0.97	0.46	0.75	0.14	1.16	2.39	0	1.26	1.16	1.5	0.47	0.96	1.14	1.71	1.74	2.19	0.06
Fgf18	Fibroblast_Subtype_Smooth Muscle-like MyoFibroblast_E16.5_Top_500_Genes	Smooth Muscle-like MyoFibroblast_E16.5	Fibroblast	Smooth Muscle-like MyoFibroblast	E16.5-group	0.49	0.07	0.56	1.24	0	0.19	0.52	0.93	0.96	0.11	0	0.81	2.67	0.89	0.32	1.98	0.21	0.27	0.17	0.39	0	0	1.05	2.45	0.52	0.23	1.37	2.08	6.89	0	0.88	1	0	0	0.25	0.67	0.1	0.19	0.23	0.38	0.11	2.9	0.65	0.23
Actc1	Fibroblast_Subtype_Smooth Muscle-like MyoFibroblast_E16.5_Top_500_Genes	Smooth Muscle-like MyoFibroblast_E16.5	Fibroblast	Smooth Muscle-like MyoFibroblast	E16.5-group	0.43	0	0.19	0.37	0.67	0.38	0.06	2.05	0.16	0.29	0	0.28	1.1	0.26	0	0.3	0.1	0.16	0.55	0.09	0	0.14	0.23	0.04	0	0.14	0.39	0.46	0	0.38	0	0.4	0.1	0	0.21	0.32	0.15	0.03	0.18	0.09	0.6	0.38	0.35	0.58
Cyp7b1	Fibroblast_Subtype_Smooth Muscle-like MyoFibroblast_E16.5_Top_500_Genes	Smooth Muscle-like MyoFibroblast_E16.5	Fibroblast	Smooth Muscle-like MyoFibroblast	E16.5-group	0.19	0.46	0.51	0.03	0	0	0	0.98	0	0	0	0.14	0	0	0.1	0	0.31	0.14	0.06	0	0	0	0.06	0.85	0	0.33	0.42	0.04	0	0	0	0.54	0.48	0.25	0.09	0.11	0.38	0.25	0.48	2.87	0.08	1.28	0.19	0.17
Aldh18a1	Fibroblast_Subtype_Smooth Muscle-like MyoFibroblast_E16.5_Top_500_Genes	Smooth Muscle-like MyoFibroblast_E16.5	Fibroblast	Smooth Muscle-like MyoFibroblast	E16.5-group	0.98	1.76	2.17	0.14	0.68	0.6	0.77	0.56	0.78	0.6	0.57	0.63	0.12	0.04	0.19	0.59	1.95	0.19	0.28	0.28	0.33	0	0.47	1.47	0.33	2.41	1.67	0.34	0	2.41	0	1.35	1.56	0.1	1.92	2.63	0.3	0.23	0.77	1.39	0	2.71	1.15	0.45
Sntg2	Fibroblast_Subtype_Smooth Muscle-like MyoFibroblast_E16.5_Top_500_Genes	Smooth Muscle-like MyoFibroblast_E16.5	Fibroblast	Smooth Muscle-like MyoFibroblast	E16.5-group	0.12	0	0	0	0.16	0	0.14	0.17	0.71	0	0	0.04	0	0	0	0	0	0	0.06	0.28	0	0	0	0	0	0	0	0.11	0	0	0	0.37	0.03	0	0	0.26	0	0.04	0	0	0	0	0.05	0.46
Ephb2	Fibroblast_Subtype_Smooth Muscle-like MyoFibroblast_E16.5_Top_500_Genes	Smooth Muscle-like MyoFibroblast_E16.5	Fibroblast	Smooth Muscle-like MyoFibroblast	E16.5-group	0.64	0.91	0.46	0.5	0.48	1.17	0.36	0.58	0.54	0.59	0.48	0.56	0.26	0.46	0.45	0.53	0.89	0.52	0.34	0.75	1.01	0	0.52	1.13	0.48	0.71	0.42	0.84	1.51	0	0.32	1.18	1.18	0.88	0.93	0.97	0.91	1.29	1.07	1.28	0.68	1.47	1.1	1.11
Tecr	Fibroblast_Subtype_mesenchymal A_E18.5_Top_500_Genes	mesenchymal A_E18.5	Fibroblast	mesenchymal A	E18.5-group	5.91	7	7.67	6.77	6.52	4.81	7.64	5.54	6.58	2.66	4.13	7.05	7.33	4.66	7.69	3.67	8.45	7.57	6.17	6.74	6.91	2.27	8.79	7.24	8.71	8.79	8.55	8.85	8.87	2.18	5.04	6.03	7.84	6.25	6.46	8.25	5.86	3.7	6.71	6.77	7.49	8.81	8.13	2.42
Tgfbi	Fibroblast_Subtype_mesenchymal A_E18.5_Top_500_Genes	mesenchymal A_E18.5	Fibroblast	mesenchymal A	E18.5-group	2.53	0.99	1.55	2.4	2.77	1.22	2.12	2.25	5.17	2.98	3.55	1.31	0.86	0.44	1.52	1.09	2.09	0.57	1.33	1.1	0.24	0	0.25	1.78	6.96	3.5	1.22	1.45	0	0.58	0.18	3.33	1.32	1.16	0.73	3.45	0.18	0.74	0.38	0.89	0.47	8.44	3.21	1.23
Myh11	Fibroblast_Subtype_mesenchymal A_E18.5_Top_500_Genes	mesenchymal A_E18.5	Fibroblast	mesenchymal A	E18.5-group	0.96	0.73	1.41	0.37	0.63	0.23	0.55	1.06	3.62	0.36	0.7	0.64	0.16	0.64	0.87	1	0.59	0.37	0.46	0.69	0.36	0	0.31	1.37	1.67	1.25	0.27	1.23	0	0.3	0.08	2.17	1.32	0.76	0.58	1.49	0.4	0.36	0.77	0.88	0.41	5.12	2.64	0.1
Foxf1	Fibroblast_Subtype_mesenchymal A_E18.5_Top_500_Genes	mesenchymal A_E18.5	Fibroblast	mesenchymal A	E18.5-group	6.92	6.36	5.98	6.83	5.79	8.45	7.69	7.45	7.06	7.04	6.28	1.8	2.03	1.88	3.15	1.76	3.58	1.27	1.8	1.38	1.48	0.09	0.99	1.4	5.07	2.45	1.2	1.81	1.13	4.58	0.34	3.87	4.96	3.47	3.22	6.05	1.35	2.65	2.07	1.2	0.42	7.06	3.7	2.45
Enpp2	Fibroblast_Subtype_mesenchymal A_E18.5_Top_500_Genes	mesenchymal A_E18.5	Fibroblast	mesenchymal A	E18.5-group	2.3	1.97	1.83	1.71	1.12	2.85	3.74	2.86	3.23	1.98	0.32	1.01	0.49	0.79	2.29	1.39	0.41	0.51	1.03	0.67	0.16	0	1.35	1.22	4.32	1.33	0.32	0.42	0	6.7	2.2	2.41	2.87	2.87	2.98	2.88	0.83	1.12	1.55	0.89	1.79	6.18	2.23	0.87
Rgs5	Fibroblast_Subtype_mesenchymal A_E18.5_Top_500_Genes	mesenchymal A_E18.5	Fibroblast	mesenchymal A	E18.5-group	1.35	1.58	1.87	0.85	1.34	2.03	0.4	0.81	2.21	0.93	0.08	0.78	0.12	1	0.66	0.26	0.78	0.48	0.6	0.57	0.12	0	0.8	0.21	2.05	2.08	1	2.04	0.48	1.4	0.08	1.78	1.01	2.71	1.83	2.54	0.4	1.05	0.75	0.99	0.63	2.26	2.56	0.65
Actg2	Fibroblast_Subtype_mesenchymal A_E18.5_Top_500_Genes	mesenchymal A_E18.5	Fibroblast	mesenchymal A	E18.5-group	1.45	0.38	1.35	0.45	1.08	1.07	1.79	2.38	4	1.22	0.83	0.79	1	0.56	1.47	1.5	0.61	0.64	1.02	1.02	0.64	0	0.29	1.06	0.86	0.42	0.55	0.81	0	0	0.22	2.44	0.77	0.37	1.53	1.21	1.14	1.16	1.09	0.38	1.43	3.94	1.34	1.22
Sms	Fibroblast_Subtype_mesenchymal A_E18.5_Top_500_Genes	mesenchymal A_E18.5	Fibroblast	mesenchymal A	E18.5-group	2.45	2.92	4.21	3.05	1.16	1.34	0.8	2.91	3.94	1.15	2.96	2.86	1.62	1.26	3.35	0.68	5.11	3.41	1.77	2.54	1.71	0.79	4.27	3.86	6.24	4.18	3.43	3.71	0	1.35	2.35	3.67	4.54	4.36	3.96	3.58	5.56	3.26	4.08	3.01	2.38	6.5	4.01	2.39
Postn	Fibroblast_Subtype_mesenchymal A_E18.5_Top_500_Genes	mesenchymal A_E18.5	Fibroblast	mesenchymal A	E18.5-group	0.92	0.24	0.82	0.45	0.09	0.81	1.02	2.27	2.89	0.4	0.66	0.7	0.05	0.63	0.1	0.64	1.32	1.06	1.39	0.49	0	0.06	0.09	0.02	0.87	1.14	0.24	0.09	0	0.33	0.57	1.65	1.92	1.3	0.66	0.44	0.22	0.36	0.38	1.19	0.29	2.05	1.62	0.14
Gja1	Fibroblast_Subtype_mesenchymal A_E18.5_Top_500_Genes	mesenchymal A_E18.5	Fibroblast	mesenchymal A	E18.5-group	2.71	3.58	3.07	2.85	2.37	2.98	3.04	2.15	2.66	2.67	1.22	6.81	9.72	8.5	9.86	6.4	7.18	7.65	6.29	4.94	5.05	3.59	6.35	7.28	6.73	6.45	7.2	8.29	10.45	1.78	0.57	2.41	2.6	0.54	1.54	2.57	1.37	1.62	1.1	0.74	5.95	1.34	3.95	1.86
P4ha3	Fibroblast_Subtype_mesenchymal A_E18.5_Top_500_Genes	mesenchymal A_E18.5	Fibroblast	mesenchymal A	E18.5-group	1.02	0.63	1.35	0.53	1.06	0.32	0.78	2.19	2.63	0.47	0.9	1.16	1.04	1.37	0.91	1.84	1.62	0.77	0.61	0.54	3.1	0.46	1.52	1.88	3.91	2.21	0.74	0.44	0.43	1.18	1.26	1.88	0.65	0.43	0.76	0.68	0.68	1.18	0.53	1.22	0	3.39	2.26	0.71
[truncated: 704 more rows]
[truncated: 39 more columns]
