# Supplementary material for: Spatial distribution of marker gene activity in the mouse lung during alveolarization
Source: Data Brief. 2018 Nov 3;22:365–72. doi: 10.1016/j.dib.2018.10.150 (PMC6307338; doi:10.1016/j.dib.2018.10.150)
Supplement: Supplementary file 4 — Supplementary material [file mmc4.xls]

## Sheet: GenesWholeLung
Gene Symbol	E16.5	E18.5	P7	P28
1810010H24Rik	-0.763069	1.43665	-0.588705	-0.0848714
Abcc9	0.924247	0.796006	-0.732631	-0.987621
Acadsb	-0.00010012	1.41361	-0.670092	-0.743421
Ace	-1.0934	-0.308476	0.098158	1.30372
Acer2	-1.07089	-0.445348	0.25545	1.26079
Acot1	0.699422	1.01701	-0.81684	-0.899593
Acsl1	-1.18971	-0.278675	0.271132	1.19725
Acsl3	1.28615	0.298674	-0.812151	-0.772673
Acta2	-0.0556849	-0.549495	1.42327	-0.818087
Actc1	-1.23701	-0.386954	0.785227	0.83874
Actg2	-0.172305	-0.598008	1.46126	-0.690949
Adam12	1.08357	0.0168258	0.230878	-1.33127
Adamts1	-0.820845	0.849807	0.880958	-0.90992
Adamts17	-0.607933	1.36699	0.107125	-0.866184
Adi1	0.471856	1.10403	-1.18591	-0.389978
Aff3	-0.923006	-0.721431	0.451066	1.19337
Ager	-1.16956	0.112343	-0.199623	1.25684
Ahcy	1.48702	-0.310909	-0.57275	-0.603366
Ak3	-1.09315	-0.413838	0.254374	1.25262
Aldh2	-0.992647	0.341455	-0.592564	1.24376
Alg8	1.47629	-0.519365	-0.262838	-0.694085
Amd1	1.39815	-0.621991	0.0344713	-0.810629
Ank3	-0.921753	1.14796	-0.748309	0.522099
Anxa1	-0.892944	-0.365976	-0.169374	1.42829
Aplnr	1.17644	-0.674276	0.468375	-0.970543
Aprt	0.930878	0.584386	-0.190206	-1.32506
Aqp1	-1.38091	-0.0848016	0.656227	0.809484
Arhgdib	-1.17348	0.326251	-0.337176	1.18441
Arhgef15	-1.00495	-0.534524	0.260154	1.27932
Atic	1.46675	-0.416987	-0.276125	-0.773639
Atp1b1	-0.512546	1.18559	-1.07989	0.406841
Atp1b3	-0.993907	-0.593901	0.347328	1.24048
Atp5f1	1.31568	0.0946941	-0.340879	-1.0695
Atp6v1c2	-1.29312	1.04672	-0.194503	0.440904
Atp8a1	-0.820728	1.11128	-0.869586	0.579029
B9d1	1.38878	-0.0109063	-0.442069	-0.935808
Bhlhb9	1.26104	0.0536009	-0.136381	-1.17826
Blvrb	0.46861	1.01945	-0.181014	-1.30704
Bmp3	-0.964552	0.0318187	-0.437413	1.37015
Bmp4	0.00305325	-0.829753	1.40577	-0.579068
Bmper	0.101047	0.100461	1.11567	-1.31718
Bpgm	-0.94804	-0.772875	0.752966	0.967949
Bub1	1.43739	-0.415865	-0.164939	-0.856591
C1galt1	-0.599549	1.28546	-0.956505	0.270589
C1qb	-1.16825	-0.464396	0.608063	1.02459
C7	-0.676756	-0.535056	-0.266296	1.47811
Car8	-1.28638	0.00288683	0.131097	1.1524
Cav1	-1.06972	0.922264	-0.631347	0.778801
Ccl11	1.47751	-0.252443	-0.650139	-0.574932
Cd248	0.138941	-0.379411	1.3051	-1.06463
Cd38	-0.987453	-0.0164178	-0.37007	1.37394
Cd52	-0.96263	-0.505841	0.126261	1.34221
Cd53	-1.01718	-0.520898	0.263485	1.27459
Cd68	-1.09993	-0.593207	0.797121	0.896019
Cd9	-0.973983	1.05982	-0.72279	0.63695
Cd93	-0.991062	-0.64942	0.466363	1.17412
Cdh1	0.695616	0.857556	-1.31256	-0.240608
Cdh5	-1.16161	-0.399374	0.411164	1.14982
Cdo1	-0.577252	-0.345643	-0.568466	1.49136
Ces1d	-1.20866	0.598819	-0.400282	1.01012
Chst15	0.536053	1.01038	-1.27123	-0.275201
Cish	-1.45791	0.561387	0.167654	0.728865
Ckb	-0.724714	-0.83976	1.30464	0.259836
Cldn18	-0.972038	-0.32773	-0.0927594	1.39253
Cldn3	0.451507	1.16712	-1.05829	-0.560342
Cldn5	-1.12687	-0.493269	0.514757	1.10538
Cldn6	1.49326	-0.365814	-0.543628	-0.583813
Clec1a	-1.39389	0.378935	0.0611627	0.953796
Clec9a	-1.18118	0.145699	-0.20595	1.24143
Clu	1.16488	-0.910996	-0.751806	0.497919
Cnot6	1.2751	-0.295876	0.14565	-1.12488
Colec12	-0.369458	-1.24008	0.928026	0.681515
Cox4i2	-0.720468	-0.993331	0.743613	0.970185
Cox6b2	0.620004	0.902989	-1.32738	-0.195611
Cox7a2l	0.538504	1.1402	-0.817706	-0.860997
Cp	-1.3226	-0.0365739	0.276023	1.08315
Ctla2b	-0.791223	-0.549346	-0.095751	1.43632
Ctnnd2	1.40183	-0.0466086	-0.438465	-0.916758
Ctsh	-0.160318	1.45813	-0.703669	-0.594143
Ctss	-1.12746	-0.54642	0.715872	0.95801
Cybb	-1.2261	-0.405062	0.781892	0.849267
Cym	1.49944	-0.462327	-0.51013	-0.526981
Cyp51	1.32556	-1.09122	-0.00608279	-0.228257
Dapk2	-0.981162	1.20405	-0.641889	0.419001
Dbt	0.392167	1.22427	-0.665145	-0.95129
Dcn	-0.425467	-0.736933	-0.313317	1.47572
Ddah2	0.345746	-0.873543	1.25841	-0.730611
Dlk1	0.488029	1.17414	-0.800954	-0.861216
Dnmt1	1.44171	-0.489058	-0.138312	-0.814343
Dpep1	-0.864889	0.526406	-0.809937	1.14842
Dpt	-0.996249	-0.332137	1.37654	-0.0481514
Dsp	0.326282	0.997354	-1.37695	0.0533113
Echdc2	0.0417431	1.39819	-0.77758	-0.662348
Edn1	-1.42105	0.0750642	0.487087	0.858904
Ednrb	1.29638	0.272364	-0.870203	-0.698543
Egfl6	1.14185	0.481782	-0.541666	-1.08197
Egfl7	-1.00664	-0.67086	0.584169	1.09333
Elovl5	-1.02192	-0.109984	-0.241198	1.3731
Emcn	-0.305811	1.47204	-0.410612	-0.755621
Enpep	-0.790053	-0.409002	1.46256	-0.26351
Enpp2	-0.956924	1.35461	-0.490602	0.0929133
Epas1	-0.841606	-0.679938	0.181189	1.34036
Epcam	1.46847	-0.201473	-0.620389	-0.646612
Epha3	0.783694	0.906122	-0.583157	-1.10666
Epha4	1.4299	-0.470507	-0.109694	-0.849697
Epha7	1.42025	-0.0949093	-0.444016	-0.881324
Esam	-0.969363	-0.431733	0.0325637	1.36853
Etv5	1.35435	0.150473	-0.826084	-0.678737
Ext1	0.203203	-0.8626	1.32901	-0.669608
Fads1	-0.19787	-1.26289	0.343713	1.11705
Farsb	1.44141	-0.28862	-0.280962	-0.87183
Fasn	-0.64934	1.27417	-0.928708	0.303874
Fat4	0.810488	0.118209	0.509791	-1.43849
Fbln5	-0.826161	-0.254609	1.45379	-0.373015
Fbxo5	1.41325	-0.227632	-0.240613	-0.945
Fcer1g	-1.22063	-0.370449	0.564185	1.0269
Fgf1	-0.893915	-0.290815	-0.248631	1.43336
Fgf10	0.48793	1.15774	-0.639197	-1.00647
Fgf18	-0.0564488	-0.598214	1.42839	-0.773728
Fgfr2	0.725069	0.99577	-0.892632	-0.828207
Fli1	-0.625901	-0.889646	1.33585	0.179701
Flt1	-0.898297	-0.473474	-0.031054	1.40283
Fmo2	-0.733384	0.262638	-0.832889	1.30364
Fndc1	-0.440652	-0.161761	1.44099	-0.838576
Foxf1	-0.964294	-0.734187	1.05982	0.638663
Foxf2	-0.0521275	-0.387967	1.39263	-0.95254
Foxp2	1.39419	0.0475827	-0.635451	-0.806325
Fras1	0.886168	0.711078	-0.33307	-1.26418
Frem2	1.3208	0.18198	-0.535536	-0.967246
Fzd1	0.253248	-0.907308	1.30139	-0.647331
Fzd4	-1.12002	-0.553969	0.699941	0.974045
Galk1	1.2031	0.164616	-0.140667	-1.22705
Galnt18	-1.0977	-0.0888606	-0.14266	1.32922
Gapdh	1.14972	0.516342	-0.724302	-0.941762
Gata6	0.829751	0.664756	-0.133724	-1.36078
Gclc	-0.808906	-0.444771	-0.198388	1.45206
Gfra2	-0.235032	0.612403	0.929017	-1.30639
Gja1	-0.12961	1.37437	-0.222631	-1.02213
Gja5	-1.18837	0.0987135	1.24639	-0.156734
Glul	-1.23546	0.130262	-0.0977625	1.20296
Gmfg	-1.26059	1.17344	-0.0791933	0.166343
Gpihbp1	-1.09687	-0.478627	0.383597	1.1919
Gprc5a	-1.18603	0.77558	-0.46841	0.878862
Gpx1	-1.38104	0.393239	0.0194552	0.96835
Gpx3	-0.677373	-0.120918	-0.651548	1.44984
Grap	-0.873181	-0.442097	-0.109539	1.42482
Gstz1	0.0918006	1.31371	-1.07558	-0.329927
Gucy1a3	-1.26174	-0.126518	1.15694	0.231314
Gucy1b3	-1.24905	-0.312972	0.53408	1.02795
Gyg	-0.375302	1.14423	0.407456	-1.17638
H6pd	-0.934293	1.05422	-0.770077	0.650149
Hc	-1.28585	0.010592	0.121236	1.15402
Hhip	-0.0253217	1.21122	0.0509237	-1.23682
Hopx	-0.798337	0.482915	-0.862021	1.17744
Hsd11b1	-0.810915	0.439915	-0.834322	1.20532
Iars	1.45491	-0.467615	-0.196008	-0.791291
Icam1	-0.861079	-0.46227	-0.102925	1.42627
Icam2	-1.08197	-0.284518	0.044988	1.3215
Id1	-0.103854	-1.17148	1.27154	0.00379368
Ifitm1	-0.773417	1.44247	-0.555093	-0.113957
Il2rg	-1.08102	-0.442675	0.274704	1.24899
Inmt	-0.526453	-0.460913	-0.51204	1.49941
Inpp4b	-0.452862	1.4854	-0.349775	-0.682762
Itga9	-1.46396	0.420572	0.782077	0.261314
Itgb2	-1.05933	-0.482491	0.293203	1.24862
Itgb6	-1.33284	-0.18931	0.640208	0.881945
Jam2	-1.0793	-0.522298	0.4268	1.1748
Kdr	-1.38395	-0.0546821	0.566271	0.872365
Kif20b	1.44437	-0.407448	-0.194276	-0.842643
Kit	-0.760628	-0.866708	0.397646	1.22969
Krt18	0.18954	1.3389	-0.80528	-0.723156
Krt8	0.730291	0.967623	-1.05982	-0.638094
Lama3	0.197683	1.22025	-1.192	-0.22594
Lgals3	-1.07981	1.16542	-0.528678	0.443069
Lilrb4	-1.34584	-0.00377165	0.302009	1.04761
Lmo7	-0.946579	0.852223	-0.781451	0.875807
Lox	0.699096	1.01805	-0.87519	-0.841954
Lyve1	-1.30822	-0.221497	0.578497	0.951225
Mad2l1	1.43806	-0.452165	-0.145436	-0.840461
Mal2	-0.446352	-0.183625	-0.818285	1.44826
Maob	0.759318	0.57864	-1.44149	0.103533
Mat2a	0.30419	-0.928533	-0.6497	1.27404
Me1	-1.39588	-0.0361208	0.827553	0.604452
Meox2	-0.173487	-0.091079	1.34195	-1.07739
Mia	1.46801	-0.198967	-0.642028	-0.627018
Mis18bp1	1.43891	-0.342292	-0.223417	-0.873196
Mki67	1.40875	-0.340456	-0.128636	-0.93966
Mme	-1.14801	-0.173646	0.0369225	1.28474
Mthfd1	0.206635	0.0707179	-1.34571	1.06835
Muc1	-0.803697	1.41221	-0.599723	-0.00878601
Myh11	-0.0813608	-0.694126	1.43914	-0.663656
Naa50	1.44162	-0.663394	-0.090091	-0.688134
Nampt	-0.758335	0.715147	-0.956302	0.999489
Ndn	1.04041	-0.0538657	0.351722	-1.33826
Ndufb7	1.39275	-0.970564	-0.331813	-0.0903688
Nedd4l	0.0535321	1.36306	-0.9689	-0.447694
Nkx2-1	0.889004	0.841089	-0.918102	-0.811991
Nme1	1.45142	-0.723148	-0.134731	-0.593539
Nme3	0.949314	0.420768	-1.38618	0.016099
Nostrin	-1.17287	-0.407699	0.466963	1.1136
Npr2	-1.19217	0.164851	-0.20183	1.22915
Nusap1	1.38993	-0.407959	-0.032974	-0.948993
P4ha3	0.583717	-0.588473	1.07778	-1.07302
Pbx3	1.22115	0.36189	-0.541721	-1.04132
Pcdh12	-1.46091	0.792237	0.419592	0.249083
Pde3a	-0.954111	-0.76341	0.985129	0.732392
Pde5a	-0.817963	-0.493083	1.43923	-0.128182
Pdgfa	-1.28623	-0.200768	0.427492	1.05951
Pdgfb	-1.10193	-0.561731	0.624088	1.03958
Pdgfra	-0.429769	-0.143581	-0.860129	1.43348
Pdgfrb	-0.944319	-0.698942	1.18877	0.454487
Pdpn	-0.966499	0.0282702	-0.432257	1.37049
Pds5a	1.43931	-0.396609	-0.184095	-0.858604
Pds5b	1.27045	0.103636	-0.222725	-1.15136
Pecam1	-1.18566	-0.235389	0.196174	1.22487
Pgk1	1.0053	0.712256	-0.799295	-0.918257
Pglyrp1	-1.24764	0.977644	-0.33996	0.609953
Pigx	1.29728	-0.328495	0.123835	-1.09262
Pik3r1	-1.2316	0.864854	-0.394531	0.761275
Plk2	0.526593	0.272155	0.679893	-1.47864
Plvap	-0.625789	-0.679576	-0.151859	1.45722
Pold3	1.478	-0.281947	-0.496175	-0.699879
Pole2	1.35731	-0.663984	0.141445	-0.834767
Pole4	1.33819	-0.576562	0.160842	-0.922471
Polr2h	1.46824	-0.217016	-0.540726	-0.710494
Postn	-0.999641	-0.555638	1.26883	0.286448
Ppa1	1.47385	-0.715993	-0.260688	-0.497165
Ppap2b	-0.86044	0.225301	-0.684225	1.31936
Ppat	1.47081	-0.327188	-0.377228	-0.766395
Ppm1f	-0.954492	-0.645992	0.358164	1.24232
Prim2	1.43386	-0.17109	-0.389034	-0.873738
Prkch	-0.967491	-0.526222	0.167433	1.32628
Psat1	1.22348	0.334018	-0.479878	-1.07762
Ptpn13	0.524631	1.14601	-0.92446	-0.746184
Ptprb	-0.890142	-0.604182	0.144622	1.3497
Ptprm	-1.31779	-0.235196	0.809867	0.743119
Pttg1	-0.507895	0.16718	-0.982042	1.32276
Pura	-0.659288	-0.687107	-0.0971375	1.44353
Pygl	0.613797	1.08008	-0.741898	-0.95198
Qars	0.865218	0.866154	-0.831396	-0.899975
Rad21	1.40877	-0.157879	-0.302912	-0.947984
Ramp2	-0.922894	-0.463019	-0.00471958	1.39063
Rasip1	-0.986469	-0.725351	0.72253	0.98929
Rcan1	-0.682752	0.375944	1.23633	-0.92952
Rfk	-0.698859	-0.640536	-0.106291	1.44569
Rgs5	0.185024	-0.357817	1.27442	-1.10163
Rnf125	-1.20029	-0.239473	0.237446	1.20232
Rrm1	1.41447	-0.389131	-0.1113	-0.914038
Rrm2	1.26403	-0.453944	0.25376	-1.06385
S1pr3	0.614513	1.07031	-1.01196	-0.672864
Sec14l3	-0.973132	-0.254235	-0.17218	1.39955
Sema3e	-0.747162	-0.876803	0.39107	1.23289
Sema6a	-1.16899	-0.48848	0.725635	0.931832
Sftpa1	-0.968718	-0.299291	-0.130223	1.39823
Sftpb	-1.13903	-0.0421972	-0.117617	1.29884
Sgms1	-0.615011	0.419025	-1.00359	1.19958
Sgol1	1.43786	-0.505679	-0.117969	-0.81421
Sh3bgrl2	1.49861	-0.500135	-0.446445	-0.552026
Shh	1.02922	0.505255	-0.263188	-1.27128
Slc22a23	-1.06396	-0.20984	-0.0746732	1.34847
Slc26a9	-0.701256	1.4803	-0.307325	-0.471715
Slc27a6	0.0951771	-0.0674795	1.20804	-1.23573
Slc34a2	-1.28917	0.912335	-0.277773	0.654612
Smad5	0.779242	0.478252	0.19993	-1.45742
Smc1a	1.42827	-0.350198	-0.181074	-0.897001
Smc2	1.40642	-0.43016	-0.0636168	-0.912639
Smc3	1.38349	-0.0897185	-0.299763	-0.994008
Smc4	1.37909	-0.0389248	-0.354993	-0.985175
Sms	1.12427	0.485368	-0.484693	-1.12495
Snai2	1.18781	-0.316187	0.308924	-1.18055
Soat1	-1.0776	1.30188	-0.355794	0.131506
Sort1	-1.45528	0.288552	0.340196	0.826534
Sox9	1.3518	0.152803	-0.659083	-0.845518
Spc25	1.31246	-0.543319	0.201288	-0.97043
Spint2	0.254565	0.483596	-1.4711	0.732938
Spon1	-1.21219	-0.148798	0.140901	1.22008
Spry1	-1.10628	-0.466429	1.18754	0.38517
Spry4	-1.05144	0.467605	1.1595	-0.575666
Sptlc2	-1.36672	0.389198	-0.0126572	0.990176
St3gal4	-0.843761	-0.735575	0.289745	1.28959
Stbd1	0.178643	1.30659	-0.461577	-1.02365
Supt16	1.46254	-0.461223	-0.2296	-0.771714
Suv39h1	1.43808	-0.337258	-0.22463	-0.876194
Tagln	-0.728105	-0.747594	1.37899	0.0967085
Tcf12	1.13166	-0.105141	0.255321	-1.28184
Tek	-0.808551	-0.768916	0.283357	1.29411
Tes	1.34232	0.170733	-0.646192	-0.866865
Tgfb2	0.981474	-0.43681	0.648965	-1.19363
Tgfb3	-0.294797	-0.825511	1.45572	-0.335413
Tgfbi	-0.283667	-0.192613	1.41479	-0.93851
Tgm2	-0.7647	-0.075041	-0.594284	1.43403
Tk1	1.23987	-0.54174	0.331207	-1.02934
Tmem38b	-0.699647	1.18103	-0.947725	0.466337
Trf	-1.0356	1.36559	-0.229231	-0.10075
Trip13	1.45011	-0.478431	-0.172634	-0.799047
Tspan18	-0.69648	-0.800929	0.135389	1.36202
Tspan8	-0.734369	0.369544	-0.880035	1.24486
Tst	0.225693	1.29078	-1.01621	-0.500262
Tubb4a	-0.671303	-0.798296	0.0897362	1.37986
Tubb6	1.11293	-0.840837	0.577166	-0.849264
Tyms	1.42014	-0.372854	-0.139066	-0.908216
Uck2	1.33293	0.18511	-0.623342	-0.894696
Ucp2	-0.920695	-0.678462	0.34496	1.2542
Usp40	1.01841	0.587398	-0.397626	-1.20818
Vcam1	1.02358	0.683298	-0.973189	-0.733687
Vldlr	-0.29758	1.45586	-0.333068	-0.825214
Vnn1	-0.740972	1.47147	-0.462532	-0.267964
Wars	-1.08805	-0.425366	0.261745	1.25168
Wfdc2	-0.821919	-0.60766	0.0316536	1.39793
Whsc1	1.34158	-0.340799	0.0396365	-1.04041
Zeb2	0.390295	-0.178367	1.07586	-1.28778
Zhx3	-0.744381	-0.257886	-0.467661	1.46993
